# Supplementary material for: Assessment of a Large-Scale Unbiased Malignant Pleural Effusion Proteomics Study of a Real-Life Cohort
Source: Cancers (Basel). 2022 Sep 8;14(18):4366. doi: 10.3390/cancers14184366 (PMC9496668; doi:10.3390/cancers14184366)
Supplement: Supplementary file 1 [file cancers-14-04366-s001.zip]

Archive with 2 entries (2 files):
- Table S1_limmaRes_MPEvsBPE.xls
- Table S2_limmaRes_MPEvsEBPE.xls
