# Supplementary material for: Assessment of a Large-Scale Unbiased Malignant Pleural Effusion Proteomics Study of a Real-Life Cohort
Source: Cancers (Basel). 2022 Sep 8;14(18):4366. doi: 10.3390/cancers14184366 (PMC9496668; doi:10.3390/cancers14184366)
Supplement: Supplementary file 1 [file cancers-14-04366-s001.zip › Table S1_limmaRes_MPEvsBPE.xls]

## Sheet: a) ExN
pro	logFC	AveExpr	t	P.Value	adj.P.Val	B	# rep B	# rep M	Bag4A13_1	Bag4A13_2	Bag4A14_1	Bag4A14_2	Bag4A16_1	Bag4A16_2	Bag4A17_1	Bag4A17_2	Bag4A18_1	Bag4A18_2	Bag4A19_1	Bag4A19_2	Bag4A20_1	Bag4A20_2	Bag4A21_1	Bag4A21_2	Bag4A22_1	Bag4A22_2	Bag4A23_1	Bag4A23_2	Bag4A25_1	Bag4A25_2	Bag4A26_1	Bag4A26_2	Bag4A27_1	Bag4A27_2	Bag4A28_1	Bag4A28_2	Bag4A29_1	Bag4A29_2	Bag4A31_1	Bag4A31_2	Bag4A32_1	Bag4A32_2	Bag4A33_1	Bag4A33_2	Bag4A34_1	Bag4A34_2	Bag4A35_1	Bag4A35_2	Bag4A36_1
HSP90AB3P	1.16442	25.5277	6.09462	5.40259e-09	2.93235e-06	10.2388	124	80	22.7398	23.3211	25.8572	25.7969	24.8456	25.1029	27.8923	27.5713	25.9037	25.7969	26.4066	23.6161	26.8408	26.5164	26.5994	26.8995	23.6726	24.4423	27.457	27.1313	27.0709	26.9974	27.0956	26.8408	26.2718	26.2601	23.7672	25.3276	27.3589	27.3589	26.9352	26.5505	25.5108	26.043	26.3783	26.4685	26.5623	23.5264	25.8822	25.5613	27.1681
HSP90AB2P	1.31991	25.339	6.0414	7.15207e-09	2.93235e-06	9.97195	124	80	22.5132	22.8159	25.7329	25.7221	24.7464	25.0644	27.8328	27.4286	25.8572	25.8104	26.2964	22.4338	26.7293	26.3843	26.539	26.8408	23.2106	24.2194	27.4135	27.0709	27.0231	26.9122	27.0349	26.6988	26.1971	26.2371	23.4333	25.1562	27.2932	27.3392	26.9492	26.5277	25.745	26.1026	26.4179	26.4447	26.4313	22.8726	25.94	25.6204	27.0956
HSP90AA1	1.00102	26.028	5.95089	1.14828e-08	3.13862e-06	9.52176	124	80	25.0248	24.9745	26.1026	26.3672	25.4248	25.5728	27.9082	27.457	26.4313	26.1851	26.5994	23.4462	26.7697	26.4313	26.5749	26.8078	23.4591	24.3358	27.4286	27.0847	26.9914	26.8876	27.2302	26.9613	26.1026	26.3189	24.686	24.6268	27.457	27.4986	27.5271	26.7832	26.4934	26.4798	26.8292	26.8408	26.6607	23.6445	26.2964	25.9796	27.0847
HSP90AB1	0.82907	26.1619	5.70341	4.08985e-08	8.38419e-06	8.31536	124	80	23.9595	23.9194	26.1499	26.127	25.2762	25.3613	27.9221	27.6143	26.3189	26.115	26.9352	24.9616	26.8544	26.5888	26.6248	27.0231	24.6019	24.9871	27.5433	27.2183	27.1071	27.1681	27.2815	26.9352	26.4313	26.4066	24.772	25.6833	27.3734	27.3867	27.0956	26.7247	26.1499	26.33	26.6356	26.6838	26.8183	24.1583	26.1724	25.94	27.4715
CAPN1	-0.95595	24.9265	-5.58725	7.33214e-08	1.20247e-05	7.76173	124	80	24.8312	25.8572	25.1929	24.9616	25.0915	24.5159	23.9464	23.9194	23.6307	23.894	24.7211	24.8188	23.7806	23.6307	23.4591	23.894	27.8757	27.8477	23.8065	23.7672	24.7085	24.759	23.7402	24.0373	24.3858	23.7806	28.9593	28.7108	24.2977	24.9745	24.3239	24.3858	24.1712	25.1294	24.0264	23.3798	25.6318	25.6318	24.8188	25.8572	25.2911
IGFBP6	-3.18089	19.4295	-5.45302	1.42476e-07	1.94718e-05	7.13236	124	77	22.6439	22.4338	21.8078	22.4817	22.2425	21.8465	20.9842	20.0802	22.2425	22.1128	17.2256	19.3934	20.3653	21.8465	20.037	21.1415	24.2582	22.2784	7.13813	18.3664	20.4729	20.037	19.8355	11.4229	22.2072	22.4338	16.335	18.7755	21.9855	21.3276	20.8167	21.1956	21.248	21.2982	20.5737	21.1956	21.0659	22.658	22.4649	21.8078	21.248
EFEMP1	-0.637997	26.0791	-5.33582	2.52172e-07	2.95402e-05	6.5921	124	80	25.7221	25.7736	26.1851	25.94	25.94	26.1724	26.1593	25.9665	26.115	26.0058	25.8461	25.9143	26.9613	26.7591	26.4685	26.054	27.7884	27.4135	26.539	25.8572	26.7832	26.8657	26.2829	26.4934	26.9613	27.0084	31.3734	30.1211	26.6838	26.4798	25.6445	25.6964	25.6445	25.8931	24.8956	24.686	26.3071	26.539	26.5994	26.6248	25.1815
LGALS3BP	0.560909	26.8968	5.20676	4.68166e-07	4.7987e-05	6.00735	124	80	26.1971	26.3783	26.115	26.4798	26.1499	26.0785	27.8757	27.7884	27.3068	27.0231	25.8822	26.2096	27.3452	27.5581	27.5433	27.4004	27.3589	27.4429	27.9377	27.5845	27.3452	27.0453	27.4004	27.4004	27.8923	27.759	26.3071	26.7118	27.7732	27.8328	26.6988	26.1851	27.8154	28.0631	25.8931	26.1593	26.9352	26.7832	26.5505	26.5043	25.7329
SAA4	0.65805	27.6601	5.09382	7.97546e-07	7.26653e-05	5.50452	124	80	27.2815	27.3452	28.4166	28.9144	27.0231	27.4715	29.885	29.4573	27.1548	27.0709	27.5271	27.7884	29.2416	29.116	29.1593	28.7877	26.7591	27.2061	29.2213	29.0227	28.5002	28.893	29.1593	29.2856	27.9221	27.8923	24.4781	24.7211	27.2631	26.8995	27.2061	27.716	26.9492	26.9727	27.7311	27.3068	27.9523	27.8154	27.6738	28.0811	28.1177
LDHA	0.836514	25.7241	4.88826	2.05822e-06	0.000168774	4.61132	124	80	25.5613	26.0058	24.3477	26.1593	25.3158	23.4462	27.1437	26.8995	25.3613	25.4005	26.5043	26.6356	27.0709	27.0709	26.7339	25.2301	26.8657	26.7697	26.8544	26.7247	26.043	25.6964	25.7736	25.745	25.0379	25.2061	29.001	28.7684	26.043	25.4728	26.5623	26.0058	26.0905	24.7864	26.1593	26.457	24.2582	24.3477	25.8342	25.6592	25.7736
CHI3L1	-1.53981	21.6634	-4.49785	1.15193e-05	0.00085871	2.99533	124	80	22.132	21.9255	21.1415	22.6106	22.4817	20.2964	20.8471	22.2957	22.3466	22.3466	22.5955	23.6025	19.7957	18.2726	12.4133	20.7858	22.6439	25.9935	21.275	19.1249	22.905	22.4817	20.7287	21.0403	23.4868	22.7076	25.1815	25.7969	10.2115	13.0197	21.4947	21.1415	20.7858	21.5836	22.3119	22.8159	21.1415	21.5622	21.7342	19.9946	22.658
CST3	-0.833945	24.34	-4.38824	1.8329e-05	0.00125248	2.56124	124	80	26.1026	26.0905	25.8931	25.5613	26.6607	26.3546	23.7672	24.2582	24.4557	24.1933	23.5264	24.0264	23.9331	23.793	23.7267	23.3947	26.8995	24.1828	22.9576	23.7402	24.4781	23.1953	23.5639	23.7145	25.2172	25.1671	23.7145	23.818	23.3798	24.883	23.407	23.7001	23.3947	23.077	23.5903	23.894	26.1499	26.2718	25.8461	24.7341	23.7806
APOC1	-1.79041	23.6892	-4.26913	3.00684e-05	0.00189662	2.09956	124	80	20.6691	21.166	18.3664	22.077	20.5737	21.3276	22.6274	23.0924	24.2194	24.2977	21.5836	22.4169	23.7001	22.5476	22.1515	23.1402	21.5162	22.8276	21.9469	23.0634	21.9045	22.7556	23.1953	22.7247	22.5788	22.6106	21.9045	22.132	24.3961	23.8814	24.1583	24.0758	23.5141	23.3947	23.3658	22.2072	18.0723	17.967	22.8159	22.1515	23.8688
FTL	1.32454	27.7205	4.03094	7.84585e-05	0.00455138	1.20819	124	80	24.9616	27.1681	28.8506	28.8506	26.9727	26.4685	26.1851	25.7969	28.1335	28.7314	27.7732	28.8308	29.3605	29.3337	29.3337	28.7684	28.5528	27.4004	29.757	29.8327	28.3505	28.3996	28.6903	28.3674	26.4179	26.0658	28.5346	31.4265	28.2107	28.3169	31.104	28.893	28.2107	28.5002	31.6426	31.4265	28.0311	27.8477	31.3276	28.049	28.8087
F12	0.357758	26.8279	4.01585	8.32569e-05	0.00455138	1.15317	124	80	25.2911	25.3504	26.8995	27.0709	26.1724	26.33	27.759	27.9377	27.1437	26.9122	27.3589	27.0349	28.0311	28.1944	28.0977	26.2601	26.7339	27.2302	27.5151	27.4004	27.1437	26.8995	27.3867	27.4846	27.1932	27.0847	27.1437	24.673	27.5581	27.5151	27.3068	27.3589	27.2693	27.4429	26.9492	26.8292	26.9613	26.6356	27.0084	26.924	25.87
LDHB	0.455328	26.4627	3.91246	0.000124472	0.00622859	0.780968	124	80	25.3158	25.6833	25.0248	26.2829	25.3276	26.054	27.2568	27.2815	25.8931	26.8078	26.7832	26.8183	27.2693	27.2061	27.0231	25.6204	28.1631	27.1071	26.9492	26.8183	26.4685	26.457	26.4447	26.457	25.5728	25.6204	28.517	28.3833	25.8461	25.8931	26.8183	26.2371	26.2096	25.3049	26.3546	26.539	25.9143	25.6445	25.9935	25.9143	26.115
HBA2	1.04713	26.5425	3.89696	0.000132117	0.00622859	0.725876	124	80	26.4798	26.4798	25.0509	25.1426	27.3332	27.9377	25.7736	25.2431	26.127	26.33	26.5164	26.8774	27.1681	27.4135	26.9122	25.9143	25.0123	22.6899	25.0644	25.5976	27.4004	27.5433	30.1919	30.3908	26.33	25.9037	31.5931	30.9305	29.5043	29.1998	27.1681	27.1932	28.1944	26.3783	24.7464	28.8087	27.4135	26.7464	27.0709	26.6988	25.7221
PGK2	3.18163	16.0962	3.87647	0.000142909	0.00622859	0.653341	116	78	19.3391	17.0801	21.1169	21.627	21.3757	21.1956	18.7075	17.7494	20.0802	20.5027	23.1238	23.0508	21.7528	20.9584	21.0403	20.6691	13.0197	14.7121	20.6961	10.7184	18.7755	18.7755	21.3532	21.9667	20.0802	18.8516	0	0	22.8726	22.2603	21.5836	21.2247	20.7591	21.3276	13.5027	12.1286	21.7528	21.6669	10.2115	17.0801	0
HSP90AA5P	1.92044	24.4865	3.8739	0.000144321	0.00622859	0.644263	124	80	21.6892	22.077	25.6704	25.6445	24.673	24.9871	27.8015	27.3734	25.6204	25.5488	26.054	7.13813	26.7293	26.3843	26.5164	26.7954	22.8562	24.1113	27.3734	27.0084	26.9914	26.8774	26.9974	26.539	25.87	25.9665	21.4021	21.9255	27.2815	27.3392	26.8774	26.4313	25.4248	25.9264	26.2964	26.3783	26.2964	9.26369	25.6704	25.3276	27.0709
GPI	-0.971419	24.1418	-3.75763	0.000223931	0.00918115	0.239192	124	80	25.5488	25.87	25.2661	24.9984	23.7267	24.2836	24.5036	24.6504	24.8696	25.0123	25.4374	24.1712	24.9745	24.6968	24.6019	25.6964	26.8544	27.3332	25.1562	24.8575	23.7145	24.0119	25.7221	25.7582	24.6019	24.563	26.7697	25.0644	26.2371	24.673	25.0379	24.9984	25.4374	25.4374	24.1712	24.2331	25.2061	24.6268	24.9214	24.4557	25.2172
IGKV1-17	-0.584384	29.2439	-3.69406	0.000283504	0.0102424	0.0222134	124	80	30.1567	30.4293	28.8198	28.7982	28.9918	29.0119	29.116	29.2856	30.0861	30.2875	29.6655	30.1037	28.9709	29.2106	29.2315	29.6138	28.1407	28.6041	28.4166	28.9144	29.8716	29.8716	29.3337	29.4353	29.5043	29.6797	26.5505	28.2897	29.1039	28.9037	29.6385	30.1567	29.1497	29.4916	29.9661	27.2449	29.2106	29.6943	29.5283	29.6797	30.3908
KRT73	0.662271	26.4634	3.69046	0.000287286	0.0102424	0.0100364	124	80	26.9791	27.2243	27.352	27.352	26.9553	26.7183	26.9791	26.9791	26.5686	26.3017	25.5036	25.1995	27.1877	26.9791	26.9553	26.8716	28.7006	29.2315	27.7384	27.795	26.9296	27.0645	27.1877	27.2754	26.8936	26.3357	27.8543	27.8403	27.5352	27.4781	26.86	27.029	27.1252	27.0902	25.909	25.8517	26.1088	26.5686	26.6302	26.5448	27.0401
KRT74	0.662271	26.4634	3.69046	0.000287286	0.0102424	0.0100364	124	80	26.9791	27.2243	27.352	27.352	26.9553	26.7183	26.9791	26.9791	26.5686	26.3017	25.5036	25.1995	27.1877	26.9791	26.9553	26.8716	28.7006	29.2315	27.7384	27.795	26.9296	27.0645	27.1877	27.2754	26.8936	26.3357	27.8543	27.8403	27.5352	27.4781	26.86	27.029	27.1252	27.0902	25.909	25.8517	26.1088	26.5686	26.6302	26.5448	27.0401
MUC1	2.12005	20.6773	3.67742	0.000301401	0.0102979	-0.0340284	122	80	22.7247	23.0634	16.5415	18.8516	19.8355	18.2726	22.8873	22.0043	21.1415	21.0659	22.1704	22.9722	26.2718	21.0922	20.2621	23.1953	13.0197	14.7121	23.0634	24.2977	23.6445	21.8272	22.658	21.5397	21.9255	21.1169	21.7104	21.5162	22.2784	22.6274	23.1953	22.3466	22.7854	23.1078	22.2425	22.3823	22.4992	22.6274	21.8272	20.0802	20.9842
IGKV1-6	-0.571769	29.2354	-3.59739	0.000403424	0.0132323	-0.301512	124	80	30.1211	30.3908	28.8198	28.7982	28.9918	29.0119	29.14	29.3091	30.0555	30.2586	29.6655	30.1037	28.9709	29.2106	29.2315	29.6138	28.1407	28.6041	28.4676	28.9369	29.8716	29.8716	29.3605	29.4573	29.4573	29.6512	26.539	28.2897	29.1039	28.9037	29.6385	30.1919	29.1497	29.4916	29.9367	27.1548	29.2106	29.6943	29.5043	29.7087	30.3556
CLEC3B	-0.568203	24.6056	-3.57594	0.000435843	0.0134044	-0.372317	124	80	25.4248	24.8084	25.1562	24.8084	25.1168	25.1426	25.5613	25.0915	26.043	25.4374	23.793	23.6307	24.3858	24.6019	24.9616	24.4309	26.5043	26.6248	23.5515	24.883	24.0119	24.2836	24.3596	24.883	24.2331	24.2705	25.9935	26.054	25.6091	24.5756	25.9935	24.7211	25.6204	24.9616	24.6153	24.6019	24.8575	24.8956	25.1168	24.8188	24.3858
APOF	1.03504	22.9126	3.57244	0.000441363	0.0134044	-0.383842	124	80	21.166	22.4649	22.4338	21.7104	23.293	23.687	24.3239	24.9984	24.2977	24.0373	22.5788	22.4649	23.0027	22.077	22.1128	23.4333	23.018	22.6439	23.894	22.905	23.5903	23.3491	22.4338	23.687	21.7104	21.8078	21.2982	21.0922	24.9616	24.6504	24.3477	23.9331	24.1828	23.5778	24.0643	23.818	22.0933	22.7556	23.2797	23.9194	24.4082
HSP90AA4P	3.28332	15.6311	3.49826	0.000574937	0.0163678	-0.625639	111	79	20.8471	21.6892	20.0802	21.7342	19.3934	19.9138	10.787	11.2909	11.8184	11.2909	0	7.13813	12.9626	11.2909	12.4133	9.26369	13.0197	14.7121	20.2964	20.604	12.278	10.2115	11.4229	11.4229	10.2115	16.9432	0	15.6523	10.2115	13.0197	11.2909	0	12.6	10.787	13.5027	20.3324	16.0603	9.26369	10.2115	21.7342	0
sp|P23083|HV103_HUMAN Ig heavy chain V-I region V35 OS=Homo sapiens PE=1 SV=1	-0.775799	25.3192	-3.49063	0.000590651	0.0163678	-0.650267	124	80	25.8342	25.9037	23.9997	24.3596	24.9214	25.0777	25.0248	25.4852	26.9122	26.8657	23.7001	24.1465	24.9083	24.9984	25.1294	24.772	25.7969	25.5728	24.772	25.1562	26.1026	26.1593	25.8104	25.5853	25.3049	25.1294	22.0381	23.5393	25.0509	24.9473	25.8342	25.5218	24.4082	24.0119	26.2601	26.4313	25.2172	24.686	26.4685	26.4313	25.1929
NEFH	0.913995	24.8837	3.47868	0.000616044	0.0163678	-0.688699	124	80	25.6704	25.7329	25.1671	25.3158	25.8931	25.7097	25.1168	25.2661	25.2762	24.3961	24.0993	23.793	26.2829	26.0182	25.5488	25.5728	27.6432	28.5745	25.94	25.7582	25.8572	25.784	24.5273	24.5877	25.7582	23.8688	26.2096	26.3071	26.127	26.115	25.6204	25.4852	25.0123	25.1929	24.3239	24.3477	23.9331	24.0643	25.386	25.2301	24.2194
HBB	0.715625	28.3099	3.47049	0.000634059	0.0163678	-0.715006	124	80	27.5997	27.8608	26.2096	25.4248	28.2615	27.9523	27.5713	27.8477	28.3996	28.7877	27.8757	27.8328	28.0162	28.0162	28.5929	27.6432	28.1177	28.0162	26.2829	27.9221	27.9082	27.2449	30.6102	30.8041	27.7456	27.7884	33.5117	32.5305	29.9942	29.8066	28.3169	27.9827	28.6153	27.716	28.3674	27.8757	28.0162	28.148	27.9684	28.5745	27.5433
AGRN	2.70168	18.0325	3.4684	0.000638742	0.0163678	-0.72172	116	80	16.2178	20.1515	9.38647	7.13813	9.26369	0	10.787	11.2909	11.8184	11.2909	0	16.0603	20.8471	18.7075	12.4133	19.2302	13.0197	14.7121	20.2256	10.7184	20.4407	18.3664	11.4229	18.2726	10.2115	8.133	17.4706	0	22.5955	20.1877	11.2909	18.3664	18.9991	20.405	13.5027	18.3664	8.80639	9.26369	10.2115	7.13813	21.0659
KLKB1	0.338359	28.3114	3.45326	0.000673547	0.0167366	-0.770123	124	80	27.6143	27.3589	27.5581	28.1177	27.7456	27.759	29.5043	28.9593	29.001	27.9977	28.049	30.3908	30.2875	30.0555	28.893	27.8757	27.4986	27.1191	28.8699	28.5346	28.2107	28.2986	30.4293	30.4293	28.0977	28.18	28.8087	26.8544	29.885	29.14	30.6102	28.5745	29.6019	28.4166	28.148	30.1567	28.1944	27.9977	27.3208	27.6432	27.7884
FGB	0.285551	32.6258	3.44077	0.000703625	0.0169698	-0.809959	124	80	33.109	32.4741	33.109	32.4161	32.4741	32.8182	32.7436	32.9973	32.5305	32.1679	31.4265	32.2915	32.7436	32.9973	33.2354	32.8936	32.8182	33.5117	33.2354	33.6792	33.2354	33.2354	32.7436	32.5305	33.109	33.109	31.4763	31.6964	31.6426	32.353	31.6426	31.9289	32.2334	31.9289	33.373	33.2354	32.7436	32.8182	32.8936	32.5305	32.7436
EEF1G	2.33669	10.944	3.35499	0.000946531	0.0221759	-1.0799	107	74	0	9.26369	9.38647	7.13813	9.26369	0	10.787	11.2909	11.8184	11.2909	0	7.13813	12.9626	11.2909	12.4133	9.26369	13.0197	14.7121	7.13813	10.7184	12.278	10.2115	11.4229	11.4229	10.2115	8.133	0	0	10.2115	13.0197	11.2909	0	12.6	10.787	13.5027	12.1286	8.80639	9.26369	10.2115	7.13813	0
SPARC	0.505053	25.1527	3.31633	0.00107985	0.0245966	-1.19958	124	80	24.206	23.8065	24.686	24.4781	24.0264	24.8188	25.4374	25.3387	24.8084	25.2301	25.3719	25.8822	26.3902	25.6704	25.5853	24.4664	25.5853	24.0119	25.6964	25.4508	25.0915	25.1029	26.127	25.6091	24.8575	24.1712	22.7398	22.8417	24.3108	24.772	24.4309	24.1355	25.0915	24.9083	24.8084	24.7464	25.1426	25.0248	24.2977	24.3728	24.3477
SAA2-SAA4	0.446318	27.9092	3.30397	0.00112604	0.0249554	-1.23758	124	80	27.5151	27.5713	28.4676	29.116	27.1932	27.6586	29.9083	29.6019	27.1932	27.1191	28.2615	28.2458	29.2627	29.14	29.1784	28.8308	26.9352	27.2449	29.2627	29.116	28.7108	29.0227	29.2213	29.4086	27.9977	27.9221	24.9473	25.1815	27.2631	26.9492	27.3332	27.8328	26.9974	27.1681	27.8328	27.3867	29.0227	28.9825	28.0162	28.3505	28.18
P4HB	0.505859	27.7745	3.28023	0.00121996	0.0263255	-1.31022	124	80	27.4715	27.7311	28.3996	29.4086	28.5002	28.8087	28.2458	26.3189	27.6586	27.8154	27.6738	28.0977	29.0227	29.0455	29.116	26.8876	28.6538	25.1815	28.0311	27.8477	28.1944	28.4833	28.3996	27.3867	28.2107	28.8087	24.8696	25.9143	25.9037	27.2693	28.3996	26.4447	27.5433	28.0162	27.0084	27.5997	25.4248	25.6592	26.4313	25.8461	24.0373
sp|P01770|HV309_HUMAN Ig heavy chain V-III region NIE OS=Homo sapiens PE=1 SV=1	-1.24075	22.6302	-3.26132	0.00129996	0.0270223	-1.36775	124	80	26.1851	25.3158	21.6669	21.6031	23.5778	22.9222	23.9075	23.407	23.7145	23.5515	22.7076	22.8011	23.3658	22.4992	23.018	22.6106	20.4729	23.7073	24.206	23.9718	24.0514	24.9473	24.9214	24.3477	23.6161	23.687	21.3276	21.5397	22.7556	23.5141	22.9386	23.5393	22.4649	23.407	24.2582	23.6307	23.894	24.0514	24.3108	23.8554	24.9871
LDHAL6B	1.39654	23.9467	3.25716	0.00131816	0.0270223	-1.38034	123	80	24.9083	25.0509	21.2247	25.6592	24.0993	20.9584	26.6838	26.4179	24.7864	24.8575	25.4005	25.6204	26.8774	26.6607	26.457	24.6611	25.0777	24.3477	26.0905	26.1593	25.8104	25.4852	25.2172	25.3613	24.1465	24.5159	26.5888	26.4685	24.7341	24.6377	26.2491	25.7969	24.8188	22.0933	25.8228	26.2371	20.2621	20.604	25.1815	25.1562	25.2301
KRT79	0.446472	27.4578	3.23954	0.00139807	0.0279615	-1.43361	124	80	28.4324	28.0311	29.757	27.8923	27.2932	26.6248	28.5346	28.1631	27.2061	26.9492	27.5581	27.3867	28.1335	28.18	28.1177	27.2568	28.8699	30.0203	28.6903	28.0811	28.0311	27.9377	27.9684	27.8923	27.8154	27.6432	28.1177	28.8699	28.2986	28.3674	28.2807	28.049	27.9082	27.7024	27.5433	26.2096	27.2932	27.5271	27.4846	27.3068	28.2458
KPRP	0.530388	24.1178	3.22662	0.00145949	0.0284947	-1.4725	124	80	24.563	24.5507	24.1828	24.1465	24.3239	24.4781	24.6019	24.9473	24.6611	23.8688	24.8188	23.8814	24.5389	23.5264	22.4485	24.5507	24.6153	24.1933	25.7582	25.4852	23.5264	22.5476	24.4902	25.1671	23.9997	23.7145	23.5141	24.4423	25.0248	25.3049	24.6268	22.8159	24.3728	24.8084	24.2836	24.1828	23.3798	24.0119	23.7402	23.1953	25.4965
APOM	0.326674	27.0139	3.18898	0.00165305	0.0315233	-1.58503	124	80	25.0123	27.0453	27.0847	27.1437	26.2829	26.1385	28.1631	27.8015	26.4179	27.1437	26.7697	27.3734	28.5002	28.1335	28.049	26.5994	26.3672	27.0453	29.0227	28.6723	27.2449	26.9492	27.2693	27.9684	26.043	25.5853	27.7884	27.5433	27.9684	26.6607	27.3208	27.5151	26.5994	27.5433	26.0905	26.9613	27.3332	28.1177	26.6838	25.9264	27.1548
KRT87P	2.91006	14.7845	3.15274	0.00186158	0.0346931	-1.69221	112	75	21.0403	21.3532	9.38647	17.0801	9.26369	0	24.883	24.772	20.405	19.2854	0	7.13813	20.6369	20.9029	12.4133	9.26369	13.0197	14.7121	24.4423	24.6268	12.278	19.7487	11.4229	18.0723	10.2115	8.133	0	0	21.3276	13.0197	18.3664	19.4979	21.6892	21.7342	20.9842	20.9029	8.80639	9.26369	21.1169	20.5404	0
ITGAM	0.787638	23.9509	3.1109	0.0021325	0.0388588	-1.81458	124	80	24.7976	24.4196	23.407	24.0883	22.8417	24.9214	24.6377	24.7976	25.1929	24.0758	24.5389	24.8084	24.5159	24.2705	24.563	24.5877	25.7097	26.5749	23.8688	24.2194	23.9331	23.9595	24.206	24.5273	24.1583	24.0883	25.784	25.386	26.3189	26.2371	25.0777	24.8575	25.0644	25.4728	20.4407	24.1583	24.4196	24.673	24.2331	23.9464	24.8312
KRT75	0.480065	27.1534	3.06997	0.00243243	0.0422381	-1.93288	124	80	28.3344	27.9977	29.6512	27.8757	26.5505	27.2183	26.1385	26.3672	26.7247	26.3189	26.33	26.457	27.3208	26.7118	26.7697	27.9684	29.0676	30.2586	28.0977	28.5002	26.3902	26.2964	27.4986	27.2932	27.2568	26.6838	29.2856	28.9825	28.3344	28.3833	26.924	26.8408	27.2183	27.5151	26.7118	26.4934	26.4179	26.8774	26.6988	26.2829	27.6432
APCS	0.445825	26.9762	3.06265	0.00248995	0.0422381	-1.95387	124	80	26.8544	26.9974	27.7311	28.049	27.1548	27.2568	28.636	28.2107	26.0322	26.3414	28.8699	28.8087	27.6586	27.6432	27.9827	28.1944	26.1851	24.8696	28.8087	28.4494	28.2807	28.3505	28.3674	28.3996	25.3158	25.8342	30.1567	30.4696	26.115	26.8544	27.627	27.5845	27.3208	27.5713	28.2807	28.8308	28.3344	28.3169	26.9492	26.7339	27.5271
IGHV2-26	0.632577	23.7029	3.06201	0.00249505	0.0422381	-1.9557	124	80	23.5393	23.266	22.8011	22.8562	23.3354	23.2513	24.1465	24.1355	24.772	24.8696	23.1953	22.9863	24.6611	24.0373	23.6161	22.4338	13.0197	20.5027	24.2194	23.1545	24.3477	24.2467	23.4732	23.5639	23.9075	23.7267	16.4514	20.6691	24.2836	24.5036	24.0514	24.1113	23.4868	23.7145	24.3358	23.8554	23.2797	23.4204	23.7672	23.7806	23.9997
ACTN4	-0.394191	25.3567	-3.0584	0.00252399	0.0422381	-1.96605	124	80	26.3783	26.4066	25.7221	25.5853	25.2911	24.1465	24.5273	25.7329	26.7832	25.94	24.8956	24.8312	26.2242	26.1499	25.4005	26.0658	24.6377	28.049	25.4005	26.0785	24.7464	24.9083	24.2836	25.4965	24.9871	24.9616	27.5713	27.7456	25.1029	25.7329	25.3719	24.8456	25.1671	25.1815	25.0123	24.8188	25.4728	25.784	25.6204	25.2911	26.054
ACE2	2.0869	17.6452	3.03773	0.00269546	0.0441141	-2.02503	120	80	0	18.3664	9.38647	16.9432	9.26369	0	20.2621	20.7858	21.1169	21.627	20.5737	19.8733	22.2784	19.2854	12.4133	19.1731	21.5836	14.7121	20.6369	21.7342	12.278	21.0152	20.5404	20.4729	20.2256	8.133	19.1731	21.8078	22.1891	21.6457	11.2909	19.9946	19.7487	21.467	13.5027	20.2256	16.6628	19.5508	10.2115	20.4729	17.6412
TPM3	0.45715	24.5754	3.03188	0.00274597	0.0441141	-2.04167	124	80	23.8814	23.3947	25.6445	24.9214	24.7085	24.5948	24.7403	24.117	23.9657	24.7148	25.3504	25.3613	24.5273	23.9861	24.4423	25.7659	25.6204	26.7293	24.5448	25.298	24.141	25.4248	24.686	24.4723	25.2661	25.0509	24.7341	24.2582	22.8347	25.1168	23.5264	25.0248	24.6211	24.4253	23.7334	22.3039	24.6795	24.1053	24.5098	23.979	25.0777
LPA	1.15984	24.8629	3.02601	0.00279748	0.0441141	-2.05833	124	80	25.4728	25.4374	23.894	24.206	26.3672	26.2964	28.148	27.9523	22.4485	21.3276	26.5277	25.7329	26.7832	26.5623	26.33	23.8554	23.5005	23.9194	28.2615	28.0977	24.4664	24.4423	27.7884	27.7884	24.7211	24.5877	23.3658	25.2061	23.6307	23.293	26.1724	26.4798	24.4664	24.7085	24.0883	24.0883	25.94	25.9535	25.8104	25.745	26.3672
HSP90B1	-0.656823	24.3966	-3.01066	0.00293639	0.045431	-2.10175	124	80	23.7267	23.3658	23.4333	23.6575	23.793	22.9576	23.7532	24.5507	25.1671	24.7341	24.0883	23.5141	22.8873	23.8554	23.9595	23.4868	23.9331	23.4204	24.3358	24.0758	24.5036	24.3961	25.5218	24.4902	23.407	23.3491	25.5218	24.206	23.1078	22.5955	23.9075	24.0883	24.3961	22.1704	25.5218	24.4082	23.687	24.2705	23.4591	24.2331	24.9083
C1QC	-0.249963	27.0206	-2.99049	0.00312847	0.0475063	-2.15847	124	80	27.2932	27.2815	26.8774	27.0349	27.3068	27.1932	27.2693	27.2183	27.0231	27.0084	27.9377	27.8015	27.1191	27.4986	27.9377	27.2815	27.4715	27.0847	27.1191	27.0956	27.5997	27.759	26.9727	26.8078	27.8328	27.627	25.9796	26.9974	25.9535	25.9796	27.457	27.0847	26.924	26.7118	26.8183	26.8876	27.9221	27.6738	27.4135	27.5271	26.7118
LAMP2	-2.73664	19.4423	-2.97387	0.00329542	0.0490198	-2.20496	121	77	24.3858	24.1583	20.1877	20.4729	26.043	15.385	10.787	18.1764	11.8184	19.4979	0	7.13813	12.9626	11.2909	12.4133	9.26369	13.0197	21.7737	16.7896	17.967	12.278	10.2115	11.4229	11.4229	10.2115	8.133	25.3504	24.7864	22.132	13.0197	11.2909	14.9567	12.6	18.5467	13.5027	18.0723	8.80639	9.26369	17.7494	16.4514	0
SERPINB6	-0.608845	25.0503	-2.96171	0.00342273	0.0490198	-2.23884	124	80	24.9745	24.8312	24.8084	23.9464	25.784	26.1593	23.266	24.3728	24.8575	23.5639	22.6899	21.7528	24.0264	25.2301	23.8306	24.9745	24.2977	22.4817	24.4902	24.5159	24.8696	23.2513	23.4204	23.3658	24.0758	24.1113	29.7817	29.6797	25.8931	25.4374	25.4374	23.818	25.3719	23.9997	25.2544	25.1168	23.5639	24.0264	24.9745	24.772	24.5273
SFTPA1	-2.38016	16.727	-2.95755	0.00346725	0.0490198	-2.25038	123	74	21.3645	21.0278	19.5764	18.5879	9.26369	19.8545	10.787	11.2909	21.6998	21.8568	16.3944	16.7276	12.9626	19.9727	12.4133	20.4879	22.5062	14.7121	19.8545	10.7184	12.278	20.5889	20.6205	11.4229	10.2115	19.0949	20.098	18.1253	10.2115	13.0197	11.2909	19.0949	12.6	21.0278	13.5027	12.1286	19.4226	9.26369	19.9323	20.8013	19.8157
SFTPA2	-2.38016	16.727	-2.95755	0.00346725	0.0490198	-2.25038	123	74	21.3645	21.0278	19.5764	18.5879	9.26369	19.8545	10.787	11.2909	21.6998	21.8568	16.3944	16.7276	12.9626	19.9727	12.4133	20.4879	22.5062	14.7121	19.8545	10.7184	12.278	20.5889	20.6205	11.4229	10.2115	19.0949	20.098	18.1253	10.2115	13.0197	11.2909	19.0949	12.6	21.0278	13.5027	12.1286	19.4226	9.26369	19.9323	20.8013	19.8157
HBG2	0.725299	24.3301	2.93818	0.00368191	0.0511723	-2.30401	124	80	23.8306	24.7341	22.2425	22.6738	23.3491	23.5005	24.0264	24.9745	23.3072	22.2784	24.6611	24.563	24.1227	24.7085	24.2467	23.5203	21.7224	14.7121	23.4937	24.5948	25.2661	25.3049	28.3505	28.3169	23.0027	23.266	27.4429	27.5713	25.7736	25.745	26.0182	23.2513	21.166	23.1238	25.1562	25.6445	24.9083	25.2366	23.5515	23.7267	24.4902
MAT2A	1.80022	10.1821	2.92875	0.00379077	0.0518072	-2.33	107	73	0	9.26369	9.38647	7.13813	9.26369	0	10.787	11.2909	11.8184	11.2909	0	7.13813	21.0922	21.1956	12.4133	9.26369	13.0197	14.7121	21.0922	21.8465	12.278	10.2115	11.4229	11.4229	10.2115	8.133	0	0	10.2115	13.0197	11.2909	0	12.6	10.787	13.5027	12.1286	8.80639	9.26369	10.2115	7.13813	0
HBD	0.676696	27.199	2.9179	0.00391963	0.0526901	-2.35981	124	80	25.9143	26.6727	25.9796	24.5036	26.7954	26.5994	27.4429	27.6432	27.2693	27.1932	27.3867	27.4004	25.5488	24.9214	27.4004	26.6248	27.2815	27.8923	25.6204	27.1071	26.3071	26.2371	29.7087	29.9942	26.5623	26.8657	33.373	32.2915	28.893	29.1593	27.1548	26.9352	27.2568	25.2762	27.627	27.2061	26.9854	27.1191	26.8292	27.7456	26.4313
ITLN1	-0.880084	24.0779	-2.9036	0.00409557	0.0541672	-2.39893	124	80	24.8456	25.0777	24.772	22.9863	24.0758	24.4902	23.2513	24.0643	22.5476	22.905	25.9935	26.2829	24.1113	23.7267	24.1583	26.2096	27.4429	24.8575	26.6119	26.6119	21.5622	23.3072	21.7104	22.4649	24.5507	24.8696	23.6445	23.6307	27.8015	27.2932	23.894	24.0373	25.4005	26.8183	24.8696	24.6268	21.4947	22.7707	25.0644	24.3108	22.7076
NCSTN	-2.42827	17.3249	-2.88842	0.00429016	0.0558402	-2.44026	120	75	0	9.26369	19.7038	21.6892	21.7914	21.446	20.6961	21.166	21.4947	20.9029	19.1249	20.9842	12.9626	11.2909	12.4133	21.8866	22.7556	14.7121	22.0043	21.0659	20.3324	20.6961	11.4229	11.4229	20.604	19.7957	25.9264	25.8461	21.9255	22.132	11.2909	14.8434	12.6	21.5397	20.2621	21.6892	20.5027	20.4407	21.1415	21.9045	0
TPM4	0.541844	25.2281	2.88004	0.00440119	0.0563903	-2.463	124	80	24.3239	23.7806	25.2301	24.6268	24.7211	24.673	25.4965	25.5976	24.0264	24.673	26.2601	26.0658	25.4852	25.1029	25.0915	26.0182	26.1724	26.7832	26.0322	26.3071	25.3504	26.115	25.4005	25.4508	25.8228	25.4248	26.6727	26.9613	24.4423	25.6091	24.6504	25.7736	25.0509	25.5853	25.1294	24.3108	25.8104	25.6833	25.2544	24.9214	25.4852
ANXA11	-0.982285	23.6347	-2.87331	0.00449227	0.0566717	-2.48121	124	80	24.3961	27.457	25.7582	25.4005	25.5488	25.4965	22.2425	22.4992	22.8276	22.6439	20.3653	20.7858	22.0933	20.7858	23.4204	22.7556	22.2072	14.7121	23.0924	19.7957	23.9997	21.9855	22.2072	22.1704	20.2964	26.043	23.5778	24.2194	23.9331	24.0643	23.9194	23.7672	22.4992	22.7854	23.3211	23.1813	22.4338	22.5476	24.9984	24.8956	22.1128
BST1	0.503283	25.6518	2.83829	0.00499448	0.0620526	-2.57536	124	80	25.0777	25.9665	27.1191	27.0231	25.8461	25.8342	26.1499	26.2242	25.4005	26.7591	25.4248	26.3672	27.2815	27.4846	27.0709	25.3504	26.924	26.5888	27.1313	27.1681	25.3613	26.539	26.33	26.0785	24.772	24.6504	27.4004	27.2568	26.8183	24.563	25.0248	24.7864	25.4728	25.8228	25.0777	26.0785	23.6445	24.1355	25.3504	25.1029	25.8461
BGN	2.19907	18.1594	2.82352	0.00522126	0.063902	-2.61475	117	80	0	9.26369	18.0723	17.2256	19.8733	17.6412	10.787	11.2909	11.8184	11.2909	18.1764	7.13813	19.0642	11.2909	12.4133	18.0723	13.0197	14.7121	16.5415	10.7184	20.1877	18.9191	19.0642	18.8516	19.8355	17.8573	16.5415	0	10.2115	19.3934	11.2909	19.4513	18.7755	18.628	20.6961	20.4407	8.80639	9.26369	19.3934	18.628	20.6961
DKFZp686J1372	0.437913	24.4669	2.77948	0.00595413	0.0717998	-2.73108	124	80	23.6445	22.8873	25.4374	24.7211	24.5507	24.5948	24.7403	24.117	23.9657	24.7148	25.3276	25.3276	24.3961	23.9718	24.4082	25.7659	25.5488	26.7293	24.5448	25.298	24.141	24.8084	24.3108	24.4723	25.2544	24.9984	24.5036	24.0758	22.8347	22.3631	23.5778	23.7532	24.6211	24.4253	23.7334	22.3039	24.6795	24.1053	24.5098	23.979	24.5877
APOC3	-0.604525	23.7616	-2.7666	0.00618549	0.0730411	-2.76478	124	80	21.1169	22.0933	23.9194	23.894	21.0403	22.6274	23.2378	23.0634	23.9075	23.4333	22.5132	22.6439	23.7402	23.077	23.687	23.5393	24.206	14.7121	22.8873	22.7398	22.9722	22.3466	22.8276	23.4732	23.293	23.7672	19.6016	21.9667	22.9863	23.2106	23.018	23.3947	22.9722	22.905	22.3823	21.9855	23.5393	23.4333	24.0643	24.0264	23.3354
HP	0.385392	33.4996	2.76389	0.00623521	0.0730411	-2.77186	124	80	32.0479	32.1679	33.373	33.2354	33.109	32.5305	34.1385	34.9575	33.8993	33.373	33.373	33.8993	34.4415	34.4415	34.4415	33.8993	29.0227	30.4696	33.8993	33.8993	34.1385	34.4415	34.9575	34.4415	33.6792	33.6792	31.9289	32.6008	34.1385	33.6792	34.4415	34.4415	33.373	33.2354	34.9575	34.9575	34.4415	34.4415	33.8993	33.6792	34.1385
PRDX1	-0.658555	23.2793	-2.75894	0.00632687	0.0730709	-2.78475	124	80	22.0196	23.9997	22.7398	22.5132	21.8671	22.9863	21.5397	22.8873	23.4591	21.9255	20.6369	21.0659	21.8671	20.3324	20.9307	22.4817	25.3613	24.759	21.7737	21.9255	22.132	21.4947	22.4009	22.3823	22.077	19.9946	23.818	24.1113	22.562	22.4485	23.793	23.3072	23.7001	22.658	21.9667	21.8465	21.8866	22.3119	23.1545	22.5955	23.1238
GOT1	-0.473833	25.4251	-2.73506	0.00678678	0.0758831	-2.8467	124	80	25.4005	25.386	22.658	24.2467	24.4309	25.2061	24.7211	24.8456	25.5728	25.7582	25.5613	25.3719	24.772	24.0119	24.7341	25.9264	24.1712	24.8456	24.883	24.4902	26.127	26.043	26.0322	25.6704	26.6727	26.7464	24.883	24.8084	23.4204	24.759	24.8956	25.9535	25.4852	26.0322	26.7697	24.9356	29.9083	30.1211	26.7697	26.3189	25.9143
HBG1	0.821284	23.4298	2.73128	0.00686228	0.0758831	-2.85645	124	80	23.3491	24.4557	21.425	21.6457	22.3823	22.6106	23.7267	23.6025	21.166	21.5397	23.9194	24.1355	24.0119	23.1238	23.7672	23.5203	21.7224	14.7121	23.4937	24.5948	25.1426	24.8456	28.3344	28.2807	22.1891	22.2603	27.4135	27.5581	25.536	25.3276	25.6833	22.8011	18.8516	19.4513	24.9616	25.4965	24.4781	25.2366	23.1813	23.2106	23.4868
VASN	0.678708	26.1139	2.72469	0.00699567	0.0758831	-2.87343	124	80	26.2718	26.4179	25.6592	25.8822	27.3589	27.5997	27.3332	27.2568	26.8995	26.9613	24.2836	25.9264	27.0084	26.7339	27.3452	27.9977	27.5581	28.5346	27.0349	26.8408	26.3672	26.3672	25.1294	25.2911	27.8757	27.7456	24.9214	23.2378	26.7247	26.7954	27.6432	27.4986	27.2302	27.4986	27.0709	27.2815	25.9796	26.0905	26.5043	26.6119	27.5151
sp|P80748|LV302_HUMAN Ig lambda chain V-III region LOI OS=Homo sapiens PE=1 SV=1	-0.394013	27.2122	-2.72457	0.00699807	0.0758831	-2.87373	124	80	27.2693	26.5164	25.9037	25.8931	26.2964	26.5623	26.6356	26.6356	27.0956	26.0905	27.2815	27.1071	26.3546	25.6445	26.2096	27.3068	24.8084	25.6833	26.6838	26.5623	27.2183	27.2568	27.5151	27.3332	28.3674	28.3344	24.4082	24.686	25.4728	25.784	27.0231	27.9977	25.5613	27.457	27.9082	27.9523	30.6844	30.9786	28.0311	27.7311	27.1437
APOA4	-0.343508	30.6052	-2.72286	0.00703307	0.0758831	-2.87813	124	80	30.8462	30.7251	30.6102	30.8041	30.7251	30.6455	30.6844	30.6455	31.0204	30.9305	29.885	30.0203	31.0204	30.6844	30.7663	28.893	30.5017	30.3556	29.8066	29.6512	29.9083	29.9661	30.1211	30.1567	31.2309	31.1893	27.1681	27.0847	31.104	30.8462	30.5017	30.4696	30.0203	30.0203	29.3853	29.9661	30.4696	30.5384	30.6102	30.4696	29.9367
ALDH9A1	1.81987	21.723	2.70221	0.00746878	0.0789095	-2.93108	121	80	22.7707	23.2264	24.3358	23.5515	24.1227	23.818	21.425	23.2513	22.3119	22.5132	21.248	21.248	22.4338	22.3631	23.9075	22.4169	23.3798	22.3466	23.1545	22.9222	21.6669	22.4649	23.1813	22.5476	21.8465	22.0587	22.7247	22.1128	23.818	23.7806	23.5903	20.5737	23.7267	23.293	21.3276	22.905	21.8078	22.3631	21.627	21.6669	22.077
SVEP1	-0.424018	23.965	-2.6953	0.0076199	0.0789095	-2.94871	124	80	23.8065	23.9331	23.6575	24.1828	22.7854	24.7464	22.7854	23.6307	21.9045	21.5622	23.1078	23.293	22.0196	22.2425	22.2784	23.2797	26.1971	25.9796	24.1933	23.818	23.3354	22.8562	23.1692	22.4169	24.0119	24.1828	25.7969	26.0785	21.1169	20.7591	20.037	21.2982	22.5476	22.3288	21.7737	22.3466	23.018	23.018	24.6268	24.2194	22.9386
C1QB	-0.275571	26.4708	-2.69011	0.0077353	0.0789095	-2.96193	124	80	26.2371	26.7591	26.2829	26.457	26.457	26.3672	26.0322	26.0785	26.4798	26.7118	27.6586	27.2449	26.6838	26.6356	26.4798	26.4447	26.8078	26.9727	25.87	25.8931	26.8544	26.6119	26.5994	26.6607	26.5888	26.3672	22.8159	22.9576	24.7464	24.5877	26.115	27.5997	26.8774	27.2061	27.2061	27.4135	27.1071	26.8292	27.2183	26.6483	26.3902
PRSS1	1.40699	23.3595	2.68746	0.00779464	0.0789095	-2.96865	123	80	18.2726	18.628	24.0643	23.9595	24.3961	24.5036	24.4664	24.5389	24.563	24.9745	23.8065	24.5159	23.4204	23.3658	23.894	25.8342	24.5159	25.5853	24.9214	24.8188	24.6019	24.7341	23.793	23.5393	24.9214	25.0379	27.0709	26.3672	26.1593	26.0905	25.0509	24.4902	25.2301	25.5488	24.686	25.3387	24.1355	24.6377	24.4664	24.1465	25.6833
B2M	-0.477181	25.3976	-2.68746	0.00779472	0.0789095	-2.96866	124	80	25.8104	25.5728	25.784	25.386	26.054	26.127	24.0883	25.0379	25.745	24.6377	25.3158	25.2172	25.5976	25.3387	25.2431	25.2661	28.3996	29.116	24.7464	23.8306	25.5853	25.386	24.1355	24.2194	25.8461	25.7221	26.4313	26.7591	24.8188	24.3477	24.9473	24.9214	24.1355	25.1562	24.5389	25.0379	25.1294	25.5976	26.1593	25.9535	25.2061
KRT84	0.628386	25.1953	2.65988	0.00843887	0.0843887	-3.03843	124	80	26.4685	26.6119	26.6727	26.7339	24.5756	24.3108	24.5693	24.667	25.1294	25.0248	25.2544	24.9984	24.6153	24.0993	24.673	25.94	28.2615	28.7684	27.1681	26.7591	23.687	23.7672	26.539	26.0905	24.9616	24.759	27.5997	27.9377	26.6356	26.3902	24.9356	25.1815	24.9616	25.3387	24.4082	24.5389	25.2301	25.7582	24.8456	24.3596	25.8104
ILF2	1.63869	10.3361	2.65388	0.00858503	0.0848159	-3.0535	107	74	0	19.8733	17.3533	7.13813	17.6412	0	10.787	11.2909	11.8184	11.2909	0	7.13813	12.9626	11.2909	12.4133	9.26369	13.0197	14.7121	7.13813	10.7184	12.278	10.2115	18.9191	11.4229	10.2115	8.133	0	0	10.2115	13.0197	11.2909	0	12.6	10.787	13.5027	12.1286	8.80639	9.26369	10.2115	7.13813	0
CPN1	0.347862	25.3528	2.64474	0.00881226	0.0854971	-3.07642	124	80	24.6153	24.0264	24.0758	24.0373	23.6575	23.5515	25.8104	26.0182	24.9083	24.5756	26.3672	26.3189	24.8084	24.1933	24.6968	24.883	23.1813	24.2331	25.8342	25.6445	26.1851	26.054	25.2544	25.2301	24.5877	24.7464	22.2957	23.1545	25.3613	27.5713	25.2544	25.1029	25.784	25.8104	26.127	25.5108	24.8456	25.1671	24.6377	26.5994	24.4557
MDH2	-0.73727	24.4179	-2.64185	0.00888525	0.0854971	-3.08365	124	80	24.7341	24.673	26.5623	26.9492	25.3387	23.6161	23.3798	23.9718	22.4992	22.7556	21.9469	21.7914	25.6091	23.6161	24.1227	24.563	22.5476	22.2603	23.4732	24.3108	23.9194	24.1113	25.0915	25.0123	25.4852	25.6592	21.9855	22.658	23.793	24.4309	24.8188	24.0264	22.8011	23.1402	24.5036	24.883	23.9194	24.3108	25.2172	24.9871	25.1671
KRT83	1.14508	22.6541	2.63865	0.00896676	0.0854971	-3.09166	123	80	24.5036	23.9718	24.6968	24.563	22.7076	18.7755	21.8175	22.2249	23.5005	23.4204	23.293	23.3491	22.8562	21.5622	22.2603	23.5778	26.9492	27.5271	24.0758	24.0119	21.627	21.5836	24.3728	22.8159	23.2378	22.5476	25.0248	26.7832	23.2797	23.4591	22.7076	23.1953	23.5393	23.5005	22.6274	21.3532	23.3354	23.8814	22.5132	22.9576	23.8428
PRSS2	2.31278	21.2644	2.62429	0.00934057	0.0860592	-3.12745	120	78	0	9.26369	24.0264	23.8428	24.3728	24.4557	24.2977	24.4082	24.5389	24.9473	23.7402	24.4664	23.2378	23.2513	23.8065	25.7329	13.0197	14.7121	24.8312	24.7085	24.5273	24.7085	23.6445	23.407	24.8188	24.9356	25.4728	26.1851	26.0785	26.043	24.9984	24.4196	25.1929	25.4965	24.6377	25.2661	24.0993	24.5389	24.3477	24.1113	25.5976
PRSS3P2	2.31278	21.2644	2.62429	0.00934057	0.0860592	-3.12745	120	78	0	9.26369	24.0264	23.8428	24.3728	24.4557	24.2977	24.4082	24.5389	24.9473	23.7402	24.4664	23.2378	23.2513	23.8065	25.7329	13.0197	14.7121	24.8312	24.7085	24.5273	24.7085	23.6445	23.407	24.8188	24.9356	25.4728	26.1851	26.0785	26.043	24.9984	24.4196	25.1929	25.4965	24.6377	25.2661	24.0993	24.5389	24.3477	24.1113	25.5976
TRY8	2.31278	21.2644	2.62429	0.00934057	0.0860592	-3.12745	120	78	0	9.26369	24.0264	23.8428	24.3728	24.4557	24.2977	24.4082	24.5389	24.9473	23.7402	24.4664	23.2378	23.2513	23.8065	25.7329	13.0197	14.7121	24.8312	24.7085	24.5273	24.7085	23.6445	23.407	24.8188	24.9356	25.4728	26.1851	26.0785	26.043	24.9984	24.4196	25.1929	25.4965	24.6377	25.2661	24.0993	24.5389	24.3477	24.1113	25.5976
IGLV3-16	-0.425125	27.6207	-2.61173	0.00967902	0.0881866	-3.15861	124	80	27.7311	27.8757	25.5853	25.6091	26.6248	26.6356	25.7582	26.054	26.1971	26.054	27.9684	27.9377	26.5749	26.457	26.4313	28.3344	30.6844	29.885	26.33	26.2829	27.4986	25.5613	28.1631	25.6964	27.3589	27.3452	28.7108	28.0977	26.9613	26.8657	26.3783	25.7097	25.7097	28.2277	26.7832	26.8544	27.627	27.9523	25.7097	27.8154	28.5528
AFM	0.524867	31.6065	2.60188	0.00995207	0.089678	-3.18294	124	80	31.6426	31.4265	29.9661	29.8066	30.2586	30.5739	32.8936	32.2334	32.6746	31.7505	29.9942	31.104	33.2354	31.6964	33.6792	30.5384	29.1998	29.9942	31.0204	31.104	29.9367	33.109	33.109	33.5117	29.757	29.9367	30.1919	30.6102	33.2354	34.1385	33.5117	33.6792	31.8054	30.5739	31.062	32.9973	31.3734	29.9083	30.5017	30.1919	29.3337
CA1	0.616237	23.4583	2.59183	0.0102376	0.0912486	-3.20767	124	80	24.4309	22.6439	24.7085	24.4557	25.1815	24.6611	24.6611	22.8562	21.7914	21.2982	23.0508	20.6961	23.7267	23.3211	21.7528	22.2784	23.9464	25.7221	23.1692	22.9386	20.5737	20.7591	24.4423	24.6504	22.6274	22.1891	26.8544	27.0453	24.9984	25.1029	24.8084	22.7707	23.3658	23.4333	23.2264	23.9861	24.1828	24.2977	25.0379	23.7402	24.0993
C8G	0.253051	26.648	2.57328	0.0107841	0.095065	-3.25309	124	80	25.6091	25.5108	26.7591	26.6483	26.33	26.1971	27.5845	27.6738	26.2371	26.0658	27.457	27.2932	27.2568	27.3332	27.3332	26.5888	26.127	25.6318	27.6143	27.4135	27.0956	26.924	25.9665	25.7329	26.115	25.87	28.0631	30.3556	26.2829	26.2096	26.7247	26.2242	26.9352	26.7954	26.8876	26.7954	26.7697	26.5043	26.539	26.4447	26.3546
FBP1	1.88829	12.2225	2.56489	0.0110399	0.095065	-3.27354	112	77	17.2256	9.26369	21.5836	22.0043	9.26369	19.3391	10.787	11.2909	11.8184	11.2909	0	7.13813	12.9626	11.2909	12.4133	9.26369	13.0197	14.7121	7.13813	17.4706	12.278	10.2115	11.4229	11.4229	20.7858	20.4407	0	0	10.2115	13.0197	19.1249	18.628	12.6	10.787	13.5027	18.9991	8.80639	9.26369	18.7755	7.13813	0
ADIPOQ	-1.62971	21.2633	-2.56473	0.0110449	0.095065	-3.27394	123	79	19.6016	21.6669	22.5132	22.5291	21.248	22.905	23.6445	23.1813	22.3288	20.9584	21.8078	21.5836	23.1813	23.0508	23.2513	22.2249	25.4852	23.5778	7.13813	22.6439	22.2425	23.4462	11.4229	11.4229	24.2705	24.206	22.5788	22.9722	25.745	21.425	22.4992	22.3119	23.077	10.787	20.9584	19.7038	21.8671	21.8465	24.4423	24.3358	0
COL1A1	0.912256	22.1492	2.56163	0.0111408	0.095065	-3.28147	124	80	22.3631	21.8078	21.6031	21.5162	22.4009	22.1515	23.3658	23.1953	23.1545	22.3119	21.7914	22.2425	20.6961	19.8733	22.5132	24.686	23.5393	25.3504	23.5639	23.6445	23.9075	23.7806	23.5903	23.8554	22.4009	21.1956	21.8465	21.4021	25.1815	25.1294	23.6161	23.9194	22.4485	21.3532	23.2797	23.5005	22.0043	20.2621	19.3391	22.6439	22.6439
SFTPD	1.68502	22.5065	2.55774	0.0112623	0.095065	-3.29093	122	80	25.5976	25.3049	23.266	26.7464	21.9045	20.405	27.1548	27.5433	11.8184	19.0642	0	16.9432	26.8876	22.6106	27.3208	27.0956	21.6031	23.7402	27.9221	21.5836	21.248	21.0922	11.4229	27.3589	27.7024	8.133	26.5749	24.772	24.0883	23.894	11.2909	18.4513	12.6	18.7075	13.5027	20.8167	20.1877	18.9991	19.4979	26.9613	18.9991
SERPINB1	-0.396581	26.0137	-2.55459	0.0113614	0.095065	-3.29857	124	80	25.784	25.745	25.9143	25.7097	24.6504	24.6268	24.9214	25.8228	25.6833	25.8572	25.9143	26.4798	24.9616	24.686	25.3719	25.8572	27.1437	27.0956	25.5108	25.5613	25.3158	25.4374	25.0777	24.8696	25.3719	25.3276	34.1385	34.1385	26.1499	25.9665	24.6968	25.3613	24.7211	25.2911	25.0509	24.5756	25.3613	25.0644	25.1294	25.6833	25.0248
LMNA	1.46075	10.2181	2.54114	0.0117936	0.0976844	-3.33109	107	75	0	9.26369	9.38647	7.13813	9.26369	0	10.787	11.2909	11.8184	11.2909	0	18.2726	12.9626	11.2909	12.4133	9.26369	13.0197	14.7121	7.13813	10.7184	12.278	10.2115	11.4229	11.4229	10.2115	8.133	0	0	10.2115	13.0197	11.2909	0	12.6	10.787	13.5027	12.1286	8.80639	9.26369	10.2115	7.13813	0
sp|P01772|HV311_HUMAN Ig heavy chain V-III region KOL OS=Homo sapiens PE=1 SV=1	-0.504358	24.0153	-2.52198	0.0124347	0.101128	-3.37714	124	80	26.1385	26.2491	22.9576	23.0924	23.6025	25.7329	25.1671	24.8956	25.5488	24.2467	23.6025	23.5515	22.9722	24.0514	23.1402	24.7464	23.6161	21.9469	24.1355	24.4664	23.3658	26.0905	25.4508	24.9871	25.6445	25.2431	22.2072	22.4009	24.6019	23.9075	24.5507	23.6575	24.772	23.9861	25.6833	25.4374	23.793	24.206	25.4965	25.5218	24.7341
CD14	-0.224324	26.0712	-2.51979	0.0125099	0.101128	-3.38238	124	80	24.9214	25.1815	25.5108	25.1294	25.3613	25.2431	26.0058	26.2491	25.5108	25.6833	26.7954	26.0058	25.7969	25.9535	25.9264	24.8188	26.8408	26.7591	25.745	25.5728	26.6356	26.7591	26.457	25.9143	26.0322	26.1971	25.1294	24.9473	26.6248	26.7591	25.5108	25.5613	25.4965	25.4615	25.0915	25.6204	26.054	26.2242	25.7969	25.4248	25.5218
MYH2	1.59292	10.2566	2.5177	0.0125819	0.101128	-3.38737	107	73	0	9.26369	9.38647	7.13813	9.26369	0	10.787	11.2909	11.8184	11.2909	0	7.13813	12.9626	11.2909	12.4133	9.26369	13.0197	14.7121	7.13813	10.7184	12.278	10.2115	11.4229	11.4229	18.5467	8.133	0	0	10.2115	13.0197	11.2909	0	12.6	10.787	13.5027	12.1286	8.80639	9.26369	10.2115	7.13813	0
KRT2	0.406989	31.8191	2.51423	0.0127026	0.101128	-3.39567	124	80	33.2354	32.9973	32.5305	31.9879	30.9305	30.7251	31.1455	30.2586	30.7663	31.062	33.2354	33.6792	30.5017	30.2586	30.4696	31.1455	34.1385	34.9575	33.6792	31.4265	30.2276	30.4293	33.5117	33.6792	33.373	33.5117	32.4741	32.4161	31.5363	31.6426	31.0204	33.109	31.4265	34.4415	30.9786	31.0204	30.7251	30.6102	31.3734	31.1455	31.104
KRT14	0.319381	29.892	2.49899	0.0132446	0.104428	-3.43195	124	80	30.5017	30.2586	30.4293	30.6102	30.0555	29.6797	29.3337	29.0455	29.1784	29.4086	28.6723	29.116	29.7817	29.885	29.6512	30.4696	32.0479	31.8054	29.7087	30.3185	29.5283	28.6903	29.0227	29.6797	30.0861	29.9661	31.1893	31.3734	30.3556	30.3556	28.9144	29.4573	29.8581	30.0555	28.7482	29.001	29.6797	29.6257	29.0455	29.116	29.9661
RAC1	1.88669	19.2493	2.48942	0.0135954	0.106173	-3.45463	119	80	20.2621	18.8516	20.8471	7.13813	19.9138	20.4407	10.787	23.1692	23.3491	22.8276	19.7957	16.4514	21.8866	22.1515	21.7104	21.9667	19.9505	14.7121	22.4009	21.9855	20.3653	10.2115	20.1515	21.8465	10.2115	8.133	21.5397	22.4992	21.1956	13.0197	18.5467	0	20.1877	10.787	13.5027	20.2621	8.80639	16.7896	10.2115	7.13813	0
SERPING1	0.208105	30.6823	2.47792	0.0140279	0.108518	-3.48178	124	80	30.2586	30.0203	29.885	29.6512	30.0861	30.0203	31.3276	31.1455	30.8918	31.1893	30.3556	30.6102	31.2309	30.4293	30.8462	30.4293	30.3556	30.5017	30.7251	31.1893	30.3185	30.8462	30.5384	30.2276	31.3734	31.2852	29.9661	29.6019	30.9786	30.7251	30.2875	30.7663	30.6102	30.6455	30.9305	30.6455	30.3556	30.2586	30.5739	30.5739	30.9305
HBA1	0.62143	28.455	2.4689	0.0143759	0.110171	-3.50301	124	80	27.4986	27.4429	25.536	25.4123	28.18	28.9825	25.9665	25.4508	27.1822	28.0311	28.0162	28.049	27.9523	28.049	27.8015	30.8041	27.9082	27.2815	25.9535	26.3189	28.5346	28.636	30.9786	31.2309	30.3185	30.1567	32.1095	31.8636	30.2875	29.9661	28.0311	27.9684	25.9037	26.2371	25.5108	25.5728	30.9305	30.8041	29.885	30.8462	27.1932
VWF	-0.298898	25.4603	-2.45465	0.0149409	0.11344	-3.53637	124	80	24.8956	24.3858	25.745	25.9535	25.9264	26.0905	24.673	23.9075	24.1712	25.4852	26.0322	26.4447	24.673	24.772	24.0643	25.536	25.784	24.7976	25.2431	25.4123	25.1929	24.7864	24.3477	24.3358	25.4508	25.3719	24.3728	24.883	25.8228	25.3387	25.5218	25.4965	24.6504	24.5877	25.3276	25.5976	25.0777	24.6504	25.2661	24.9356	23.5141
IMPA1	-2.18094	17.4405	-2.44019	0.0155344	0.116864	-3.57004	121	77	21.4947	21.6031	9.38647	7.13813	22.562	23.266	22.7707	22.077	23.5778	22.8873	0	20.604	12.9626	11.2909	12.4133	21.9855	13.0197	25.8931	7.13813	20.6961	21.8866	21.6031	22.2957	22.0196	10.2115	8.133	22.6439	22.8276	22.6899	23.7267	19.5508	19.1731	20.1155	19.3934	13.5027	20.9842	22.1704	9.26369	21.9855	23.2797	0
HIST1H3A	0.799351	23.8819	2.40019	0.017286	0.126558	-3.66219	124	80	21.7737	23.5515	24.1113	26.0322	25.0248	25.1815	24.4423	24.4781	24.0883	24.5273	26.457	25.5488	24.8312	25.3158	24.9871	24.1227	25.8228	26.3189	24.6019	24.563	24.563	24.3477	24.6504	24.6968	24.0993	24.0643	24.1933	23.5903	25.2061	26.7339	24.2331	24.2582	24.7976	24.3596	23.1402	21.8078	25.3387	24.3858	24.2582	23.3658	23.7402
HIST2H3A	0.799351	23.8819	2.40019	0.017286	0.126558	-3.66219	124	80	21.7737	23.5515	24.1113	26.0322	25.0248	25.1815	24.4423	24.4781	24.0883	24.5273	26.457	25.5488	24.8312	25.3158	24.9871	24.1227	25.8228	26.3189	24.6019	24.563	24.563	24.3477	24.6504	24.6968	24.0993	24.0643	24.1933	23.5903	25.2061	26.7339	24.2331	24.2582	24.7976	24.3596	23.1402	21.8078	25.3387	24.3858	24.2582	23.3658	23.7402
HIST3H3	0.799351	23.8819	2.40019	0.017286	0.126558	-3.66219	124	80	21.7737	23.5515	24.1113	26.0322	25.0248	25.1815	24.4423	24.4781	24.0883	24.5273	26.457	25.5488	24.8312	25.3158	24.9871	24.1227	25.8228	26.3189	24.6019	24.563	24.563	24.3477	24.6504	24.6968	24.0993	24.0643	24.1933	23.5903	25.2061	26.7339	24.2331	24.2582	24.7976	24.3596	23.1402	21.8078	25.3387	24.3858	24.2582	23.3658	23.7402
KRT31	0.484504	27.1401	2.39515	0.017519	0.127129	-3.67372	124	80	27.1548	27.2449	28.3674	28.2986	27.0956	27.1822	26.5505	26.7118	27.0084	26.6119	27.0956	27.3068	24.4082	26.8078	26.6119	28.3833	29.885	25.5108	24.5159	29.3853	25.5613	25.9935	27.627	27.7311	27.5581	27.2932	28.9369	29.1784	28.1177	28.2107	26.4066	26.8078	27.2061	27.7732	26.6838	26.7339	27.5997	27.3068	26.1499	26.2718	28.0162
C7	0.446028	30.064	2.37096	0.0186745	0.134083	-3.72864	124	80	29.4353	29.6512	30.8462	29.9367	29.9942	29.8581	29.5566	30.3908	28.8087	28.7482	30.5739	30.2875	30.3556	31.1455	29.757	28.8087	29.5043	29.8581	30.3556	30.5739	30.5384	30.6455	30.8041	30.6844	30.6102	30.5384	28.049	29.3337	29.7817	29.116	28.9593	28.6903	29.2856	29.9942	28.6723	28.893	30.8918	29.5793	29.3605	29.4787	27.9977
KRT18	0.502825	26.8668	2.36607	0.0189162	0.134083	-3.73968	124	80	26.9974	27.1313	28.2368	28.1872	26.5941	27.0349	26.3414	26.5164	26.9854	26.539	27.0084	27.1751	22.7707	26.4867	26.3783	28.2807	29.6943	23.651	23.293	29.2856	25.4186	25.7389	27.45	27.607	27.4286	27.0956	28.893	29.1593	28.0237	28.1256	26.2242	26.5819	27.029	27.6207	26.5334	26.6356	27.4986	27.2061	26.043	26.1328	27.9377
HABP2	-0.269369	25.8715	-2.36306	0.0190659	0.134083	-3.74645	124	80	25.0509	25.4852	25.4248	25.4852	25.9037	25.94	26.6988	26.3546	25.4248	25.3504	26.2718	26.5277	26.5994	26.6988	26.7118	25.3049	25.4728	25.784	26.8292	26.7464	25.8228	25.8931	26.2096	26.1593	25.9796	25.9796	26.5043	26.8292	24.673	25.4005	25.7736	25.2544	25.9143	25.9143	25.87	25.4005	26.1385	26.3783	26.2096	26.054	26.127
EEF2	1.10554	22.5449	2.36176	0.0191313	0.134083	-3.74939	122	80	22.4485	22.9722	22.2603	23.0027	22.9576	22.4649	23.3491	23.018	23.1953	23.4732	21.7342	20.2964	22.2249	22.0933	22.3823	23.2264	23.3491	22.3119	22.6439	23.077	21.8671	22.5291	22.5132	21.6669	23.6307	23.6307	21.1415	21.9469	21.9469	23.0365	22.2784	22.2957	23.0365	22.9576	22.7398	22.1515	22.132	22.4169	22.1891	7.13813	22.2784
FUCA2	1.94428	14.8039	2.35142	0.0196567	0.136597	-3.77263	114	80	0	9.26369	19.2854	7.13813	9.26369	0	10.787	11.2909	11.8184	11.2909	21.3276	20.7287	20.5027	19.2302	20.3653	9.26369	13.0197	14.7121	17.967	19.1731	12.278	18.2726	18.5467	11.4229	10.2115	8.133	0	0	10.2115	13.0197	20.604	20.3653	12.6	10.787	19.6016	12.1286	8.80639	9.26369	10.2115	7.13813	0
KRT24	0.500988	27.0237	2.32512	0.0210497	0.14357	-3.83127	124	80	27.1681	27.2568	28.4324	28.3505	26.8078	27.4429	26.6483	26.6727	27.0709	26.7247	27.2183	27.3208	24.5756	26.6838	26.6607	28.5346	30.0555	23.9075	25.5976	29.4353	25.745	26.0658	27.716	27.7456	27.6143	27.3068	29.0917	29.4573	28.18	28.2458	26.3546	26.7697	27.1932	27.759	26.6727	26.7591	27.6896	27.3867	26.33	26.4685	28.2107
KRT17	0.298459	29.0501	2.324	0.021111	0.14357	-3.83376	124	80	29.4573	29.4573	29.6257	29.6019	28.2986	29.1784	28.5002	28.148	28.517	28.5002	28.18	27.8608	28.3674	28.8506	28.6538	29.9083	31.1893	30.1567	28.3344	29.7087	27.5271	27.7311	28.6153	29.14	28.9369	28.7482	30.4293	30.6844	29.6019	29.7087	28.4166	28.4676	29.1784	29.3605	28.4324	28.7684	29.2416	29.1784	28.3169	28.1944	29.2627
AZU1	-0.535233	23.495	-2.3193	0.0213698	0.14357	-3.84418	124	80	22.6738	22.6274	22.0587	21.8078	23.2797	23.4333	23.4204	23.4732	23.5903	23.8065	23.6445	23.6726	23.9194	23.6025	24.1465	23.2106	23.9194	22.132	22.9222	23.9595	22.7247	23.0027	23.2264	23.8688	22.3119	22.6738	29.5793	29.5793	24.3358	24.6968	23.9861	22.9222	23.5639	23.5264	22.6106	22.9222	24.1712	24.3596	24.2836	23.6307	23.0508
H3F3C	1.61998	20.9433	2.31856	0.0214106	0.14357	-3.84581	120	80	18.8516	9.26369	22.7854	23.5639	20.604	20.8744	22.8159	23.1078	23.0508	23.5778	26.1851	25.2544	21.1415	24.1828	22.1891	20.1877	22.7854	23.9861	22.7247	22.7247	23.077	22.7247	22.9722	23.1238	20.5027	21.3276	23.8688	23.3491	19.1731	26.2829	21.446	21.6457	20.8167	19.9505	21.8078	21.248	24.4902	21.425	22.3823	22.0381	17.0801
ACTBL2	0.43019	26.5965	2.31626	0.0215384	0.14357	-3.8509	124	80	25.7097	26.0182	26.7247	26.4685	25.745	26.2096	24.7864	25.1815	27.2302	27.1548	28.7314	28.5745	25.7097	25.6204	25.2911	25.2431	27.5151	27.4846	25.3158	25.1671	25.7582	25.4508	27.0847	27.0709	25.7329	25.5728	27.9523	27.8015	27.0349	27.5271	28.2986	28.3996	26.5505	27.3867	24.8575	24.8575	27.8015	27.7024	24.9356	25.4965	25.1029
DBH	2.00341	15.9218	2.31318	0.0217106	0.14357	-3.8577	113	77	15.9274	19.6016	18.628	19.2854	9.26369	0	20.1515	21.467	19.1731	19.1731	17.0801	7.13813	12.9626	19.6016	12.4133	9.26369	13.0197	14.7121	20.9307	20.2964	20.9029	18.8516	21.2982	20.8167	20.8471	19.6016	0	0	19.1249	19.7957	19.9946	18.0723	19.5508	19.2302	13.5027	19.4979	19.2302	17.0801	19.1249	18.4513	0
sp|P01714|LV301_HUMAN Ig lambda chain V-III region SH OS=Homo sapiens PE=1 SV=1	-0.418805	25.6008	-2.30756	0.0220279	0.144503	-3.8701	124	80	25.745	25.3613	24.9083	25.3387	25.4728	25.5218	25.4005	25.6091	26.3672	26.3783	24.772	25.1815	24.3596	24.2331	25.0777	24.8956	24.4664	24.9083	25.2301	24.686	24.686	24.2582	25.5108	25.536	25.6204	25.3158	22.7076	24.8188	23.8554	24.3858	25.8572	25.7329	24.8456	25.1168	24.9083	25.1029	25.8461	25.9796	26.4447	26.2096	26.2096
ECM1	-0.287903	25.4192	-2.30251	0.0223164	0.145233	-3.88121	124	80	24.6504	24.3477	24.2705	23.7532	25.6445	25.6964	25.745	26.0905	25.4728	25.745	25.7097	25.6833	25.9143	24.8696	25.6964	25.1929	25.3158	24.2705	25.7969	26.2718	26.0322	26.0182	25.6318	25.3049	25.2431	25.0777	23.9075	23.8688	26.1026	25.9535	24.8575	24.7341	25.6091	25.536	25.3387	25.1426	25.6592	25.7969	25.5728	25.386	24.7085
SFN	1.53836	19.5077	2.29347	0.0228408	0.146324	-3.90103	122	80	22.2161	22.778	21.8671	21.8671	16.5415	16.9432	10.787	19.9505	20.9714	20.5889	21.627	21.9762	19.8937	11.2909	21.4355	17.2909	22.3466	23.2728	18.7419	17.7494	12.278	10.2115	21.9469	22.3119	19.7038	18.3203	19.7487	0	20.4407	21.2103	21.3645	22.0381	22.6439	22.5132	13.5027	18.7755	20.7858	21.0278	10.2115	20.2256	19.1492
YWHAH	1.53836	19.5077	2.29347	0.0228408	0.146324	-3.90103	122	80	22.2161	22.778	21.8671	21.8671	16.5415	16.9432	10.787	19.9505	20.9714	20.5889	21.627	21.9762	19.8937	11.2909	21.4355	17.2909	22.3466	23.2728	18.7419	17.7494	12.278	10.2115	21.9469	22.3119	19.7038	18.3203	19.7487	0	20.4407	21.2103	21.3645	22.0381	22.6439	22.5132	13.5027	18.7755	20.7858	21.0278	10.2115	20.2256	19.1492
NAPRT	-1.76403	17.9258	-2.29016	0.0230359	0.146429	-3.90828	123	78	24.6268	24.9616	20.5404	20.5737	23.0924	21.0922	20.9584	21.9255	22.5955	22.4485	21.1169	21.2247	12.9626	19.1249	19.4979	23.4204	25.0644	14.7121	18.9191	10.7184	23.293	22.4009	21.6892	22.2425	21.2247	21.3532	22.9863	24.7464	10.2115	13.0197	11.2909	21.446	21.6669	22.2957	21.8671	22.132	22.7247	23.6161	22.7076	22.8873	23.4333
KRT71	0.416891	25.5505	2.28486	0.0233507	0.147289	-3.91986	124	80	26.33	26.5749	26.6838	26.8408	25.5613	25.7736	26.0182	26.1851	25.94	25.9037	24.7085	24.1583	25.9264	25.8228	26.0322	25.6445	28.5745	27.9977	27.0956	27.3068	26.1499	26.2718	26.8657	26.8876	26.0785	25.94	27.3208	27.3589	26.8408	26.8408	25.94	26.0658	26.6988	26.5164	25.2301	25.0777	25.6445	26.3414	25.784	25.7097	26.9492
F13A1	-1.76984	17.3738	-2.28088	0.0235898	0.147661	-3.92853	120	77	15.2431	20.7287	9.38647	7.13813	18.0723	19.2302	17.4706	18.3664	11.8184	11.2909	19.4513	20.5404	12.9626	20.2256	12.4133	21.0403	19.9946	14.7121	19.9505	10.7184	12.278	10.2115	20.6691	19.6016	18.2726	19.9505	20.5404	21.1956	19.7957	13.0197	21.6031	21.3757	12.6	19.1249	19.6547	19.6547	8.80639	9.26369	10.2115	16.5415	0
MMP9	-0.847209	24.0831	-2.26791	0.0243836	0.149746	-3.95672	124	80	23.7532	24.1227	25.5613	23.5005	25.7736	25.6704	24.8312	24.7464	24.7085	24.4082	23.7145	23.9194	24.7864	24.4664	25.9037	22.7076	21.0659	23.4462	24.1227	24.9984	26.7697	25.6204	25.8572	25.3276	25.7221	25.0915	27.4715	27.2449	24.1355	25.1815	25.6318	24.3477	25.1168	24.2467	24.206	24.0119	24.9616	24.9473	25.3613	25.4728	23.818
ITIH3	-0.366602	29.2632	-2.26309	0.024684	0.149746	-3.96713	124	80	27.9221	27.7456	29.4787	29.3337	28.3996	28.5002	28.8087	28.5002	27.7884	27.759	29.1593	29.14	27.8328	27.9977	27.5713	28.1631	28.2107	28.7108	28.3505	28.4676	29.6019	29.4573	29.001	29.3337	28.9825	28.2277	26.7339	26.1026	27.6586	27.4286	28.3505	28.2107	28.18	28.0811	27.8608	28.4324	29.1593	29.001	28.7108	28.7684	27.8608
BPI	1.41185	19.7584	2.2581	0.0249989	0.149746	-3.97791	121	80	19.2854	18.7755	17.4706	21.9045	9.26369	22.132	21.0659	20.1155	18.4513	20.1877	20.1515	20.5027	22.1128	20.9842	21.2982	21.3276	21.8272	22.1891	15.7947	21.3276	18.7075	17.4706	11.4229	11.4229	19.9138	8.133	25.8104	25.87	21.0403	21.7914	19.8355	20.1515	19.6547	20.5027	19.7038	20.8471	19.1731	20.5737	10.2115	20.7591	20.8167
ENO2	1.75025	13.482	2.25655	0.0250976	0.149746	-3.98126	114	78	21.8769	21.1046	22.4567	22.651	21.8175	22.4254	22.6031	22.7322	11.8184	18.1253	21.551	20.098	21.0278	21.4566	22.3039	9.26369	13.0197	14.7121	20.3489	21.2616	22.8218	22.2871	11.4229	18.9596	21.7996	21.8568	16.8684	17.2909	20.6205	20.4229	11.2909	0	12.6	18.1253	13.5027	12.1286	19.3125	9.26369	20.3489	19.3125	0
ENO3	1.75025	13.482	2.25655	0.0250976	0.149746	-3.98126	114	78	21.8769	21.1046	22.4567	22.651	21.8175	22.4254	22.6031	22.7322	11.8184	18.1253	21.551	20.098	21.0278	21.4566	22.3039	9.26369	13.0197	14.7121	20.3489	21.2616	22.8218	22.2871	11.4229	18.9596	21.7996	21.8568	16.8684	17.2909	20.6205	20.4229	11.2909	0	12.6	18.1253	13.5027	12.1286	19.3125	9.26369	20.3489	19.3125	0
KRT81	0.991916	22.5139	2.25493	0.0252011	0.149746	-3.98476	123	80	24.4611	23.8877	24.4842	24.5216	22.4254	15.9954	21.8175	22.1704	23.4398	23.1474	23.293	23.3491	22.619	21.3645	21.9363	23.5778	26.9791	27.5647	24.1053	24.0119	21.8369	21.3645	24.391	22.9945	23.0571	22.5476	24.9808	26.7832	23.2797	23.1158	22.2161	22.5062	22.2337	23.1883	22.161	21.3889	23.2321	23.7739	22.0852	21.8769	23.8428
KRT86	0.991916	22.5139	2.25493	0.0252011	0.149746	-3.98476	123	80	24.4611	23.8877	24.4842	24.5216	22.4254	15.9954	21.8175	22.1704	23.4398	23.1474	23.293	23.3491	22.619	21.3645	21.9363	23.5778	26.9791	27.5647	24.1053	24.0119	21.8369	21.3645	24.391	22.9945	23.0571	22.5476	24.9808	26.7832	23.2797	23.1158	22.2161	22.5062	22.2337	23.1883	22.161	21.3889	23.2321	23.7739	22.0852	21.8769	23.8428
KRT16	0.302215	29.556	2.25161	0.025414	0.149924	-3.99191	124	80	30.2875	30.2276	30.1567	30.4696	29.9083	29.6019	29.1784	28.8506	29.0455	29.1784	28.7684	29.0917	29.7087	29.757	29.5566	30.2586	31.9879	31.5363	29.6019	30.2586	29.4353	28.6153	28.7314	29.6019	29.9083	30.1211	31.2309	31.3276	30.0861	30.1211	28.5528	29.3853	29.5793	29.6512	28.7108	28.4166	29.2627	29.2213	28.9369	29.001	29.5283
POTEKP	0.354806	24.5493	2.24826	0.0256302	0.15012	-3.99911	124	80	24.2582	24.3961	26.5749	25.9143	23.0365	23.7532	23.687	23.5264	25.4615	25.6204	25.3049	26.3546	24.3108	23.4732	24.883	24.2194	25.6833	25.7969	24.0883	23.1813	24.3108	23.8814	25.0509	24.3108	23.1545	23.3072	24.7976	24.1933	25.3158	24.7341	26.1026	26.3071	25.2762	25.0379	22.4992	22.6738	25.8822	25.8572	23.6575	24.1355	23.8065
CYLC1	1.63664	21.103	2.22712	0.0270337	0.156643	-4.04434	119	80	21.0659	21.2247	22.2072	22.8011	23.1402	23.0634	22.4817	21.8465	22.1704	21.7914	22.132	22.0587	22.6899	22.2957	23.0027	22.3119	21.1415	14.7121	22.4338	22.0196	23.1078	22.9576	22.3288	22.7076	23.5141	23.5515	23.5005	23.7145	22.9722	22.8562	23.1813	23.018	22.3823	22.4169	22.3466	22.7247	23.293	23.3211	23.6307	23.7145	23.4204
LCP1	-0.446706	28.7754	-2.22576	0.027126	0.156643	-4.04723	124	80	29.7817	29.116	28.6723	28.7684	29.6257	30.5384	30.0555	29.7817	29.4353	29.7308	30.6455	30.9305	30.2586	30.7663	30.6455	27.9827	30.0861	27.3734	28.8308	28.636	30.0861	28.2807	29.6257	29.4787	27.1548	28.3996	31.062	31.0204	30.6844	30.8918	30.3556	27.6586	30.0555	27.5271	29.0917	29.2416	28.7684	29.1998	29.6019	29.5043	27.2061
SERPIND1	0.245878	28.6525	2.21496	0.0278708	0.159818	-4.07017	124	80	26.6727	26.7954	28.3169	28.3674	27.9082	28.3505	29.7087	29.8581	28.0811	28.4833	28.0811	28.0631	29.4353	29.3853	29.5043	28.9593	27.4004	27.1313	29.6512	29.5043	28.8506	28.7108	28.4166	28.2107	28.6538	28.8699	26.5164	26.6607	28.9593	29.3605	29.0227	29.1998	28.4494	28.8699	28.4166	28.7877	28.0631	27.8608	27.3332	27.6896	29.0455
KRT19	0.299075	28.2273	2.21124	0.0281309	0.16019	-4.07803	124	80	29.116	29.2627	29.4353	29.3605	27.9377	28.4166	27.7732	27.8923	27.7732	27.9523	27.9082	27.5271	27.1313	27.7456	27.8923	29.7087	31.0204	29.6797	27.3589	29.5793	26.4447	26.6988	28.517	28.5745	28.18	28.0977	29.8066	30.1919	29.0676	29.4573	27.8154	28.0311	28.2615	28.7684	27.5151	27.759	28.3169	28.2107	27.2932	27.3867	28.893
PDCD6	1.25941	21.1376	2.20202	0.0287861	0.162791	-4.09751	122	80	22.4649	22.9863	9.38647	22.9576	22.5291	21.9855	21.6031	23.9595	21.7528	22.132	16.6628	7.13813	23.9464	23.5639	23.9861	21.0922	13.0197	22.7076	23.4591	24.3728	24.1583	24.2331	23.8065	23.7001	22.3466	22.3119	0	17.4706	22.6738	21.8078	23.0508	23.8428	22.2072	23.0924	23.0924	23.6161	23.4333	23.5778	23.8065	23.6575	20.6691
IGHD	-0.353939	25.8274	-2.17383	0.0308706	0.17284	-4.15652	124	80	26.5277	26.4313	24.8956	24.4902	24.8084	25.0509	24.8188	24.5756	25.1562	25.5108	24.8456	24.5756	24.9473	24.6268	25.0123	25.1815	26.2491	27.0084	24.7085	24.9473	25.0777	24.7464	24.5159	24.4423	25.1426	24.8188	24.3596	24.5036	23.9075	23.8554	28.148	27.5713	25.8228	25.7736	26.7954	26.7247	24.5389	24.9214	25.4005	25.536	24.1828
CFHR5	-0.427986	23.1243	-2.16813	0.0313078	0.17284	-4.16838	124	80	23.6726	23.1692	22.905	23.2264	24.1355	23.5903	23.5903	23.7267	22.4169	22.4009	24.883	25.1294	22.5955	24.1355	24.6153	23.1545	23.3354	21.3757	23.3491	23.6575	23.4732	23.4591	23.9997	24.1227	22.8011	23.1813	22.8417	23.0634	23.1953	23.0924	23.7806	23.407	24.0993	23.6575	23.5141	23.5141	24.2705	24.4902	24.0993	24.1583	23.1078
EEF1A1	1.70467	19.0917	2.16685	0.0314063	0.17284	-4.17102	118	80	0	19.5246	21.2616	19.7265	21.4809	0	22.0119	22.4733	18.5879	21.1046	20.016	21.6563	23.4937	22.849	23.0702	9.26369	19.8545	14.7121	23.5329	20.2068	12.278	20.6531	21.6563	20.9998	22.1418	22.3548	0	18.8857	21.3889	19.8937	17.6964	19.5764	22.5872	23.0437	13.5027	12.1286	22.2871	22.6031	10.2115	7.13813	21.9151
EEF1A1P5	1.70467	19.0917	2.16685	0.0314063	0.17284	-4.17102	118	80	0	19.5246	21.2616	19.7265	21.4809	0	22.0119	22.4733	18.5879	21.1046	20.016	21.6563	23.4937	22.849	23.0702	9.26369	19.8545	14.7121	23.5329	20.2068	12.278	20.6531	21.6563	20.9998	22.1418	22.3548	0	18.8857	21.3889	19.8937	17.6964	19.5764	22.5872	23.0437	13.5027	12.1286	22.2871	22.6031	10.2115	7.13813	21.9151
MYH8	1.08285	23.251	2.1583	0.0320735	0.175127	-4.18872	123	80	25.7582	23.4591	22.6899	22.8417	22.2603	23.0924	25.0915	22.5291	24.9745	24.3858	26.1971	22.4485	22.8159	25.8931	22.6439	24.0643	28.4324	24.9745	20.6691	19.4979	22.8873	21.0403	23.018	23.018	19.7957	21.7528	24.2467	23.793	22.8159	22.0196	23.077	21.9469	19.9946	21.2247	19.4513	22.077	21.9469	22.0933	20.2256	18.5467	21.3276
KRT25	0.454301	26.7975	2.15339	0.0324626	0.175127	-4.19887	124	80	28.7398	28.6631	27.9299	29.2522	27.6351	28.007	27.6817	27.5069	27.6817	27.6817	27.1997	26.8936	27.5647	27.6207	27.6207	28.7212	29.468	30.2099	29.4463	29.0566	26.2307	26.1442	27.0517	28.0561	27.3	27.1375	29.468	29.422	29.1497	29.2974	28.1078	27.8085	28.4918	28.3425	26.4989	25.7788	27.6509	27.5069	27.1493	27.1493	28.0895
KRT27	0.454301	26.7975	2.15339	0.0324626	0.175127	-4.19887	124	80	28.7398	28.6631	27.9299	29.2522	27.6351	28.007	27.6817	27.5069	27.6817	27.6817	27.1997	26.8936	27.5647	27.6207	27.6207	28.7212	29.468	30.2099	29.4463	29.0566	26.2307	26.1442	27.0517	28.0561	27.3	27.1375	29.468	29.422	29.1497	29.2974	28.1078	27.8085	28.4918	28.3425	26.4989	25.7788	27.6509	27.5069	27.1493	27.1493	28.0895
SERPINC1	0.265656	31.0467	2.14108	0.0334556	0.179305	-4.22419	124	80	30.3556	30.3556	30.7663	30.8462	31.104	30.9305	31.4763	31.4763	30.7251	30.7663	30.9786	31.0204	31.6964	31.6426	31.7505	30.7663	29.3337	30.4293	31.3734	31.4763	30.6102	30.8041	30.8918	30.8918	30.8041	30.7251	32.0479	32.1679	31.4265	31.2309	30.9786	30.9305	31.4763	31.3734	30.8918	30.8041	30.8462	30.9305	31.2852	31.104	31.0204
HPR	0.2872	32.1052	2.13527	0.0339331	0.179553	-4.2361	124	80	30.3185	30.4696	32.1679	31.2852	31.3734	30.6844	32.2334	32.4741	31.5363	31.3276	31.6964	32.2334	32.4161	32.1095	32.8182	32.5305	28.8308	29.3091	32.6746	32.8936	32.2915	32.1679	32.4741	32.8182	32.1679	31.5931	31.2852	31.5363	31.6964	31.7505	31.5931	32.1095	30.8462	31.4763	32.8182	33.373	31.9289	32.2915	31.8636	31.6964	32.6746
A2M	-0.17703	33.2013	-2.13262	0.0341524	0.179553	-4.2415	124	80	33.8993	33.6792	33.2354	33.373	33.373	32.6746	33.5117	33.6792	34.1385	34.1385	32.9973	32.8182	33.373	33.6792	33.5117	34.4415	33.8993	33.8993	33.5117	33.5117	33.373	33.373	33.373	33.2354	33.8993	33.8993	32.2915	32.353	32.8182	33.109	32.6746	32.353	32.7436	32.2915	32.4741	32.8936	33.373	32.9973	33.6792	33.8993	32.6008
IGKV2D-40	-0.442508	26.9731	-2.12968	0.0343976	0.179553	-4.2475	124	80	28.6153	28.5745	26.4447	26.7954	27.3867	26.9974	27.4715	27.3452	26.0785	27.627	26.8544	26.7954	25.1929	26.043	26.0905	27.0453	26.6838	25.7582	26.0058	26.2491	26.8408	26.8544	26.7591	26.5043	27.7884	27.8328	25.8401	25.3103	26.7697	26.5888	25.1029	26.7954	27.627	27.1932	25.6091	25.5853	27.058	27.1071	27.5845	27.5713	27.8477
TFRC	-1.03819	22.7243	-2.12613	0.0346962	0.179553	-4.25475	124	80	23.7402	24.9984	22.562	23.9194	23.6161	23.7672	19.8355	22.0933	22.4817	21.9855	21.9045	20.6369	21.166	21.5397	21.275	23.0634	19.2854	22.4992	23.4462	21.166	22.0381	25.7097	21.166	23.1078	22.8276	22.2425	21.3757	20.9584	23.3354	13.0197	22.8726	20.8471	23.3491	17.6412	22.4338	23.2797	19.7038	17.7494	22.9576	25.0915	21.0152
KRT28	0.341045	28.7263	2.12545	0.0347529	0.179553	-4.25612	124	80	29.4086	29.8581	29.3853	30.3908	29.7308	28.5745	28.9144	28.2807	28.6538	28.4676	28.9369	28.9593	28.0977	28.1631	28.7877	30.1211	31.2309	30.2875	29.7817	30.3908	27.3867	27.627	28.4324	29.001	28.5528	28.4166	30.5017	30.8041	29.9083	29.9083	28.5002	28.4494	29.4353	29.0227	27.5997	27.3734	29.7087	29.1593	27.7884	28.2807	29.4086
APOD	0.317761	30.53	2.12471	0.0348158	0.179553	-4.25764	124	80	29.8581	29.4787	29.3605	30.1211	29.7817	29.5043	30.2875	30.0555	33.2354	33.109	31.6426	31.5931	32.1679	32.2915	32.2334	32.7436	30.1919	33.6792	31.6426	31.7505	31.5931	31.6426	29.9661	29.7817	30.5739	30.5017	29.2416	30.7663	30.8462	33.373	29.8327	32.2334	29.7817	32.9973	29.14	29.4086	31.2309	31.104	30.2586	31.6426	31.8054
ITGB2	-0.27256	25.0979	-2.11319	0.0358018	0.183484	-4.28104	124	80	23.5264	25.2061	24.1355	25.2061	25.0644	23.6307	25.3276	25.4005	24.9356	25.2544	25.4123	22.9386	25.7736	25.5488	25.3049	25.4005	26.0905	26.4798	25.3276	25.1929	25.5728	25.3158	24.8188	23.8065	24.9083	24.6019	27.0956	27.0709	24.5036	24.1712	24.9083	25.1168	24.4196	24.5389	24.8188	24.759	23.2106	23.9997	22.5476	24.673	24.2836
sp|P01707|LV204_HUMAN Ig lambda chain V-II region TRO OS=Homo sapiens PE=1 SV=1	0.88198	25.3856	2.09135	0.0377363	0.191011	-4.32506	124	80	26.4989	26.6545	25.1098	24.825	27.5211	27.9152	26.3843	26.4628	27.3801	27.4916	26.4246	26.4122	25.8166	25.4908	22.4089	26.4628	25.2366	26.0845	26.5564	26.3357	26.2546	25.96	25.7031	25.7159	26.9296	26.9059	21.6151	21.7224	25.7275	25.4186	26.4509	25.8984	26.8016	26.5334	26.8716	27.0401	25.2603	25.6148	26.7464	26.86	27.5779
sp|P01709|LV206_HUMAN Ig lambda chain V-II region MGC OS=Homo sapiens PE=1 SV=1	0.88198	25.3856	2.09135	0.0377363	0.191011	-4.32506	124	80	26.4989	26.6545	25.1098	24.825	27.5211	27.9152	26.3843	26.4628	27.3801	27.4916	26.4246	26.4122	25.8166	25.4908	22.4089	26.4628	25.2366	26.0845	26.5564	26.3357	26.2546	25.96	25.7031	25.7159	26.9296	26.9059	21.6151	21.7224	25.7275	25.4186	26.4509	25.8984	26.8016	26.5334	26.8716	27.0401	25.2603	25.6148	26.7464	26.86	27.5779
SERPINF1	-0.235083	28.926	-2.08849	0.037996	0.191146	-4.33079	124	80	29.2416	29.0455	29.6019	29.5283	29.4573	29.6512	29.4353	29.5566	28.6723	28.636	28.3996	28.5002	29.6797	29.5043	29.7087	28.0311	29.116	29.4353	29.116	28.8308	28.6903	28.7314	29.5793	28.9593	30.4293	30.2875	24.8312	24.2705	29.0227	28.8506	28.4833	28.5528	28.517	28.5346	28.2277	28.3674	28.8699	28.5002	29.0227	29.14	28.148
GPLD1	-0.430183	25.3497	-2.07459	0.0392806	0.195221	-4.35853	124	80	24.2467	24.5036	20.1155	22.2784	24.563	24.7976	25.1562	25.2061	24.2582	24.0993	24.5159	24.6019	26.4066	26.3672	26.1724	24.759	24.0119	23.3947	25.5728	25.4005	24.8456	24.6268	24.9356	24.563	23.9331	24.0119	24.1465	24.3728	25.1426	25.0915	25.4248	25.4005	23.9464	24.2194	24.3728	24.4196	24.3239	24.6611	24.4196	24.4423	24.206
KRT36	0.409565	26.9842	2.07457	0.0392823	0.195221	-4.35857	124	80	27.0084	27.1548	28.3344	28.2615	26.6727	27.1191	26.4179	26.5623	26.9974	26.5505	27.058	27.2183	22.8417	26.5505	26.4447	28.3505	29.7817	23.8554	23.8306	29.3605	25.5488	25.8822	27.5271	27.6896	27.5433	27.2693	28.9825	29.2213	28.0811	28.1631	26.2718	26.6483	27.0709	27.6738	26.6119	26.6988	27.5271	27.2568	26.054	26.2371	27.9827
SLC3A2	1.584	12.8887	2.06658	0.0400378	0.197083	-4.37444	113	74	0	9.26369	9.38647	18.7755	9.26369	0	17.8573	19.8355	11.8184	17.8573	16.2178	7.13813	19.3934	17.967	18.4513	16.4514	13.0197	21.9255	7.13813	17.3533	12.278	10.2115	11.4229	11.4229	10.2115	17.7494	0	21.9045	10.2115	19.2854	11.2909	0	19.3391	17.967	19.4979	12.1286	17.4706	17.6412	18.0723	15.9274	0
CCT8	1.60164	12.2727	2.06261	0.0404175	0.197083	-4.3823	107	78	0	9.26369	9.38647	17.4706	9.26369	0	10.787	11.2909	11.8184	19.1249	0	7.13813	12.9626	11.2909	12.4133	9.26369	13.0197	14.7121	7.13813	10.7184	18.5467	10.2115	11.4229	11.4229	20.2621	18.628	0	0	10.2115	22.0587	11.2909	0	12.6	18.4513	20.6369	19.3391	8.80639	17.2256	18.1764	16.6628	0
CFB	0.204706	31.443	2.05957	0.0407105	0.197083	-4.38832	124	80	32.1679	31.6964	31.8054	32.353	32.6746	31.1455	31.8054	31.9289	32.2334	31.8054	31.4763	31.4763	31.2852	31.1893	31.1893	32.353	31.5363	32.1679	31.8054	31.8054	31.1455	31.1893	31.7505	31.8636	31.8054	31.6426	28.1944	29.6512	32.4741	31.9289	32.1679	32.1679	32.4161	32.4161	31.8054	31.2309	31.2852	31.2852	31.5363	31.4763	31.2309
IGFBP2	1.84142	17.4364	2.05595	0.0410621	0.197083	-4.39547	115	80	20.6961	18.0723	9.38647	19.9946	19.6547	21.7528	21.467	21.8671	19.2302	18.7075	19.1731	19.9946	20.7287	19.4513	20.1877	21.5836	24.1933	23.1238	22.6738	23.1078	18.628	20.4407	21.3276	20.2621	21.166	21.2247	18.0723	0	21.2982	21.3532	20.1515	21.7104	21.425	21.8272	13.5027	21.1169	8.80639	22.905	10.2115	7.13813	0
PTX3	1.84993	14.5898	2.04953	0.0416919	0.197083	-4.40813	110	77	0	9.26369	9.38647	7.13813	9.26369	0	10.787	11.2909	11.8184	18.4513	0	7.13813	12.9626	11.2909	12.4133	9.26369	19.4979	23.0365	18.3664	10.7184	12.278	10.2115	18.2726	19.4513	19.3934	18.9191	19.2302	0	10.2115	13.0197	11.2909	0	12.6	10.787	13.5027	12.1286	8.80639	16.4514	10.2115	7.13813	0
KRT33B	0.435292	26.9538	2.0473	0.0419117	0.197083	-4.4125	124	80	27.0231	27.1822	28.2986	28.2458	26.6356	27.0349	26.3414	26.5164	26.9553	26.5888	27.0084	27.2061	22.7707	26.539	26.3783	28.2807	29.8066	24.0758	23.293	29.2856	25.4728	25.7969	27.4846	27.6432	27.3936	27.0517	30.2875	29.2416	28.1335	28.2277	26.2371	26.7118	27.1437	27.6586	26.6483	26.7464	27.759	27.3734	26.6483	27.1191	28.5346
CEACAM6	1.52424	18.4517	2.04701	0.0419404	0.197083	-4.41307	120	79	20.8167	21.275	9.38647	21.0659	19.9946	20.7858	10.787	21.425	20.2964	20.1515	17.3533	7.13813	20.037	19.5508	19.0642	20.405	20.2964	14.7121	21.3532	21.0152	12.278	10.2115	11.4229	18.3664	20.9307	20.0802	25.9535	26.8876	22.6106	22.4169	20.7858	19.3391	20.6961	21.0659	13.5027	22.0043	23.7001	21.3757	23.3072	23.793	21.5397
KRT32	0.462991	26.7878	2.04288	0.0423519	0.197083	-4.42118	124	80	26.9492	27.0956	28.2368	28.1872	26.5941	27.0349	26.3414	26.5164	26.9553	26.5164	27.0084	27.1751	22.7707	26.4867	26.3783	28.2807	29.6943	23.651	23.293	29.2856	25.4186	25.7389	27.45	27.607	27.3936	27.0517	28.8506	29.116	28.0237	28.1256	26.1971	26.5819	27.029	27.6207	26.5334	26.6119	27.4715	27.1822	26.0182	26.1328	27.8923
KRT37	0.462991	26.7878	2.04288	0.0423519	0.197083	-4.42118	124	80	26.9492	27.0956	28.2368	28.1872	26.5941	27.0349	26.3414	26.5164	26.9553	26.5164	27.0084	27.1751	22.7707	26.4867	26.3783	28.2807	29.6943	23.651	23.293	29.2856	25.4186	25.7389	27.45	27.607	27.3936	27.0517	28.8506	29.116	28.0237	28.1256	26.1971	26.5819	27.029	27.6207	26.5334	26.6119	27.4715	27.1822	26.0182	26.1328	27.8923
KRT38	0.462991	26.7878	2.04288	0.0423519	0.197083	-4.42118	124	80	26.9492	27.0956	28.2368	28.1872	26.5941	27.0349	26.3414	26.5164	26.9553	26.5164	27.0084	27.1751	22.7707	26.4867	26.3783	28.2807	29.6943	23.651	23.293	29.2856	25.4186	25.7389	27.45	27.607	27.3936	27.0517	28.8506	29.116	28.0237	28.1256	26.1971	26.5819	27.029	27.6207	26.5334	26.6119	27.4715	27.1822	26.0182	26.1328	27.8923
IGLV3-9	-0.254178	26.0477	-2.03968	0.0426724	0.197083	-4.42744	124	80	26.5505	25.94	25.3719	25.5728	26.1971	26.3783	25.7969	26.6988	26.5505	26.5623	24.4423	23.7267	25.386	25.2544	25.5108	26.1724	25.0509	26.6356	25.9796	25.7221	25.6592	25.3719	25.2061	25.5218	25.9037	25.9264	24.6611	24.5273	25.1168	25.5853	26.2829	26.3546	25.6964	25.7329	26.7247	26.8995	25.4852	25.8104	26.5164	26.2491	26.457
IGKV2-40	-0.42724	27.054	-2.03905	0.0427364	0.197083	-4.42869	124	80	28.6538	28.6153	26.4628	26.86	27.4429	27.1313	27.5069	27.407	26.1593	27.7024	27.0847	26.9854	25.3103	26.0965	26.121	27.1131	26.6988	25.7582	26.2431	26.4628	27.0349	26.9854	26.7893	26.86	27.9604	27.8683	25.8401	25.3445	26.9727	26.8078	25.5613	26.9492	27.6817	27.2449	26.0182	26.0376	27.1252	27.1375	27.716	27.7024	27.9684
CHIT1	-0.377627	23.58	-2.0386	0.0427815	0.197083	-4.42956	124	80	23.0365	22.4817	21.9255	22.7707	26.539	22.0587	22.5788	23.2797	23.2264	23.1238	22.4485	22.3823	24.2467	23.5515	26.7464	23.0924	24.1583	25.0379	23.0365	23.6307	22.7076	22.4169	25.3276	23.1692	23.8554	23.5393	26.6119	26.8078	23.8688	24.0993	24.0883	23.8065	26.5043	23.687	24.3858	24.2836	22.0587	22.8873	23.4868	24.7864	22.9576
IGLV3-21	-0.273732	25.9486	-2.02757	0.0439068	0.201137	-4.45111	124	80	26.539	25.6091	25.0379	25.2172	25.5218	25.2661	25.8931	26.1026	26.6248	26.6356	24.8575	24.0373	25.5728	25.0509	25.3387	26.2718	24.673	26.3414	25.8931	25.7329	25.4508	25.1168	25.4123	25.5108	26.0658	25.9935	24.9356	24.4781	24.772	25.3504	26.6483	26.5043	25.3387	25.745	26.7339	26.9122	25.1168	25.3276	26.6727	26.4179	26.4447
sp|P01775|HV314_HUMAN Ig heavy chain V-III region LAY OS=Homo sapiens PE=1 SV=1	-1.32706	21.3769	-2.01658	0.045052	0.205237	-4.47244	124	79	17.0801	16.4514	9.38647	7.13813	22.0043	21.0659	23.1545	24.9214	21.9667	20.1155	23.894	24.4196	19.4513	19.7957	20.3324	22.3466	13.0197	14.7121	24.8575	22.6106	23.6575	24.3728	22.7398	22.9386	21.7528	22.4817	19.6547	17.967	23.7145	13.0197	24.883	24.8696	22.1128	24.6268	22.6738	25.7582	20.5737	22.8011	22.6274	22.8011	20.7287
MMP2	-0.590168	22.7675	-2.01176	0.0455625	0.206416	-4.48176	124	80	22.8159	23.1953	22.7556	20.9584	22.9863	22.8726	23.5393	23.8688	23.018	22.4992	22.8159	22.8417	25.0509	22.6738	23.2106	22.0381	25.1294	14.7121	25.6091	23.8065	22.3288	23.894	22.3119	22.562	23.1692	22.8873	22.4992	23.0027	20.7287	20.8744	21.2982	23.2106	22.562	22.3466	21.6031	21.7104	23.3072	22.9722	23.3798	23.7672	20.9029
ACTC1	0.277855	27.8882	2.00893	0.0458646	0.206642	-4.48723	124	80	26.8292	26.9492	27.45	27.945	26.8408	26.8936	27.3936	28.4082	28.0401	27.6509	29.8327	29.1998	28.8407	28.4833	28.1872	26.4179	28.2986	28.9482	28.9257	26.8936	26.5448	28.4586	28.1256	28.4918	28.5002	28.6631	28.6538	28.3505	27.8757	28.4676	28.7781	28.8407	27.4357	28.6631	26.2307	26.6545	28.9918	28.9257	26.8936	27.0902	26.1851
THBS1	1.39348	22.4763	1.99833	0.0470105	0.210648	-4.50763	124	80	25.1562	25.2544	22.7247	25.6204	25.5728	25.386	26.0785	25.9935	25.5613	26.2718	15.6523	19.4513	21.425	21.4021	27.2061	22.7707	21.9667	14.7121	20.5027	22.0043	21.7737	27.4135	26.6838	25.8461	26.1851	25.2762	20.7591	17.6412	20.1877	22.5788	21.6892	24.9745	19.9505	19.9946	20.1515	22.0381	18.7755	20.4729	21.275	19.4513	21.1169
ACTG2	0.274192	27.8387	1.99106	0.0478106	0.211351	-4.52157	124	80	26.7339	26.8995	27.2449	27.8477	26.7247	26.8078	27.3589	28.3674	27.9756	27.5779	29.7942	29.1688	28.7877	28.4245	28.148	26.3546	28.2458	28.9482	28.8506	26.7697	26.4989	28.4166	28.0811	28.4324	28.4676	28.6153	28.5745	28.3169	27.8241	28.4245	28.7006	28.7398	27.352	28.6041	26.1788	26.5686	28.893	28.8699	26.8716	27.029	26.1593
sp|P01614|KV201_HUMAN Ig kappa chain V-II region Cum OS=Homo sapiens PE=1 SV=1	-0.409345	27.0252	-1.98634	0.0483361	0.211351	-4.53059	124	80	28.636	28.5929	26.4628	26.86	27.3734	27.0956	27.5069	27.407	26.0905	27.6143	27.0709	26.9352	25.3103	26.0965	26.121	27.1131	26.6727	25.7582	26.2431	26.4628	27.0084	26.9727	26.7893	26.86	27.9604	27.8683	25.8401	25.3445	26.9352	26.5994	25.536	26.924	27.6817	27.2302	25.9935	26.0376	27.1252	27.1375	27.7024	27.6738	27.9523
sp|P01596|KV104_HUMAN Ig kappa chain V-I region CAR OS=Homo sapiens PE=1 SV=1	-0.389297	25.8176	-1.98625	0.0483461	0.211351	-4.53076	124	80	25.4374	25.4728	25.9935	25.8572	24.8188	25.4852	25.9037	25.6592	27.5997	27.7884	26.8292	26.6248	25.8822	26.0658	25.4852	26.9352	23.8306	23.6161	25.8228	25.4248	26.9613	26.8183	26.5164	26.2601	26.3546	26.115	21.8671	22.0933	25.5613	25.4852	27.716	27.3452	26.5888	26.5043	26.3189	27.3452	27.6738	27.5433	27.2693	27.627	26.8876
NPM1	0.60649	24.296	1.98476	0.0485128	0.211351	-4.5336	124	80	24.7211	24.5756	25.2061	24.7464	25.4615	25.3387	24.0993	24.7341	24.6504	24.2194	24.7341	22.4992	24.206	23.2106	23.5639	25.4965	26.4685	24.9214	23.9861	25.3719	25.4615	25.4728	23.8814	23.8306	25.0248	24.8456	26.2964	25.8822	25.7582	25.1671	25.1426	25.4508	25.5488	23.3211	25.2172	24.8084	24.563	25.0123	25.3387	24.8312	25.0509
AP1B1	1.12762	9.91831	1.98403	0.0485947	0.211351	-4.53499	107	73	0	9.26369	9.38647	7.13813	9.26369	0	10.787	11.2909	11.8184	11.2909	0	7.13813	12.9626	11.2909	12.4133	9.26369	13.0197	14.7121	7.13813	10.7184	12.278	10.2115	11.4229	11.4229	10.2115	8.133	0	0	10.2115	13.0197	11.2909	0	12.6	10.787	13.5027	12.1286	8.80639	9.26369	10.2115	7.13813	0
OGN	-1.62837	12.7019	-1.97968	0.0490858	0.211351	-4.54328	113	73	0	9.26369	9.38647	7.13813	17.0801	18.4513	10.787	11.2909	11.8184	11.2909	0	7.13813	12.9626	11.2909	12.4133	9.26369	13.0197	14.7121	7.13813	10.7184	12.278	10.2115	11.4229	11.4229	19.2302	8.133	0	0	10.2115	13.0197	18.0723	0	12.6	10.787	13.5027	12.1286	8.80639	9.26369	10.2115	7.13813	0
AEBP1	-0.844983	21.4967	-1.97648	0.0494499	0.211351	-4.54937	123	80	21.0922	22.0381	21.7342	20.8744	21.1956	21.7104	21.248	21.7737	21.8866	21.6892	0	18.7755	21.8465	21.9667	20.7858	21.467	20.4407	22.6106	19.7957	18.8516	21.6031	20.9842	11.4229	20.405	21.6669	20.8471	21.275	19.9946	20.2256	21.8272	21.5622	20.405	18.9191	18.2726	22.0043	21.5397	21.2247	21.7342	22.5291	22.658	23.5005
TUBA3C	1.65651	14.8426	1.97615	0.0494871	0.211351	-4.54999	115	76	0	9.26369	17.8044	7.13813	18.3203	19.0949	18.4095	11.2909	19.6795	11.2909	0	7.13813	12.9626	11.2909	12.4133	19.032	13.0197	14.7121	7.13813	10.7184	18.4095	10.2115	11.4229	11.4229	18.8141	19.2581	0	18.6683	10.2115	13.0197	11.2909	19.6795	18.6683	19.5764	13.5027	18.2253	18.4095	17.4132	10.2115	7.13813	17.8044
TUBA3E	1.65651	14.8426	1.97615	0.0494871	0.211351	-4.54999	115	76	0	9.26369	17.8044	7.13813	18.3203	19.0949	18.4095	11.2909	19.6795	11.2909	0	7.13813	12.9626	11.2909	12.4133	19.032	13.0197	14.7121	7.13813	10.7184	18.4095	10.2115	11.4229	11.4229	18.8141	19.2581	0	18.6683	10.2115	13.0197	11.2909	19.6795	18.6683	19.5764	13.5027	18.2253	18.4095	17.4132	10.2115	7.13813	17.8044
SLC44A4	1.65747	19.9587	1.96785	0.0504415	0.214311	-4.56571	119	80	20.0802	22.7076	22.8873	23.6445	20.9584	22.8873	22.562	23.4591	24.5877	19.7038	22.2249	22.2072	24.1583	21.4947	24.1113	21.8671	13.0197	14.7121	17.0801	22.4338	26.4798	24.1828	23.9464	25.5728	26.7832	27.2061	19.8355	0	27.3068	27.8154	28.049	23.8814	28.049	28.3833	28.0631	27.3589	27.8923	27.9684	26.8183	27.8608	26.2371
KRT77	-0.470515	29.1241	-1.96287	0.0510222	0.215661	-4.57513	124	80	31.1893	30.1211	31.6426	31.5363	30.7663	30.8041	29.8327	27.759	30.2586	30.6102	28.2458	28.2986	27.2449	26.9352	26.9352	30.9305	31.1455	28.6538	30.3185	30.0203	29.8327	29.6019	28.0162	30.3556	29.8581	30.0203	30.8462	29.9083	31.7505	31.5931	30.6455	31.4265	31.5931	31.6426	29.116	29.4787	30.5739	30.5017	29.9083	31.0204	30.5739
sp|P06309|KV205_HUMAN Ig kappa chain V-II region GM607 (Fragment) OS=Homo sapiens PE=4 SV=1	-0.402812	26.8894	-1.95221	0.0522834	0.219858	-4.59519	124	80	28.5929	28.5528	26.4179	26.6838	27.3452	26.924	27.457	27.3068	25.9264	27.5997	26.7591	26.6838	25.2544	26.0322	26.0658	27.0084	26.6607	25.6592	25.9264	26.2096	26.8292	26.7832	26.6727	26.4685	27.759	27.8154	25.8401	25.3103	26.6119	26.4685	24.9616	26.6727	27.6143	27.1822	25.4615	25.386	27.0349	27.058	27.5581	27.5433	27.8015
tr|B4E1Z4|B4E1Z4_HUMAN Uncharacterized protein OS=Homo sapiens PE=1 SV=1	0.173861	31.6857	1.94439	0.0532249	0.221575	-4.60984	124	80	32.5305	31.8054	32.353	32.7436	32.9973	31.2852	31.9289	32.1095	32.4741	31.9289	31.7505	31.7505	31.4265	31.3734	31.3276	32.4741	31.6426	32.2915	31.9879	31.9879	31.4763	31.4265	31.8636	32.1095	31.9289	31.7505	29.0455	29.885	32.6008	32.1095	32.4161	32.2915	32.6008	32.6746	31.9289	31.8054	31.4265	31.3734	31.6426	31.5931	31.2852
ACTA2	0.267585	27.8598	1.94433	0.053232	0.221575	-4.60995	124	80	26.7464	26.9122	27.4286	27.9221	26.8408	26.8774	27.3734	28.3833	27.9756	27.5779	29.7942	29.1688	28.8087	28.4245	28.1631	26.4179	28.2807	28.9482	28.893	26.8078	26.4989	28.4324	28.0977	28.4494	28.5002	28.636	28.5929	28.3344	27.8241	28.4245	28.7006	28.7398	27.352	28.6041	26.1788	26.5686	28.9144	28.893	26.8716	27.029	26.1851
GSS	-1.19096	21.4404	-1.94056	0.0536916	0.222359	-4.617	123	80	24.1828	23.818	20.4729	21.1169	23.2513	19.1731	18.0723	20.3324	18.7755	11.2909	19.0642	19.0642	12.9626	11.2909	12.4133	17.8573	23.1078	23.1813	16.6628	18.2726	20.6961	20.405	21.1415	20.7287	19.6016	23.4732	26.1593	25.8572	22.077	20.5737	21.2247	22.3288	23.7672	22.2603	22.5955	20.6691	22.7076	23.5393	23.3354	23.8065	24.4781
MINPP1	1.70148	17.7031	1.93787	0.0540207	0.222598	-4.62201	117	80	24.3596	24.9473	22.3288	22.3466	22.3119	0	18.1764	18.5467	21.3757	19.5508	0	7.13813	21.3532	20.8744	19.1731	20.5404	13.0197	14.7121	7.13813	10.7184	12.278	25.2301	25.5853	25.4728	23.9861	22.4169	18.9191	0	26.7591	20.6961	11.2909	0	12.6	19.8355	25.0644	25.6704	23.7267	23.9464	23.894	22.5476	17.967
PLGLB1	-0.7502	28.051	-1.91261	0.0572005	0.234522	-4.66881	124	80	27.759	32.4161	28.1631	28.1335	24.2977	33.8993	25.2301	25.3504	25.2301	24.8188	25.745	25.4965	25.745	25.2762	25.5218	25.0123	25.5218	26.4685	25.5613	25.2301	28.2277	28.1944	28.4833	25.1294	23.9718	24.2331	26.4066	25.9935	24.759	24.9616	24.0758	28.6538	24.7341	25.0509	27.6432	28.3833	28.2107	28.2986	25.9665	28.7482	28.7877
PON1	0.243721	27.6468	1.90902	0.057665	0.23525	-4.67541	124	80	26.6356	26.9727	27.716	27.5433	26.4313	26.3189	27.9827	27.8328	27.8923	28.1177	27.1681	27.716	29.001	28.6723	29.001	27.9377	25.7736	26.2096	27.9684	27.8757	27.8154	28.1177	27.3208	27.457	26.7247	26.8292	25.6445	23.2513	28.7877	28.5528	27.5997	27.457	28.5346	28.148	27.8757	27.627	27.9684	27.7311	26.7954	26.7832	25.9037
ITIH2	0.16755	30.1208	1.90474	0.0582222	0.236348	-4.68326	124	80	29.885	29.757	30.3185	30.5017	30.4696	30.2875	30.3185	30.3556	30.2276	30.3185	30.0203	29.9661	30.1211	30.1919	30.3556	30.1919	29.001	29.8066	30.0555	30.0861	30.2875	30.1919	30.2276	30.1919	30.3556	30.3908	29.885	30.2276	29.5793	29.885	30.4293	30.5017	30.1919	30.2875	29.7817	29.9083	29.7308	29.8066	29.6512	29.7308	29.3091
ARPC4	1.36576	24.7653	1.89493	0.0595173	0.239236	-4.7012	119	80	25.2712	24.8515	26.7402	26.813	26.5221	26.4867	26.2034	26.1546	26.8237	26.2546	25.9731	25.7516	26.7053	27.5779	27.5211	26.1546	27.5921	20.8608	27.2631	26.1911	25.9468	26.1788	25.567	25.8166	27.5211	26.9791	0	0	27.5779	27.1997	26.5221	26.0485	26.7293	26.86	26.3984	26.9914	27.5647	27.2375	26.5819	26.1788	26.4122
ARPC4-TTLL3	1.36576	24.7653	1.89493	0.0595173	0.239236	-4.7012	119	80	25.2712	24.8515	26.7402	26.813	26.5221	26.4867	26.2034	26.1546	26.8237	26.2546	25.9731	25.7516	26.7053	27.5779	27.5211	26.1546	27.5921	20.8608	27.2631	26.1911	25.9468	26.1788	25.567	25.8166	27.5211	26.9791	0	0	27.5779	27.1997	26.5221	26.0485	26.7293	26.86	26.3984	26.9914	27.5647	27.2375	26.5819	26.1788	26.4122
IGLV3-19	-0.40263	24.9945	-1.88829	0.0604078	0.239769	-4.71329	124	80	22.5476	24.7211	24.8696	25.2301	24.772	25.0915	24.9616	25.2301	25.9665	26.1724	21.7528	23.3211	23.8065	23.9331	24.9083	24.5159	24.2836	24.772	24.7341	23.3211	24.2467	23.018	25.2431	25.1029	25.0509	24.9871	22.0587	24.6153	23.687	23.9861	25.5976	25.0379	24.5389	24.8456	23.7145	23.7145	25.2911	25.5728	25.8572	25.5976	25.5613
IFITM1	1.2825	11.5343	1.88342	0.0610681	0.239769	-4.72214	113	75	0	9.26369	9.38647	7.13813	9.26369	0	10.787	11.2909	11.8184	11.2909	0	7.13813	12.9626	11.2909	12.4133	9.26369	13.0197	14.7121	7.13813	10.7184	12.278	10.2115	11.4229	11.4229	10.2115	8.133	21.446	21.3276	10.2115	13.0197	11.2909	0	12.6	10.787	13.5027	12.1286	8.80639	9.26369	10.2115	7.13813	0
IFITM2	1.2825	11.5343	1.88342	0.0610681	0.239769	-4.72214	113	75	0	9.26369	9.38647	7.13813	9.26369	0	10.787	11.2909	11.8184	11.2909	0	7.13813	12.9626	11.2909	12.4133	9.26369	13.0197	14.7121	7.13813	10.7184	12.278	10.2115	11.4229	11.4229	10.2115	8.133	21.446	21.3276	10.2115	13.0197	11.2909	0	12.6	10.787	13.5027	12.1286	8.80639	9.26369	10.2115	7.13813	0
IFITM3	1.2825	11.5343	1.88342	0.0610681	0.239769	-4.72214	113	75	0	9.26369	9.38647	7.13813	9.26369	0	10.787	11.2909	11.8184	11.2909	0	7.13813	12.9626	11.2909	12.4133	9.26369	13.0197	14.7121	7.13813	10.7184	12.278	10.2115	11.4229	11.4229	10.2115	8.133	21.446	21.3276	10.2115	13.0197	11.2909	0	12.6	10.787	13.5027	12.1286	8.80639	9.26369	10.2115	7.13813	0
C1R	-0.183873	27.785	-1.8831	0.061112	0.239769	-4.72273	124	80	27.3867	27.1191	27.5151	27.8608	27.5433	27.5581	27.8154	27.8757	27.1681	27.3867	28.2986	28.4166	28.0631	27.716	27.8757	27.9523	28.0977	28.7314	27.8477	28.6538	28.3169	27.8154	27.2449	27.4135	28.0811	27.9684	25.87	27.1932	26.5623	27.4004	27.5433	27.4429	27.9827	28.0311	27.2449	26.9727	27.9082	27.7732	27.5433	27.7732	26.5623
sp|P01599|KV107_HUMAN Ig kappa chain V-I region Gal OS=Homo sapiens PE=1 SV=1	-0.439782	26.3739	-1.87984	0.0615563	0.240363	-4.72862	124	80	26.8995	26.8183	26.5505	26.115	27.0084	26.7954	25.6704	25.6833	27.627	27.9377	27.3734	27.2815	26.5888	25.536	26.0182	26.0058	26.1499	24.206	25.9665	26.043	27.8757	28.148	24.7464	26.7339	27.3208	26.9492	24.2331	24.5389	26.2096	26.2491	27.3452	25.9264	26.3902	26.6988	28.3833	28.4494	26.7591	26.1499	28.0977	28.2986	28.4324
RDX	0.985494	21.4619	1.87164	0.0626891	0.242618	-4.74343	122	80	0	9.26369	20.9307	19.6016	16.0603	22.0933	22.3631	21.7996	21.0791	21.9469	22.3823	21.5622	23.0634	22.3288	21.4947	20.2793	22.2337	23.1474	21.4021	21.9469	19.5246	10.2115	19.9946	20.6961	21.528	19.8937	23.6025	21.2247	22.3916	22.88	22.2515	20.6531	20.2439	21.6563	22.905	21.7436	19.9323	20.2068	23.5639	23.2264	20.2439
IGKV2D-28	-0.386142	27.43	-1.87012	0.0629016	0.242618	-4.74618	124	80	29.2742	29.3091	27.0231	27.1614	28.0977	27.8085	27.945	27.9902	26.7053	27.9756	27.607	27.7661	26.2371	26.2546	26.266	27.4643	26.7765	25.8401	27.6896	27.352	27.2874	27.5271	27.1131	27.0517	28.2368	28.2897	25.909	25.5551	27.6207	26.9296	27.1877	26.8995	27.945	27.352	26.3357	26.313	27.7236	28.4409	28.7398	28.4918	28.7398
IGHV1-24	-1.41974	19.5642	-1.86598	0.0634816	0.242618	-4.75363	124	79	19.6547	20.6961	9.38647	19.5508	9.26369	20.0802	20.4729	21.5162	24.3596	25.4123	21.6892	20.5737	21.6669	18.8516	20.1155	23.0027	13.0197	14.7121	21.0659	21.3532	19.1731	10.2115	11.4229	11.4229	10.2115	17.4706	17.7494	16.2178	23.3491	24.206	22.3466	21.467	21.0403	19.7957	21.2982	21.8866	26.1593	26.0785	22.7556	23.3072	21.0403
sp|P06318|LV604_HUMAN Ig lambda chain V-VI region WLT OS=Homo sapiens PE=1 SV=1	-1.53117	13.9139	-1.86504	0.0636132	0.242618	-4.75531	117	75	0	9.26369	9.38647	7.13813	9.26369	0	18.9596	11.2909	11.8184	11.2909	17.8044	7.13813	12.9626	11.2909	12.4133	18.8141	13.0197	14.7121	7.13813	10.7184	12.278	10.2115	11.4229	11.4229	10.2115	8.133	0	0	10.2115	13.0197	11.2909	0	12.6	10.787	21.0791	18.4998	8.80639	9.26369	21.2364	19.5246	18.5879
sp|P06319|LV605_HUMAN Ig lambda chain V-VI region EB4 OS=Homo sapiens PE=2 SV=1	-1.53117	13.9139	-1.86504	0.0636132	0.242618	-4.75531	117	75	0	9.26369	9.38647	7.13813	9.26369	0	18.9596	11.2909	11.8184	11.2909	17.8044	7.13813	12.9626	11.2909	12.4133	18.8141	13.0197	14.7121	7.13813	10.7184	12.278	10.2115	11.4229	11.4229	10.2115	8.133	0	0	10.2115	13.0197	11.2909	0	12.6	10.787	21.0791	18.4998	8.80639	9.26369	21.2364	19.5246	18.5879
tr|E7ETN3|E7ETN3_HUMAN Uncharacterized protein OS=Homo sapiens PE=3 SV=1	0.18707	31.6355	1.8583	0.0645685	0.245121	-4.7674	124	80	32.6746	31.8636	32.4161	32.5305	32.8936	31.2309	31.7505	31.8636	32.4161	31.8636	32.6008	31.4265	31.3734	31.2309	31.2309	32.2915	31.4265	32.1095	31.7505	31.6964	31.3276	31.2852	31.6964	31.8054	31.8636	31.6964	29.0227	29.7817	32.5305	31.9879	32.2915	32.0479	32.353	32.5305	33.2354	32.4161	31.3276	31.2309	31.5931	31.5363	31.1893
ACADVL	0.955609	23.8474	1.85363	0.0652369	0.246517	-4.77574	123	80	21.5397	20.7858	20.5737	25.3049	22.8873	23.9718	22.9222	23.4333	23.293	22.8562	24.7464	25.4005	24.1355	21.8078	22.2425	23.3798	22.3823	14.7121	22.2603	22.7076	23.793	23.407	23.2378	23.3798	24.6611	23.1953	23.4868	24.4196	23.407	23.3491	23.2513	23.1692	22.6106	22.3823	21.6892	21.5162	24.3596	24.1227	21.8671	22.3631	24.9473
ELANE	0.433764	24.3059	1.84751	0.0661234	0.248721	-4.78667	124	80	23.9718	24.6153	23.6161	24.1113	24.5389	24.6504	24.8456	24.6377	24.1465	24.4196	25.5218	25.3387	25.1815	25.1168	25.1562	24.1828	22.2957	23.9595	25.0123	24.4196	24.3728	24.4196	24.2977	24.3961	23.6445	23.7532	31.6426	32.1095	24.4664	23.4732	24.4781	24.5036	24.5036	24.3358	24.7976	24.4423	23.6575	23.7267	23.9331	24.0373	23.1953
NPEPPSL1	1.09227	10.0486	1.83437	0.068058	0.254829	-4.80998	107	73	0	9.26369	9.38647	7.13813	9.26369	0	10.787	11.2909	11.8184	11.2909	0	7.13813	12.9626	11.2909	12.4133	9.26369	13.0197	14.7121	7.13813	10.7184	12.278	10.2115	11.4229	11.4229	10.2115	8.133	0	0	10.2115	13.0197	11.2909	0	12.6	10.787	13.5027	12.1286	8.80639	9.26369	10.2115	7.13813	0
CTSS	-1.63654	14.8277	-1.83183	0.0684362	0.25508	-4.81445	119	74	16.5415	19.8355	20.9842	20.1155	20.1877	22.5291	10.787	11.2909	22.0587	11.2909	0	7.13813	12.9626	11.2909	12.4133	20.7591	23.5639	24.9473	7.13813	19.9946	12.278	10.2115	11.4229	11.4229	20.6691	21.6892	23.3072	23.6575	10.2115	13.0197	11.2909	0	19.8733	10.787	20.037	12.1286	19.8355	19.3391	10.2115	7.13813	0
sp|P01617|KV204_HUMAN Ig kappa chain V-II region TEW OS=Homo sapiens PE=1 SV=1	-0.375408	27.4201	-1.82785	0.0690352	0.256149	-4.82149	124	80	29.2742	29.2856	27.0084	27.1614	28.0811	27.8085	27.945	27.9902	26.7053	27.9756	27.607	27.7661	26.2096	26.2546	26.266	27.4643	26.7765	25.8401	27.6738	27.352	27.2874	27.5151	27.1131	27.0517	28.2368	28.2897	25.909	25.5551	27.6207	26.9296	27.1877	26.8876	27.945	27.352	26.3357	26.313	27.7236	28.4409	28.7398	28.4918	28.7398
C5	0.178357	31.8334	1.82557	0.0693784	0.256263	-4.82549	124	80	30.8041	31.2852	31.4763	31.3276	31.2309	32.0479	31.6964	31.5363	32.353	31.5931	31.1893	31.5363	31.5931	31.3276	31.4265	30.9786	29.5283	30.3185	31.3276	31.3734	30.8918	30.9305	31.3276	31.7505	32.1095	32.0479	29.4086	30.2586	32.7436	32.8936	32.2334	31.8636	32.8936	31.3276	31.5931	32.1679	31.6964	31.9289	31.6964	31.4265	31.7505
UGP2	1.29175	12.5679	1.8231	0.069754	0.256495	-4.82984	112	79	0	9.26369	16.4514	7.13813	17.3533	16.4514	19.3391	18.628	11.8184	11.2909	20.604	7.13813	12.9626	19.8355	20.2256	9.26369	13.0197	14.7121	20.1877	10.7184	12.278	19.1731	19.7038	19.5508	17.2256	16.0603	0	0	10.2115	13.0197	11.2909	0	12.6	10.787	13.5027	12.1286	16.9432	19.0642	10.2115	16.0603	0
KRT76	0.367236	29.2968	1.8175	0.0706093	0.258481	-4.83966	124	80	32.353	32.1095	30.2276	29.9083	29.5793	29.5566	29.6257	29.3853	28.7684	29.0917	31.062	30.9786	29.3337	29.3091	29.0455	30.0203	30.3185	31.0204	29.5043	28.9825	28.7877	29.7308	29.3091	29.3091	29.885	29.5566	31.8636	31.5931	29.3605	30.5384	30.1211	29.1593	30.7663	28.9825	30.1919	30.1211	29.1784	29.3091	30.9786	29.0455	29.3853
HPX	0.169572	32.3084	1.81174	0.0714994	0.259793	-4.84975	124	80	32.6008	31.2309	32.2915	31.9289	31.8054	32.353	32.6008	32.7436	32.0479	32.0479	32.0479	32.0479	32.4741	32.4741	32.8936	32.2334	31.8636	31.6964	32.6008	32.353	32.353	32.2334	32.8182	32.9973	32.4161	32.2915	29.8581	30.0555	32.8936	32.5305	32.5305	32.4161	32.6746	32.1679	31.8636	32.2334	32.4741	32.7436	32.2334	32.0479	32.2915
MPO	-0.218591	27.8948	-1.81108	0.0716015	0.259793	-4.8509	124	80	28.7877	28.1177	29.3091	29.4353	29.6019	29.2213	28.18	27.2693	28.7108	27.3068	28.3833	28.3833	28.2277	27.9684	28.1335	27.6896	28.4676	27.6143	27.9082	27.6586	27.457	27.5581	27.9827	27.5713	28.1177	27.9827	32.9973	33.2354	29.0455	28.9369	27.5845	28.1177	27.7732	28.1944	27.3332	27.7732	27.4004	27.0084	27.8477	27.9377	27.457
TKT	-0.540702	28.1058	-1.8024	0.0729596	0.263131	-4.86601	124	80	26.8183	26.8876	28.9825	27.457	28.7684	27.5271	27.4135	27.2932	25.7329	25.9143	28.148	27.9977	26.9727	27.1191	27.1191	26.1026	29.0917	24.3728	27.8757	27.0453	27.2061	27.0231	28.7108	29.0676	27.1822	27.4429	31.9879	32.0479	26.7339	27.2302	26.9974	27.2302	26.8292	26.7591	28.1631	29.6797	29.8327	26.924	27.7732	26.2242	26.2718
CTNNB1	1.50875	13.2595	1.80112	0.0731632	0.263131	-4.86825	112	76	21.6457	21.248	9.38647	7.13813	9.26369	0	10.787	11.2909	11.8184	11.2909	0	7.13813	12.9626	11.2909	12.4133	9.26369	13.0197	22.4412	7.13813	10.7184	12.278	10.2115	11.4229	11.4229	20.6961	18.0723	0	0	10.2115	13.0197	11.2909	0	12.6	10.787	21.9855	21.2982	8.80639	9.26369	10.2115	7.13813	0
AMBP	0.285331	29.6406	1.79637	0.0739168	0.263454	-4.87648	124	80	29.757	29.2213	30.3908	29.8327	30.5384	29.885	29.4573	29.6512	28.636	28.5929	28.9825	29.757	29.5793	29.2416	29.4086	29.2856	28.5346	27.4286	29.3605	29.4787	29.3853	29.9367	29.6797	29.9661	29.0676	30.0861	29.6797	29.757	29.7087	29.2416	29.1784	29.14	29.2627	29.7308	33.109	28.8699	29.757	29.5566	27.9827	28.18	28.7108
ICAM2	-1.2991	12.0562	-1.79529	0.0740896	0.263454	-4.87835	115	73	0	16.335	9.38647	7.13813	9.26369	15.6523	17.3533	11.2909	18.0723	11.2909	0	7.13813	12.9626	11.2909	12.4133	9.26369	13.0197	14.7121	7.13813	10.7184	12.278	10.2115	11.4229	11.4229	10.2115	8.133	0	0	10.2115	13.0197	11.2909	0	12.6	10.787	13.5027	12.1286	8.80639	9.26369	10.2115	7.13813	0
CFHR2	-0.232806	25.7356	-1.79449	0.0742168	0.263454	-4.87973	124	80	25.3719	25.4615	25.6204	26.4179	25.8342	26.0322	25.3613	25.8104	24.4781	24.883	26.539	26.33	25.94	25.7582	25.7329	25.4374	26.1593	25.5613	25.8822	25.6704	25.3276	24.4082	24.9984	24.9984	27.1313	25.7329	25.3276	25.536	23.9997	23.2513	25.4615	24.8188	24.4309	24.8956	24.9473	26.2242	25.9264	26.0058	25.7582	25.6704	24.9214
ANXA5	-1.18173	19.103	-1.78981	0.0749699	0.26498	-4.88783	124	79	21.627	19.7038	21.8272	22.2425	18.5467	19.7487	10.787	20.5027	21.275	17.967	15.7947	15.7947	21.1169	20.0802	18.3664	9.26369	13.0197	14.7121	7.13813	19.5508	12.278	10.2115	21.248	20.604	22.0587	22.4992	15.7947	22.2784	18.7075	19.2302	11.2909	14.7466	12.6	10.787	20.7591	20.4729	8.80639	9.26369	10.2115	7.13813	19.4513
sp|P04208|LV106_HUMAN Ig lambda chain V-I region WAH OS=Homo sapiens PE=1 SV=1	-0.252384	24.0964	-1.78132	0.0763503	0.268701	-4.90245	124	80	24.8696	25.0248	23.9595	23.687	24.2467	24.2977	25.2762	25.7582	25.5218	25.1294	23.7806	23.7806	24.7464	25.0123	24.8575	25.0915	24.3239	23.018	24.9871	24.759	24.8575	25.0509	24.1712	24.2977	23.2264	25.0644	20.5889	20.8608	22.3119	22.0381	25.4508	24.2836	24.5159	24.4082	25.6204	25.8931	24.9356	24.9984	25.2301	25.0379	24.5159
IGHV3-64	-0.97962	21.1431	-1.77669	0.0771114	0.270219	-4.91039	123	79	26.6607	26.924	20.405	20.9029	19.7038	19.5508	19.7038	21.4947	22.077	23.5005	22.9222	20.8167	19.6547	19.1731	21.1956	22.132	22.0381	14.7121	22.2784	22.2603	23.1545	22.6274	23.8688	22.0381	23.1238	23.1402	24.8575	24.6377	21.6892	21.8866	19.8733	23.3211	21.5162	23.5515	23.1813	24.3596	18.2726	20.8167	22.3119	23.077	23.9075
SERPINF2	0.150326	28.1044	1.76806	0.0785476	0.27079	-4.92515	124	80	26.8078	26.8544	27.5271	27.4429	28.1944	28.0977	28.6538	28.4494	27.457	27.2693	28.6153	28.5346	29.1998	28.9144	28.9593	28.0811	28.18	27.9827	29.1784	28.9593	28.3833	28.3674	27.9977	27.759	27.7311	27.5713	27.9082	27.8154	28.6153	28.9593	28.18	28.3169	28.0631	28.3169	27.5271	27.7884	28.0977	27.7884	28.1177	28.0311	27.0231
CALM1	0.78965	21.8001	1.76777	0.0785952	0.27079	-4.92564	124	80	23.1545	23.1402	23.3072	23.4204	23.1813	23.7267	21.9667	23.7001	23.8688	24.1227	18.7075	17.6412	22.5132	23.4333	23.8688	23.8306	20.3653	14.7121	22.1891	22.4009	22.2072	23.5141	24.2331	22.8562	22.7707	23.1078	18.5467	16.9432	24.6968	24.0264	23.3658	23.4591	24.0119	24.686	23.5639	23.4204	21.275	22.2249	23.407	22.5132	22.2249
CALM2	0.78965	21.8001	1.76777	0.0785952	0.27079	-4.92564	124	80	23.1545	23.1402	23.3072	23.4204	23.1813	23.7267	21.9667	23.7001	23.8688	24.1227	18.7075	17.6412	22.5132	23.4333	23.8688	23.8306	20.3653	14.7121	22.1891	22.4009	22.2072	23.5141	24.2331	22.8562	22.7707	23.1078	18.5467	16.9432	24.6968	24.0264	23.3658	23.4591	24.0119	24.686	23.5639	23.4204	21.275	22.2249	23.407	22.5132	22.2249
CALM3	0.78965	21.8001	1.76777	0.0785952	0.27079	-4.92564	124	80	23.1545	23.1402	23.3072	23.4204	23.1813	23.7267	21.9667	23.7001	23.8688	24.1227	18.7075	17.6412	22.5132	23.4333	23.8688	23.8306	20.3653	14.7121	22.1891	22.4009	22.2072	23.5141	24.2331	22.8562	22.7707	23.1078	18.5467	16.9432	24.6968	24.0264	23.3658	23.4591	24.0119	24.686	23.5639	23.4204	21.275	22.2249	23.407	22.5132	22.2249
XRCC6	-1.38202	15.4579	-1.76191	0.0795836	0.273048	-4.93562	120	77	18.7755	19.1731	9.38647	16.6628	9.26369	21.0152	10.787	11.2909	18.2726	18.5467	0	7.13813	12.9626	11.2909	12.4133	16.5415	13.0197	21.6892	7.13813	10.7184	12.278	10.2115	11.4229	11.4229	17.3533	8.133	0	0	10.2115	19.7038	21.1956	21.1169	18.4513	10.787	13.5027	12.1286	8.80639	9.26369	10.2115	7.13813	20.4729
CHGA	1.08274	21.3557	1.75666	0.0804777	0.274966	-4.94454	120	80	19.9505	23.4204	22.7707	22.6899	9.26369	19.9946	21.1956	21.9667	22.6274	23.9075	0	7.13813	24.0883	23.6575	23.2797	23.9997	21.6892	21.4947	22.4992	24.206	20.405	24.0643	23.894	24.0758	23.018	22.8159	22.1891	21.6457	25.3276	24.5159	23.3211	21.0922	23.4732	24.9745	23.4868	23.8814	23.5005	24.5036	24.5389	24.0514	23.0634
ATP5B	-1.81146	15.9742	-1.75334	0.0810472	0.275762	-4.95016	116	75	0	9.26369	9.38647	7.13813	9.26369	0	10.787	21.1415	11.8184	11.2909	0	19.5508	12.9626	18.9191	19.2302	9.26369	13.0197	14.7121	7.13813	10.7184	12.278	18.9991	11.4229	11.4229	10.2115	8.133	16.6628	0	10.2115	13.0197	11.2909	0	12.6	10.787	13.5027	12.1286	8.80639	9.26369	10.2115	7.13813	16.5415
ACTR2	-1.47952	15.2288	-1.743	0.0828422	0.280705	-4.96761	119	76	17.3533	19.9505	19.8355	20.6961	20.037	20.1877	10.787	11.2909	21.5162	11.2909	18.2726	18.3664	12.9626	11.2909	12.4133	9.26369	13.0197	22.1704	7.13813	10.7184	12.278	17.6412	11.4229	18.5467	19.0642	8.133	0	0	10.2115	21.1415	11.2909	0	20.4729	20.4407	20.2964	19.2854	19.5508	18.2726	17.6412	17.6412	18.8516
PSMA6	1.2338	22.6451	1.73915	0.0835181	0.281831	-4.97407	120	80	24.4781	25.0379	25.2172	25.0777	24.6019	24.4196	25.3049	24.686	23.9464	23.687	25.5728	25.7736	23.4732	23.1953	23.5393	25.5853	25.4615	25.2431	24.8956	25.2431	25.2911	26.4685	25.6704	25.4248	25.0915	25.0248	24.1355	24.0514	23.4333	23.3798	23.9595	23.4868	24.1227	23.8306	24.0993	24.4557	22.4485	23.4732	25.7329	25.5488	23.4591
POTEJ	0.332291	25.5179	1.72786	0.0855288	0.286398	-4.99298	124	80	24.9871	25.2172	26.8876	26.3071	23.9861	24.0883	24.0514	23.8554	25.7736	25.8228	27.716	27.5433	25.2911	24.7864	25.2544	24.4423	27.1191	27.8154	24.3596	23.2378	24.4196	23.9194	25.386	24.6153	24.1227	24.2467	25.2172	25.0379	25.6445	25.5976	26.5505	26.8774	25.386	25.2431	23.0027	23.7001	26.8292	26.7591	24.6153	24.4309	24.6504
AZGP1	-0.192306	29.2952	-1.72664	0.0857479	0.286398	-4.99501	124	80	30.0861	30.1919	29.2213	29.3091	30.2276	29.757	29.7308	29.8066	28.6153	28.7108	29.001	29.001	29.8327	29.7308	29.8327	28.148	29.1593	28.1177	29.5566	29.1593	28.893	28.9593	28.9593	29.0917	28.7482	28.893	29.7087	29.9367	30.2586	30.2276	29.5043	29.1784	28.893	28.5745	28.7877	29.14	30.1919	30.3185	29.001	29.0676	28.6723
sp|P06311|KV311_HUMAN Ig kappa chain V-III region IARC/BL41 OS=Homo sapiens PE=4 SV=1	-1.39397	15.1625	-1.72569	0.0859193	0.286398	-4.99659	120	75	0	20.7591	17.967	19.4513	20.2256	19.3934	21.5162	21.5836	20.037	20.3653	18.8516	18.9191	20.6691	21.0152	20.8167	9.26369	13.0197	14.7121	20.8167	20.6369	20.2964	19.6547	20.5027	21.5622	10.2115	8.133	17.3533	18.2726	10.2115	13.0197	21.1169	20.7591	19.2302	10.787	22.8726	23.0508	8.80639	18.9191	22.0381	21.6892	19.5508
S100A6	0.428384	25.0852	1.69717	0.0911919	0.302742	-5.04374	124	80	24.5159	25.1671	25.1815	26.8876	23.7672	26.0658	25.3504	25.0248	25.386	25.8342	25.6204	25.2911	25.5108	25.7329	25.1671	25.4615	25.2661	26.2491	25.4852	24.2331	25.7097	25.9143	25.2661	25.6833	25.3387	25.386	29.1998	26.3783	25.4123	25.0644	25.7097	25.6833	25.2911	25.7097	25.7329	25.0248	26.5164	25.8342	25.4728	25.0123	25.4508
IGHV4-28	0.395816	26.9855	1.69154	0.092263	0.302983	-5.05295	124	80	24.772	24.9356	27.0453	26.9727	28.517	26.6988	26.2964	26.1385	28.1177	27.1681	25.7582	25.8461	28.7684	26.9122	27.3734	27.627	26.5277	26.9974	26.0658	26.0182	27.4715	27.1822	25.8228	26.4313	26.7954	26.5749	28.7877	26.4798	27.1071	27.2183	27.6738	27.6432	26.9854	27.1548	27.7732	28.2615	26.2242	27.4715	27.9977	26.9492	27.1822
IGKV2-30	-0.428293	26.4428	-1.69096	0.092373	0.302983	-5.05389	124	80	28.359	28.4245	26.1328	26.3244	27.2508	26.7528	27.3	27.1997	25.8036	27.5352	25.7275	25.8166	24.6914	25.7031	25.7516	26.7528	26.5448	24.0319	25.6648	25.7788	26.4246	26.4989	26.3843	26.1442	27.4916	27.7236	25.7389	25.2712	26.5221	26.3728	23.8244	26.2896	27.5069	26.8936	24.5693	24.3299	26.642	26.8016	27.3936	27.3392	27.7092
sp|P06310|KV206_HUMAN Ig kappa chain V-II region RPMI 6410 OS=Homo sapiens PE=4 SV=1	-0.428293	26.4428	-1.69096	0.092373	0.302983	-5.05389	124	80	28.359	28.4245	26.1328	26.3244	27.2508	26.7528	27.3	27.1997	25.8036	27.5352	25.7275	25.8166	24.6914	25.7031	25.7516	26.7528	26.5448	24.0319	25.6648	25.7788	26.4246	26.4989	26.3843	26.1442	27.4916	27.7236	25.7389	25.2712	26.5221	26.3728	23.8244	26.2896	27.5069	26.8936	24.5693	24.3299	26.642	26.8016	27.3936	27.3392	27.7092
PRG4	0.380798	28.0329	1.68363	0.0937839	0.306386	-5.06584	124	80	27.8477	26.8078	29.5283	29.4573	27.058	27.1681	31.5363	31.5931	26.5277	26.457	26.9727	26.8408	31.7505	31.4763	31.5363	26.4934	27.6143	27.8757	27.4986	27.2932	30.6455	30.7663	31.104	31.2852	30.1211	30.1919	27.7732	27.759	27.4135	30.9786	27.5713	31.4763	27.2449	26.6119	27.0453	31.5931	27.4286	26.8183	30.3908	30.3556	25.784
CLU	-0.24058	30.5873	-1.68125	0.0942465	0.306675	-5.06972	124	80	31.104	30.9786	29.8327	29.9942	30.3908	31.1893	30.1567	30.1919	31.6964	31.6964	29.7308	29.0676	30.1567	29.7817	29.7308	28.9369	29.757	29.3853	29.9942	30.1211	29.9661	30.0861	29.8327	29.9083	30.0555	31.4763	31.5363	28.9369	32.353	30.6102	30.5384	29.3605	31.1893	29.9083	29.0676	29.9367	29.6257	29.6019	30.2276	31.2852	29.0676
TPM1	0.251801	25.2604	1.67931	0.0946248	0.306689	-5.07287	124	80	24.0119	22.9222	26.2242	25.8342	25.8822	25.6318	25.9264	25.3613	25.3158	25.5976	25.8228	25.9037	25.8931	25.5853	25.94	26.3902	25.9037	26.7118	25.6833	25.87	25.87	26.2829	26.1026	26.2242	26.3783	26.3546	25.5728	24.1828	24.0993	25.6318	25.3049	25.8461	25.8104	25.3158	25.7969	25.3158	25.745	25.745	25.536	25.4852	25.8931
ACTA1	0.234184	27.9294	1.67457	0.0955532	0.308479	-5.08055	124	80	26.8657	26.9613	27.45	27.945	26.8408	26.8936	27.3936	28.4082	28.0401	27.6509	29.8581	29.2213	28.8407	28.5002	28.1872	26.4179	28.3169	28.9482	28.9257	26.8936	26.5448	28.4586	28.1256	28.4918	28.5002	28.6631	28.6903	28.3674	28.148	28.8308	28.7781	28.8407	27.4357	28.6631	26.2307	26.6545	28.9918	28.9257	26.8936	27.0902	26.1851
SAA1	-0.444056	25.3211	-1.66644	0.0971626	0.312445	-5.09368	124	80	25.87	25.9535	25.8822	25.9665	24.2331	24.2194	27.0956	26.9352	23.5264	23.9464	28.5002	28.1335	24.563	24.673	24.3108	24.4781	24.6968	25.1671	26.7464	26.9727	27.3208	27.3332	25.7582	25.784	22.9222	22.9863	25.6204	24.5507	23.077	24.8084	25.8228	25.2172	21.7737	23.6025	25.9796	26.115	30.0861	29.9942	27.8328	27.4004	23.077
S100A7A	1.322	17.3711	1.66234	0.0979814	0.313847	-5.10026	121	78	17.967	9.26369	18.5467	16.7896	18.9991	0	10.787	17.6412	19.3391	18.628	18.0723	17.3533	19.2302	17.6412	12.4133	20.1515	19.3391	23.3142	19.1731	10.7184	12.278	10.2115	20.037	23.1813	20.405	18.5467	19.4979	19.9505	10.2115	13.0197	23.9718	24.0514	12.6	20.604	24.0514	24.6377	24.1465	19.6547	24.8956	20.9584	24.3358
MMP8	-1.34354	12.825	-1.64612	0.101281	0.32233	-5.12621	115	72	0	9.26369	9.38647	7.13813	9.26369	0	10.787	11.2909	11.8184	18.3664	0	18.1764	12.9626	11.2909	12.4133	9.26369	13.0197	14.7121	7.13813	10.7184	12.278	10.2115	19.1249	11.4229	10.2115	8.133	26.7247	26.9122	10.2115	13.0197	17.967	17.6412	12.6	17.7494	13.5027	12.1286	8.80639	9.26369	10.2115	7.13813	16.335
MYH1	0.587717	21.9686	1.64468	0.101577	0.32233	-5.12849	123	80	21.9667	21.5162	23.1953	23.793	21.1415	22.658	21.5836	22.3631	20.3324	20.7287	20.1877	22.0933	19.1249	20.037	19.7038	21.4947	24.5389	26.2371	20.4407	20.7591	20.037	22.1891	21.7342	23.5141	21.7342	23.3211	22.5291	22.1704	22.8562	24.4664	22.8276	21.9667	23.1402	22.4009	22.7556	23.7267	23.3947	22.8276	23.793	23.266	22.8873
AHCY	-0.576469	22.527	-1.64253	0.102023	0.32233	-5.13192	123	80	21.8272	22.7398	22.1704	21.7737	20.8744	22.2249	22.0587	20.9307	23.2378	20.8744	21.3532	21.0403	21.3276	23.3354	21.5162	22.0587	21.467	22.8011	21.5397	22.7556	23.3491	22.8873	22.4817	21.8671	23.2106	26.4313	26.115	26.127	20.9584	26.5043	21.8078	21.3532	25.1426	18.7755	21.1956	23.2264	21.7104	22.4649	22.7247	22.6274	18.4513
sp|P06889|LV405_HUMAN Ig lambda chain V-IV region MOL OS=Homo sapiens PE=1 SV=1	-1.31141	17.2997	-1.64166	0.102202	0.32233	-5.13329	122	77	22.2603	22.8276	19.7487	7.13813	20.9842	21.3532	20.1155	21.0922	21.5622	21.4947	20.7858	7.13813	12.9626	11.2909	12.4133	21.1169	13.0197	14.7121	21.1415	21.0403	20.1155	19.9138	21.275	21.1415	20.8744	20.2621	0	0	21.446	20.8471	21.6457	21.8272	12.6	19.8733	13.5027	22.658	24.9473	25.9665	10.2115	21.8465	20.7858
HRG	0.210551	29.0156	1.63239	0.104142	0.32719	-5.14798	124	80	27.3452	27.7732	28.4494	28.6903	29.14	29.3337	29.5793	29.4086	28.6903	28.8087	29.0455	28.8699	29.1593	28.9593	28.7684	29.757	27.457	27.3867	29.4787	29.14	28.7314	28.8699	28.6723	29.6257	29.116	29.3605	26.6607	26.8774	30.3908	30.2586	29.001	29.0676	29.5043	29.6257	28.8308	29.2856	29.3337	29.3605	28.8087	28.8699	29.4573
ANXA10	1.34749	17.4715	1.62771	0.105131	0.327811	-5.15535	120	80	20.3324	21.2982	9.38647	7.13813	9.26369	18.0723	23.7145	23.9997	11.8184	19.6547	22.0043	20.8471	24.4781	23.9997	24.772	20.1155	22.8873	14.7121	23.6307	23.3072	23.2378	21.9469	22.0043	21.8078	10.2115	17.3533	0	0	10.2115	13.0197	11.2909	22.5476	12.6	20.9584	13.5027	19.6016	21.166	20.7591	10.2115	7.13813	21.4021
C4A	-0.20347	32.3568	-1.62593	0.105511	0.327811	-5.15816	124	80	33.6792	33.5117	33.8993	32.8182	34.1385	33.2354	33.373	33.373	31.7505	32.6008	32.1095	32.353	32.9973	32.8182	32.5305	32.0479	31.8054	31.6426	32.4741	32.4741	32.6746	32.5305	32.6008	31.5363	32.2915	32.4741	30.6844	30.0203	33.373	32.6008	31.9289	32.8936	31.9289	32.6008	32.8936	31.104	33.109	33.6792	32.8182	33.109	33.373
sp|P01610|KV118_HUMAN Ig kappa chain V-I region WEA OS=Homo sapiens PE=1 SV=1	-0.256175	28.9273	-1.62415	0.105891	0.327811	-5.16096	124	80	29.0455	28.9144	29.0455	29.001	29.3605	29.4573	28.7877	29.0227	30.4293	30.5384	29.6019	29.9083	28.9144	28.7877	28.6903	29.4573	27.9977	28.4324	28.6153	28.6153	29.757	29.8066	29.1784	29.1998	29.7087	29.4787	26.3902	26.6483	28.7482	29.0676	29.885	30.0555	29.2213	29.5566	30.5384	28.7314	29.0917	29.0455	30.0203	30.0203	30.5384
YWHAB	0.624108	21.2348	1.62392	0.105939	0.327811	-5.16131	124	80	22.2161	22.778	22.4009	22.4992	16.5415	16.9432	20.7287	19.9505	21.5397	21.2247	21.8866	22.2249	20.9029	21.1415	24.5273	20.5737	22.5788	23.9331	20.7591	20.0802	19.8733	18.628	22.5291	22.6899	20.3324	19.6547	20.1877	17.7494	20.4407	21.2103	22.132	22.2072	22.905	22.9222	20.5027	20.5027	21.6457	21.9469	18.9991	21.3276	20.405
CD63	1.2307	11.8032	1.6179	0.10723	0.33056	-5.17075	112	73	0	9.26369	9.38647	7.13813	9.26369	17.3533	19.4979	11.2909	11.8184	11.2909	0	7.13813	12.9626	11.2909	12.4133	16.2178	13.0197	14.7121	7.13813	10.7184	12.278	10.2115	19.7487	11.4229	10.2115	15.9274	26.9492	26.9727	10.2115	13.0197	11.2909	0	12.6	10.787	13.5027	19.0642	8.80639	16.9432	17.2256	7.13813	16.7896
PROZ	-1.0492	22.7793	-1.61306	0.108278	0.331445	-5.17831	124	77	23.9861	24.1712	23.1813	22.9222	24.1712	24.8696	25.0379	23.0365	26.457	26.1593	21.467	20.9584	26.5043	26.3546	26.7832	25.8104	21.8465	14.7121	26.1851	25.9935	25.0123	25.6091	23.9075	24.8188	24.2582	24.3239	24.1583	23.7267	24.1227	22.7854	24.2705	24.1933	24.8696	24.4781	25.6704	25.9535	24.0264	24.1712	24.9083	25.1294	25.0915
SOD3	-0.630576	23.0714	-1.61234	0.108436	0.331445	-5.17944	124	80	23.3354	23.9464	25.4615	19.4979	22.8276	22.2072	24.9356	21.7528	23.2106	23.1078	23.5005	22.7398	22.5788	22.4009	20.8471	23.1238	25.9264	25.0644	21.8671	25.0509	21.5162	22.3288	21.5397	21.0922	23.5515	23.4591	23.077	23.894	23.8814	24.4082	23.1078	23.1402	23.1545	23.6161	22.077	22.9722	22.5132	22.8159	23.9861	23.818	22.905
sp|P01608|KV116_HUMAN Ig kappa chain V-I region Roy OS=Homo sapiens PE=1 SV=1	-0.364979	26.8208	-1.61099	0.10873	0.331445	-5.18154	124	80	27.1071	26.9854	26.7954	26.2491	27.1313	26.9122	26.0905	25.8342	27.8608	28.1631	27.3208	27.1313	26.6483	25.9264	26.4934	25.8228	26.115	23.0508	25.8461	26.2964	28.1335	28.3833	25.9535	27.1313	27.8477	27.2568	24.3108	25.1426	26.4447	26.5277	28.1335	26.1026	26.7697	26.9613	28.517	28.7482	27.0084	26.4685	28.4676	28.5528	28.5002
PRKCSH	-0.858825	20.9086	-1.6083	0.109318	0.332004	-5.18574	122	80	21.6031	22.9576	21.6892	21.5622	19.2302	19.4979	20.604	21.0403	19.5508	11.2909	19.6547	18.8516	20.1515	20.1515	12.4133	21.1956	13.0197	22.5291	16.9432	10.7184	12.278	19.9505	20.0802	18.4513	20.3653	20.3653	23.6161	23.293	10.2115	20.0802	22.5132	15.2431	12.6	10.787	21.5622	21.6669	8.80639	18.4513	21.9469	21.5162	0
HEXA	-0.839434	21.2604	-1.60436	0.110183	0.333396	-5.19185	123	79	21.8465	22.1515	19.1731	20.4407	20.6369	20.7287	22.1515	21.4021	22.9386	21.6457	21.9667	21.4947	23.3491	22.658	22.7556	19.8733	22.7247	22.7707	21.6457	20.9842	20.604	22.0043	22.2603	22.2249	10.2115	8.133	24.3358	24.7085	21.0922	22.3466	22.1704	22.2249	22.8417	21.5622	13.5027	21.425	20.8471	20.7287	10.2115	7.13813	18.9191
sp|P01616|KV203_HUMAN Ig kappa chain V-II region MIL OS=Homo sapiens PE=1 SV=1	1.06914	20.195	1.57884	0.115925	0.348928	-5.23117	119	80	24.673	23.8688	21.9045	21.0403	20.5027	21.1415	19.6547	21.3757	22.0933	22.2957	22.9722	22.8562	22.0043	21.2247	21.9667	22.1891	13.0197	14.7121	21.8272	21.7737	22.1704	21.425	23.0508	21.9469	24.0643	21.5397	0	22.1891	20.7858	21.5397	21.0922	0	20.9584	10.787	20.604	23.0634	22.6106	22.8417	24.1113	24.0119	23.2513
COL3A1	0.420382	27.9881	1.57778	0.116167	0.348928	-5.23278	124	80	26.0785	26.0658	29.5043	30.5739	31.4763	31.8054	26.2718	26.9492	26.0658	25.5613	27.3452	27.2693	26.539	30.0861	30.0555	27.1548	26.9122	29.14	26.9352	27.4286	26.3783	27.2302	26.2491	29.9367	25.5108	30.8918	25.536	25.5218	25.6204	26.0058	26.3672	25.2762	31.8636	25.9037	24.6968	30.4696	27.2183	27.5581	25.0509	24.7976	27.058
ITLN2	-0.714758	22.6114	-1.5668	0.118714	0.355276	-5.2495	124	80	22.6899	23.2378	22.5291	22.7247	18.9191	20.037	22.1704	22.5955	17.967	20.7591	25.8342	26.1971	23.0924	21.7914	22.7247	26.1971	27.4135	23.7806	26.3546	26.4066	20.7287	21.446	20.405	21.7104	23.1813	22.7247	22.2425	21.275	26.1851	26.1026	22.5955	23.5005	24.1933	26.3546	23.9861	23.7532	16.7896	21.7528	24.1465	22.9722	21.166
YWHAG	1.01195	19.8656	1.55918	0.120507	0.356978	-5.26103	122	80	22.2161	22.778	21.8671	21.8671	16.5415	16.9432	10.787	19.9505	20.9714	20.5889	21.627	21.9762	19.8937	11.2909	21.4355	17.2909	22.6106	23.2728	18.7419	17.7494	12.278	10.2115	21.9469	22.3119	19.7038	18.3203	19.7487	0	20.4407	21.2103	21.3645	22.0381	22.6439	22.5132	13.5027	18.7755	20.7858	21.0278	10.2115	20.2256	19.1492
IGLV3-10	-0.227086	28.2932	-1.55802	0.12078	0.356978	-5.26277	124	80	27.9082	27.9221	26.3071	25.9037	27.8154	28.2107	26.6119	26.7247	26.8774	26.8292	28.2807	28.148	28.2107	27.3867	27.4286	28.4676	30.7251	29.9367	26.8657	27.1437	27.9977	26.7697	28.2986	26.3783	28.4324	28.4324	28.7482	28.1177	27.3208	27.2568	27.3589	25.8228	26.6727	28.5528	27.7884	27.9977	27.7456	28.0311	27.0847	28.3169	28.9825
ANPEP	-0.267345	25.3019	-1.55513	0.121467	0.356978	-5.26713	124	80	24.6968	23.7001	24.206	24.1355	24.6611	24.759	24.9984	24.8084	25.1815	24.8312	25.2301	24.883	25.7582	25.6833	25.6445	24.5756	24.6504	26.3546	25.0248	24.9214	24.0758	23.9464	24.3239	24.2582	24.8696	24.772	27.457	27.6432	25.2544	24.9356	25.1929	24.9616	24.9473	25.2172	24.5159	24.3728	24.4557	25.0379	23.8814	23.6445	24.772
FASN	-0.543935	24.9577	-1.55442	0.121636	0.356978	-5.2682	124	80	27.5433	27.6143	26.0658	25.2431	21.7528	28.0631	23.4732	23.9861	27.8757	28.2458	28.1944	28.2107	22.4485	21.627	22.0381	21.5162	20.7858	26.7464	28.3833	24.0373	27.6143	23.4868	27.8757	24.772	24.0373	22.7556	24.4309	25.3719	22.2957	19.5508	28.1944	20.2964	22.9386	23.5639	22.1891	22.8562	23.6025	19.8355	28.8308	22.9863	21.5162
HSPA1L	-0.867122	23.3551	-1.55372	0.121802	0.356978	-5.26925	124	80	22.077	9.26369	25.4852	25.1671	25.1562	24.3596	22.2957	20.6961	24.1227	25.6091	24.0643	25.4374	25.0248	24.8188	24.1828	20.9029	26.2718	26.1724	23.9464	23.6025	24.1113	24.0373	19.9138	21.2982	24.6268	24.7976	20.8471	19.4979	24.1583	22.4992	22.5476	19.8733	20.2964	20.2621	22.8159	20.5737	25.6091	21.7914	19.2302	22.3288	20.1155
LRG1	-0.212106	30.1429	-1.55206	0.122201	0.356978	-5.27175	124	80	30.1919	29.4086	30.2586	30.2875	29.757	29.8327	30.8462	30.6844	27.4286	28.148	30.6102	30.5384	30.0555	29.8327	29.885	29.7817	29.3091	30.0861	30.0861	30.2875	30.4293	30.3185	30.6844	30.5017	29.9367	29.8066	28.4833	28.1944	28.8308	29.1784	28.7482	29.116	29.116	29.001	28.8087	29.2627	30.9786	31.1455	30.3556	30.2276	30.2276
CPPED1	0.460761	25.5332	1.55151	0.12233	0.356978	-5.27257	124	80	26.2964	26.2601	27.2568	26.7118	25.3504	25.2544	27.0709	27.8608	25.9935	25.9264	25.5853	25.7097	27.7884	26.127	26.6838	26.6483	25.3719	25.1929	28.4833	28.7877	28.4324	28.7482	27.0084	26.8995	25.6091	27.5151	24.5756	24.8312	22.0933	22.1891	27.0349	24.8312	23.793	23.7267	27.2568	23.077	20.2964	22.562	23.6726	23.6161	23.3947
PEPD	-0.326851	23.8407	-1.54815	0.123137	0.358059	-5.27761	124	80	22.3466	21.9855	22.5788	22.9722	23.018	22.7707	23.6025	23.6445	22.5132	23.8306	23.5141	24.4423	23.077	23.3491	23.5903	23.3491	26.5994	25.0915	23.4204	23.8688	22.4009	22.905	22.4485	22.6439	21.1956	21.4021	25.6833	25.9665	24.5756	24.4423	22.5788	23.3798	21.7914	24.0643	23.018	23.7402	21.6031	27.3589	25.5976	24.8084	27.8154
KRT9	0.229112	29.8153	1.54478	0.123952	0.358373	-5.28267	124	80	31.8636	31.7505	31.062	31.1455	29.5566	29.7308	30.8918	30.9305	30.2875	30.3556	31.2852	31.2309	30.5384	30.5017	30.9786	31.1893	32.1095	32.4741	30.1211	30.6102	28.8087	29.116	31.2309	31.1893	30.5384	30.4696	31.4265	31.8054	30.8041	30.5739	30.3185	30.5384	30.4696	30.3556	30.6102	30.5739	30.5017	30.5739	29.4787	28.8308	30.6102
C8A	-0.403641	30.9299	-1.54066	0.124952	0.358373	-5.28882	124	80	31.062	31.0204	29.116	32.9973	32.1679	32.8936	30.9786	31.2309	32.6008	32.2334	31.2309	31.3276	31.1893	32.2334	32.1679	31.3276	28.9369	32.8182	30.6102	31.062	29.4787	30.5739	32.0479	31.5931	31.7505	31.5363	26.9727	27.4986	30.7251	30.3908	31.3734	31.3276	30.6844	32.4741	28.7314	33.109	30.5384	30.6844	27.5271	31.062	26.8995
YWHAQ	0.852403	20.7407	1.53874	0.12542	0.358373	-5.29169	123	80	22.8276	23.077	22.077	22.2603	16.5415	16.9432	19.1249	20.9029	20.9714	23.2106	22.2072	21.9762	20.4407	18.1764	21.6031	17.2909	22.3466	23.2728	18.7419	19.2854	12.278	19.7957	22.0196	22.3631	20.1515	18.3203	20.405	15.7947	20.4407	21.627	21.3645	22.4817	23.2264	23.3354	20.8471	25.2431	21.627	21.0278	10.2115	20.2256	19.1492
KRT78	0.293404	25.5002	1.53336	0.126738	0.358373	-5.29968	124	80	26.0182	26.043	25.8228	25.784	25.4123	24.9616	25.1029	25.3719	25.4123	24.6504	24.9214	24.2467	26.1499	25.8461	25.4728	25.6091	27.9523	28.8699	26.1499	26.0058	25.2544	25.6704	25.6445	25.1815	25.8342	23.9595	26.4685	28.2277	26.2491	26.1385	25.6592	25.745	24.8956	25.2661	24.3961	24.0993	24.9214	25.3613	25.4508	25.3719	24.8696
C4B_2	-0.184054	32.254	-1.52889	0.127843	0.358373	-5.30632	124	80	33.373	33.2354	33.5117	32.6008	33.5117	32.9973	33.109	33.109	31.8054	32.6746	32.1679	32.4161	32.8182	32.6746	32.4161	31.9289	31.6964	31.4265	32.2915	32.2915	32.5305	32.4161	32.353	31.4265	32.2334	32.4161	30.6279	29.9661	33.5117	32.6746	31.8054	32.7436	31.9879	32.7436	32.6746	30.9305	32.8936	33.2354	32.6746	32.8182	33.2354
sp|P01700|LV102_HUMAN Ig lambda chain V-I region HA OS=Homo sapiens PE=1 SV=1	0.499765	26.0025	1.52842	0.127959	0.358373	-5.30701	124	80	26.5994	26.8408	25.386	25.0915	27.5713	27.9684	27.0349	27.0453	27.5433	27.7311	26.6483	26.539	25.9535	25.87	24.5159	26.6119	25.6704	26.0845	26.7954	26.6356	26.3546	26.0785	25.9796	25.9796	26.9727	27.1681	21.9667	21.8866	25.8342	25.5108	26.7464	26.0182	26.8657	26.6838	27.1313	27.3332	25.536	25.8822	26.924	26.9974	27.6143
ENO1	0.386787	24.6473	1.52446	0.128943	0.358373	-5.31286	124	80	25.8461	26.0785	24.9473	24.8575	24.9083	24.3858	24.4196	24.3858	20.1877	24.4902	24.8312	25.1426	23.8688	24.4902	24.8188	24.6268	23.5264	24.7211	23.6161	24.772	23.4333	25.6445	24.8456	24.9616	22.9386	23.2378	29.6512	29.7087	24.8456	24.4196	25.1815	25.2301	24.7085	24.759	25.5488	25.0123	24.6504	24.9356	25.2061	22.905	21.7342
CFD	-0.266948	25.4018	-1.52411	0.129032	0.358373	-5.31338	124	80	25.8572	25.4965	25.1426	25.0379	24.9473	25.2172	25.8461	24.3358	25.1426	25.6592	23.5778	23.818	24.5036	25.9665	27.3589	24.8696	26.7118	26.8183	24.2467	23.9861	26.457	25.2544	23.7532	26.0658	25.6964	25.5976	22.905	22.5291	27.3867	23.7672	26.6838	26.4066	25.7582	24.0264	25.9264	26.2491	25.9935	25.1168	26.2371	25.8342	24.7976
CNDP2	0.621233	23.1599	1.52371	0.129132	0.358373	-5.31398	123	80	22.6274	23.3798	23.1402	23.8065	23.4333	23.5639	23.5778	24.1933	24.0643	23.6445	23.5393	23.8554	25.1294	24.6153	25.0509	23.9595	23.7145	21.7914	23.818	23.9331	23.8814	23.4732	23.7806	23.7267	22.4992	22.5955	0	15.385	20.1155	20.3324	11.2909	24.6504	24.206	24.6611	24.1933	23.2106	23.7402	23.818	23.2513	22.9386	22.8276
POTEF	0.253845	26.2033	1.5233	0.129235	0.358373	-5.31458	124	80	25.4965	25.7582	27.0349	26.5749	24.2643	24.5756	25.7097	26.3783	27.0453	26.043	27.9221	27.9221	25.4615	25.2172	25.536	25.0644	27.1932	27.8154	25.6318	24.8312	25.536	27.1437	26.8408	26.5623	25.7969	26.1499	25.4123	25.1671	26.5749	26.3071	27.6896	27.7311	26.4313	26.3672	23.6575	24.9214	27.8608	27.8015	26.266	26.33	25.3613
GSTP1	-0.670371	23.988	-1.52282	0.129354	0.358373	-5.31529	124	80	25.8822	25.0644	25.6833	26.1385	26.3902	24.686	25.8342	25.4615	25.0644	26.8774	25.2431	25.386	25.6592	27.2568	23.9718	26.6838	26.4447	14.7121	23.3354	25.386	26.5623	25.4615	24.0373	24.7864	25.1294	24.4781	20.5027	25.2911	24.9214	24.9871	25.0644	24.0119	22.4817	10.787	25.4005	24.7976	23.6307	23.8688	24.7864	24.7464	24.1227
PGLYRP1	-0.434458	23.2747	-1.52275	0.129371	0.358373	-5.31539	124	80	21.9045	22.5476	22.3119	21.7914	19.1731	20.6691	24.4902	23.2264	23.3947	23.6575	19.8355	25.784	23.1545	25.8822	21.5622	24.2977	23.1402	24.0883	22.2425	25.2061	24.0264	21.5162	26.1385	22.1515	22.8562	22.6439	28.0311	28.18	22.2603	22.5476	23.8428	23.8688	23.1813	20.3324	22.0587	22.8417	23.0365	19.4979	22.4992	19.2302	26.1499
S100A8	-0.376926	27.1702	-1.52013	0.130029	0.358373	-5.31926	124	80	24.686	24.563	24.8575	24.4664	28.1335	28.517	28.1944	27.7732	25.8822	25.9796	30.2586	29.3605	26.6356	26.4447	27.0956	26.127	32.8936	29.2856	28.049	27.9082	27.3332	27.4715	26.8876	27.0956	25.4005	25.7969	34.4415	34.4415	30.4293	26.5749	26.3414	29.5793	25.9796	26.3071	26.2718	25.9264	28.8308	30.1919	26.127	25.7736	25.386
HSPA1A	-0.848402	23.368	-1.51966	0.130147	0.358373	-5.31995	124	80	22.077	9.26369	25.4852	25.1671	25.1562	24.3596	22.2957	20.6961	24.1227	25.6382	24.2263	25.4671	25.0248	24.8188	24.1828	20.9029	26.2718	26.1724	23.9464	23.6025	24.1113	24.0373	19.9138	21.2982	24.6268	24.7976	20.8471	19.4979	24.1583	22.4992	22.5476	19.8733	20.5572	20.2621	22.8159	20.5737	25.6091	21.7914	19.2302	22.3288	20.1155
HSPA1B	-0.848402	23.368	-1.51966	0.130147	0.358373	-5.31995	124	80	22.077	9.26369	25.4852	25.1671	25.1562	24.3596	22.2957	20.6961	24.1227	25.6382	24.2263	25.4671	25.0248	24.8188	24.1828	20.9029	26.2718	26.1724	23.9464	23.6025	24.1113	24.0373	19.9138	21.2982	24.6268	24.7976	20.8471	19.4979	24.1583	22.4992	22.5476	19.8733	20.5572	20.2621	22.8159	20.5737	25.6091	21.7914	19.2302	22.3288	20.1155
PLTP	-0.232677	28.4694	-1.5193	0.130238	0.358373	-5.32048	124	80	27.6738	27.2693	28.2807	27.9827	27.9221	28.2277	28.9825	27.7456	27.3589	27.8015	26.8408	27.1191	27.9221	28.2277	28.5745	27.3332	28.0311	28.5002	27.6586	27.8328	28.0162	27.9221	28.049	28.148	28.049	28.5346	26.3672	26.5994	28.8087	28.5002	28.4676	27.4846	28.1335	27.1437	27.8923	27.9221	28.2986	28.1335	27.9082	27.9827	27.4846
PON3	1.22041	19.5615	1.5148	0.131371	0.360283	-5.32708	120	79	20.2964	19.6547	23.0027	23.077	9.26369	22.9722	23.894	11.2909	23.7267	22.6274	22.3631	21.8465	24.3358	23.8306	24.5877	9.26369	13.0197	23.9464	23.1402	23.1402	22.3631	22.077	23.8428	20.3324	23.2797	23.3658	0	0	23.3658	23.4462	23.293	23.266	23.6445	23.6445	23.3072	22.9863	22.6274	22.7247	24.1933	23.9997	22.6899
APOE	0.154417	29.7713	1.50578	0.133672	0.364076	-5.34029	124	80	30.0203	29.7817	30.0861	29.6257	29.3091	30.4293	30.0203	30.3185	29.3091	29.5793	29.9083	29.3337	30.8462	30.5739	30.9305	29.5793	28.9825	29.3337	29.8581	29.9083	29.2627	30.0555	29.4573	29.2213	30.3908	30.3556	27.3332	25.9037	30.0555	29.757	30.2586	29.4787	30.6455	30.6102	29.1593	30.0861	29.4573	29.2627	29.0676	29.8327	29.5043
TTR	0.278113	28.1534	1.50358	0.134238	0.364076	-5.3435	124	80	27.5581	26.6356	29.1998	28.893	29.4086	27.8608	27.7884	29.14	26.2964	27.5151	26.9122	26.7339	28.1177	28.8699	28.7482	28.5528	27.627	26.6727	29.0676	27.8608	27.2568	27.0084	27.0709	25.6204	26.6119	26.5043	31.0204	31.1893	28.636	29.001	27.4846	28.3833	27.759	28.636	27.2815	28.0811	27.1437	26.6838	28.2107	25.87	26.5505
KRT15	0.211334	28.1019	1.50206	0.134631	0.364076	-5.34572	124	80	29.0676	29.0917	29.4573	29.3853	27.7024	28.1631	27.7311	27.7024	27.8015	27.7732	27.8923	27.5151	26.8995	28.7108	27.5845	29.6512	31.062	29.6512	27.4429	29.6257	28.5528	26.5888	28.5528	28.5929	28.148	28.0311	29.9367	30.2875	29.001	29.4086	27.5581	27.6738	28.2277	28.7108	27.4715	27.7311	28.2807	28.1631	26.9854	27.058	28.9369
PFN1	-1.1807	19.0175	-1.5014	0.1348	0.364076	-5.34667	121	79	18.3664	9.26369	19.3391	19.3934	20.9029	21.3757	20.5737	20.3653	19.4513	20.2964	0	7.13813	12.9626	21.8866	21.3532	9.26369	13.0197	14.7121	20.8744	20.1515	21.5836	22.1128	11.4229	19.4979	21.7737	22.3288	23.1078	22.5132	19.4979	13.0197	11.2909	19.2854	21.1415	21.1169	20.1877	12.1286	23.266	22.4338	22.2603	21.7914	20.2964
KRT35	0.200064	27.7485	1.50054	0.135022	0.364076	-5.34792	124	80	27.3208	27.5271	29.1593	28.5745	27.2061	27.5713	27.8477	27.1071	27.1071	26.7954	27.4846	27.4846	24.9871	27.2932	26.6483	28.5929	29.9942	25.1029	25.386	29.4086	26.6607	26.7339	27.759	27.9221	28.0162	27.9523	28.9144	29.1998	28.1944	28.2615	27.0453	26.9974	27.2815	27.9684	26.7591	27.0847	27.8154	27.7456	27.0453	26.6356	28.3833
STOM	0.634927	25.7331	1.49836	0.135588	0.364076	-5.35109	124	80	22.8873	22.562	27.6738	23.7145	21.6457	22.6899	26.2371	26.7339	21.8671	27.2449	26.4934	26.3783	27.4715	27.5433	27.5581	28.2277	28.3674	29.0455	26.9974	27.2061	27.2693	27.6432	26.7118	26.9727	28.4166	28.4676	27.3867	27.4004	10.2115	19.3391	23.4868	26.3902	20.0802	26.7339	22.9722	22.8873	27.7024	27.759	24.6611	27.1071	27.4004
PRSS57	-1.20269	13.902	-1.4973	0.135862	0.364076	-5.35263	118	74	18.1764	9.26369	9.38647	7.13813	9.26369	0	10.787	11.2909	11.8184	11.2909	0	7.13813	12.9626	11.2909	12.4133	9.26369	20.7287	14.7121	7.13813	18.5467	12.278	10.2115	11.4229	11.4229	10.2115	8.133	24.4423	25.0509	10.2115	13.0197	11.2909	0	12.6	10.787	13.5027	12.1286	8.80639	9.26369	19.4513	18.7075	18.7755
ATRN	0.251786	29.6594	1.49284	0.137027	0.36451	-5.3591	124	80	27.7024	27.716	29.9367	29.8581	29.4353	27.3208	30.0861	29.7308	30.5739	29.3337	30.3908	29.3091	28.18	27.2449	30.3185	30.1567	32.4741	30.8462	29.9367	30.0555	29.2856	29.4787	29.6512	29.5793	29.6257	30.0555	30.4696	27.9221	29.2213	28.4494	28.6723	29.0917	30.3185	30.3908	28.6538	29.0227	29.8581	29.9661	29.5566	28.8506	30.6455
C4B	-0.182195	32.3222	-1.4918	0.137299	0.36451	-5.3606	124	80	33.5117	33.373	33.6792	32.6746	33.6792	33.109	33.2354	33.2354	31.8636	32.7436	32.2334	32.4741	32.8936	32.7436	32.4741	31.9879	31.7505	31.4763	32.353	32.4161	32.6008	32.4741	32.4161	31.4763	32.353	32.5305	30.6279	29.9942	33.6792	32.7436	31.8636	32.8182	32.0479	32.8182	32.7436	30.9786	32.9973	33.373	32.7436	32.8936	33.5117
PRDX6	1.31913	15.401	1.49157	0.137358	0.36451	-5.36092	116	78	0	20.604	9.38647	7.13813	18.4513	20.4729	10.787	20.604	21.2247	21.248	0	7.13813	12.9626	11.2909	12.4133	18.2726	23.0365	23.5639	7.13813	20.4729	12.278	19.4513	11.4229	20.5404	21.0152	21.166	21.5622	0	10.2115	13.0197	22.3823	21.9255	12.6	18.9991	22.7854	23.5903	20.405	19.9946	22.4817	21.5622	22.0587
tr|H0YJW9|H0YJW9_HUMAN Uncharacterized protein (Fragment) OS=Homo sapiens PE=1 SV=3	0.60078	25.6958	1.48216	0.139844	0.369909	-5.37449	123	80	25.1929	25.3387	25.2762	25.3613	24.6377	24.6968	25.8572	25.9535	25.7582	26.127	27.3332	27.3332	27.9082	27.9523	27.9977	27.0349	24.759	22.5132	26.2718	27.759	27.2302	27.4286	27.9523	27.1071	26.9854	25.3387	0	27.1822	25.2911	26.4934	26.0058	27.3867	26.2601	26.7832	26.8995	26.3414	25.9037	26.0182	26.0785	26.0058	26.924
IGKV2D-29	-0.211907	27.5268	-1.47454	0.141878	0.372376	-5.3854	124	80	28.893	28.7314	26.8408	26.9974	27.5997	27.2932	27.7456	27.5581	26.6483	27.8923	26.6988	26.5043	26.0182	26.4179	26.2371	27.4286	27.0956	25.6964	26.8876	26.6838	27.1932	26.7954	26.7697	26.7832	28.3169	28.3833	26.0058	25.5976	27.1681	26.9613	24.8696	27.1681	28.0311	27.6896	25.94	26.5043	27.2061	27.3452	27.6143	27.9082	28.4166
FCGR3B	-0.964658	22.1637	-1.47443	0.14191	0.372376	-5.38557	124	79	16.6628	20.3324	17.0801	7.13813	9.26369	20.9842	23.4462	23.4462	22.7247	22.2603	24.4309	24.4082	23.1078	22.6439	23.4732	21.8175	23.1692	24.1227	22.658	22.6738	23.0508	23.5639	23.7672	23.6726	22.562	21.9855	24.6211	24.902	27.4429	27.9523	25.2762	22.4009	26.9122	22.6106	21.627	21.467	23.4462	23.9075	21.3532	27.5581	26.7832
MYL6	1.14593	13.8161	1.47358	0.142139	0.372376	-5.38679	116	78	20.1155	18.7075	17.2256	7.13813	16.9432	0	10.787	11.2909	11.8184	11.2909	18.4513	17.2256	12.9626	11.2909	12.4133	9.26369	13.0197	14.7121	7.13813	10.7184	12.278	10.2115	11.4229	11.4229	19.5508	8.133	22.7707	23.0924	10.2115	13.0197	11.2909	0	12.6	10.787	13.5027	12.1286	8.80639	9.26369	10.2115	7.13813	0
SELL	-0.240959	23.5936	-1.46958	0.143219	0.372485	-5.39249	124	80	22.8417	22.8562	22.0043	23.0508	22.5476	23.8688	23.6307	23.5515	22.8562	22.9722	23.3491	23.5778	24.0758	23.1402	23.6726	24.3728	24.4196	24.5877	22.8417	23.8428	23.2106	23.3798	23.1545	24.0119	23.4591	23.9861	25.6704	25.9264	24.3728	24.6268	24.7976	24.7976	23.4591	23.9464	24.1355	24.1113	23.8306	23.5903	22.905	23.1402	22.8159
SPP1	1.09312	20.3561	1.46858	0.143489	0.372485	-5.39391	123	80	20.1877	9.26369	22.2957	7.13813	21.6031	20.9029	21.7104	24.6968	11.8184	23.7267	0	7.13813	12.9626	23.8688	23.6575	22.8011	22.562	22.658	21.4947	24.7864	12.278	10.2115	23.5393	23.4868	23.1078	8.133	20.2256	20.9842	23.7267	23.3354	11.2909	24.3728	23.3798	23.5141	23.407	23.6445	24.1933	23.9194	22.0587	22.7707	23.5393
H3F3A	0.570708	23.1725	1.46671	0.143997	0.372485	-5.39658	124	80	21.7737	23.5515	23.0571	25.8166	24.8763	25.0314	22.8159	23.3873	23.3283	24.0579	26.2431	25.2712	22.3204	24.6441	23.3728	22.3727	24.391	24.1524	23.2446	23.2586	23.4937	23.2863	23.2728	23.3423	23.6936	23.6651	24.1933	23.5203	23.6651	26.438	22.7932	23.0571	23.4398	21.9762	21.8078	21.248	24.6322	21.9151	23.0571	22.4733	22.3548
H3F3B	0.570708	23.1725	1.46671	0.143997	0.372485	-5.39658	124	80	21.7737	23.5515	23.0571	25.8166	24.8763	25.0314	22.8159	23.3873	23.3283	24.0579	26.2431	25.2712	22.3204	24.6441	23.3728	22.3727	24.391	24.1524	23.2446	23.2586	23.4937	23.2863	23.2728	23.3423	23.6936	23.6651	24.1933	23.5203	23.6651	26.438	22.7932	23.0571	23.4398	21.9762	21.8078	21.248	24.6322	21.9151	23.0571	22.4733	22.3548
IGHV4-31	0.286753	27.417	1.46344	0.144887	0.373455	-5.40121	124	80	25.536	26.33	27.1071	26.8292	28.8308	27.4286	26.6727	26.7464	28.5002	27.4715	25.8572	26.043	28.7108	26.8774	27.1822	27.7024	26.3071	26.5623	26.7339	26.0322	27.627	27.3208	25.8461	26.7954	26.7591	26.3783	26.6988	22.4338	27.4986	27.4135	27.9977	27.7732	27.2932	26.7247	28.1335	28.1177	26.0058	27.8328	28.3996	27.3734	27.4135
IGFALS	0.205547	25.8919	1.46048	0.145699	0.373455	-5.40542	124	80	24.8575	25.7221	25.94	25.6704	26.0658	26.2242	27.3452	27.4715	25.8461	25.8822	23.5903	24.3858	26.9492	27.2302	26.9854	23.6307	25.5728	24.7464	26.6248	27.1932	26.0785	26.8078	26.3672	26.054	26.054	26.5164	24.7085	22.562	26.33	26.539	25.745	25.9665	25.7969	26.0182	26.0658	25.6592	26.0905	26.5505	24.5273	24.8456	25.0379
TPM2	0.23551	25.3003	1.46028	0.145754	0.373455	-5.4057	124	80	23.3658	22.658	25.6964	25.5218	25.0509	25.2762	26.0658	25.4123	25.2661	25.4965	26.0658	26.0322	26.0905	25.5613	26.054	26.3414	26.1026	26.8078	26.3414	26.1724	25.8931	26.3071	26.0658	26.2371	26.3672	26.054	25.9665	26.0322	24.4902	25.94	25.3613	26.1593	25.5728	25.8572	25.6445	24.9745	25.7221	25.7736	25.4852	25.4123	25.9935
GPX3	-0.293496	24.0061	-1.45868	0.146194	0.373455	-5.40797	124	80	23.7672	23.793	16.7896	18.1764	23.2106	23.2797	23.8428	23.7672	24.9871	24.7864	22.9863	24.2977	23.1953	23.7145	24.2194	23.6025	24.3477	22.3631	23.2264	22.8873	21.3757	23.2378	22.9576	22.7398	24.0514	23.9718	26.2601	26.3414	24.5877	24.4557	25.7969	24.3358	25.0777	24.4557	24.9871	24.8312	24.2331	24.8696	24.0514	24.6268	24.1712
sp|P04438|HV208_HUMAN Ig heavy chain V-II region SESS OS=Homo sapiens PE=2 SV=1	0.476333	24.5098	1.45578	0.146993	0.374073	-5.41206	124	80	26.3672	26.4934	26.0322	26.2964	25.5976	24.0119	26.8774	27.1313	25.784	25.784	23.687	27.0956	26.1724	26.33	26.3414	26.3071	25.745	23.2185	26.4447	26.5888	26.5749	26.4447	27.2568	27.2183	24.2467	25.5613	24.0993	23.9075	25.4615	20.9842	23.687	25.0644	26.33	26.0658	27.058	27.8608	24.8188	25.0509	26.3672	26.457	26.5043
C1S	-0.136522	27.9619	-1.45449	0.147348	0.374073	-5.41388	124	80	27.5271	27.5581	27.6586	27.9977	27.7732	27.7456	29.5283	28.049	27.2568	27.1822	28.4324	28.3169	29.2213	29.0917	28.0162	27.2693	28.0631	28.0311	27.9827	27.8923	27.9684	28.2615	28.0311	28.0311	28.1944	28.3505	25.0915	25.4852	27.2061	27.1681	27.8015	27.4286	28.3996	27.5845	27.4846	27.2693	28.2458	28.0162	27.6896	28.6538	27.5581
PDIA6	0.63185	23.0907	1.44997	0.148604	0.376097	-5.42024	122	80	24.0264	23.6726	23.7145	23.9718	24.2194	24.6377	25.0123	24.563	23.5639	23.8428	23.6161	23.7001	24.6019	24.1712	24.2705	24.3477	22.2784	14.7121	24.563	25.4728	24.5877	24.563	23.8306	23.9464	23.6575	23.894	24.2977	24.7976	25.9264	21.4021	23.7001	25.536	22.2957	25.1671	24.772	24.1712	24.3728	24.563	24.4781	24.2705	23.5264
SPTBN1	0.710584	20.5415	1.4443	0.150189	0.378939	-5.4282	124	80	19.9138	19.2302	22.9386	22.7854	23.3798	24.1583	19.7487	20.7591	19.0642	18.9991	21.166	21.0922	22.8276	22.2603	21.8465	19.2854	22.132	20.9584	23.5141	18.0723	12.278	17.2256	17.967	20.7591	21.446	21.2982	21.4947	16.0603	23.4462	21.9469	22.6439	20.9029	22.7247	20.7287	20.4729	20.2964	8.80639	18.628	19.6547	21.627	21.2982
C8B	-0.19579	28.4447	-1.42779	0.154884	0.389586	-5.45121	124	80	28.5745	28.517	26.8544	27.5581	27.4846	28.3996	29.2627	29.1998	29.0227	28.6903	27.7884	27.7024	29.14	28.2615	29.6257	29.001	28.4494	27.0709	28.7108	28.893	28.4166	28.2277	27.8923	27.1437	29.0917	28.4833	27.7024	27.3068	27.7884	27.6432	28.6153	27.9221	29.4573	28.049	28.4833	29.3337	27.3208	27.9082	28.9144	29.0227	27.7732
sp|P01779|HV318_HUMAN Ig heavy chain V-III region TUR OS=Homo sapiens PE=1 SV=1	-0.513144	25.0708	-1.42085	0.156889	0.393422	-5.46079	124	80	27.0956	28.5346	24.3961	26.6356	26.2242	28.1335	27.058	26.924	25.6318	25.7221	26.0785	25.0379	27.8923	27.1071	26.8876	24.8084	20.9842	23.7073	25.1929	24.9356	25.1029	24.8575	24.7864	24.673	27.716	27.6896	23.0924	22.5476	24.7864	25.7097	26.0785	25.8104	26.1026	26.5994	26.9974	27.2568	24.2836	28.2807	25.745	24.6504	25.3158
HSPA8	0.395466	24.503	1.41542	0.158471	0.396176	-5.46826	124	80	23.2513	23.5141	25.7969	25.5108	25.1929	24.8456	21.3757	22.905	23.2513	25.4615	24.9871	24.9473	25.3613	24.9083	24.3728	21.6669	25.536	26.2718	24.2705	24.6377	23.9464	24.0758	22.1704	22.5788	24.9473	24.7085	23.0365	24.3239	24.9356	24.2977	24.0119	23.6307	23.8428	23.7806	23.7672	23.1078	25.87	23.4462	22.8873	22.2957	23.1402
POTEI	0.243072	26.0407	1.40862	0.160472	0.398659	-5.47758	124	80	25.3276	25.5976	26.9122	26.4313	24.0119	24.1828	25.6445	26.2829	26.8876	25.8461	27.8328	27.6432	25.4005	24.9871	25.3276	24.8575	27.1822	27.8154	25.5218	24.4557	25.2431	27.0349	26.7339	26.3414	25.745	26.1026	25.2911	25.0777	26.2718	26.2718	27.2449	27.4004	26.2242	26.0785	23.4204	24.8696	27.5845	27.4135	26.1026	26.1593	25.2431
VNN3	-1.18923	12.5577	-1.40767	0.160753	0.398659	-5.47888	114	75	0	9.26369	9.38647	7.13813	9.26369	22.3823	10.787	11.2909	20.2256	11.2909	0	7.13813	12.9626	11.2909	12.4133	9.26369	13.0197	14.7121	7.13813	10.7184	12.278	10.2115	11.4229	11.4229	10.2115	8.133	0	0	19.2302	13.0197	11.2909	0	12.6	10.787	13.5027	12.1286	8.80639	9.26369	10.2115	7.13813	0
SAA2	-0.355276	25.1804	-1.4071	0.160922	0.398659	-5.47966	124	80	25.4852	25.5488	24.7864	25.2762	23.5005	27.8923	25.4508	28.5528	22.8159	27.2568	28.2277	26.7832	28.1944	23.3798	23.7001	23.6161	27.2932	23.8306	25.2911	28.7108	28.636	26.3546	24.4309	24.8956	22.4817	22.1704	25.6091	25.8931	19.3391	23.5515	24.3596	24.7085	23.6726	23.9194	24.3477	24.3858	28.148	28.1944	26.1851	26.0785	22.7556
sp|P01782|HV321_HUMAN Ig heavy chain V-III region DOB OS=Homo sapiens PE=1 SV=1	-1.22068	17.4358	-1.40447	0.161701	0.399382	-5.48324	121	76	22.3823	20.8471	19.3934	17.3533	21.9667	22.4009	19.9138	20.5737	23.6025	23.0027	17.6412	19.3391	23.1692	22.2249	23.0365	22.0933	20.0802	14.7121	20.0802	20.7287	20.9584	19.0642	18.9991	21.3757	21.5836	21.1415	0	14.7466	20.9307	21.0152	22.3119	23.1078	20.405	21.1956	22.8562	22.6899	21.7737	22.2957	20.0802	20.5027	22.7854
PSMA3	-0.558115	23.7784	-1.40254	0.162275	0.399594	-5.48587	124	80	23.894	24.6019	25.5218	24.8696	23.4868	23.6025	25.0644	25.0644	24.1933	23.818	25.1294	25.1671	25.5218	25.1562	25.4123	24.2582	25.1815	25.7329	25.0379	25.1815	25.3049	24.6019	25.4374	25.2172	24.883	24.8956	25.4965	25.7329	22.905	22.7247	23.9331	23.5778	24.1465	23.3491	24.2194	24.0264	25.1929	25.8931	24.3239	24.2977	24.759
IGLV1-44	0.385205	21.3262	1.39777	0.163701	0.399594	-5.49235	124	80	20.037	19.7724	21.0791	21.467	22.6357	22.8417	22.3823	22.562	22.5704	22.1798	20.2256	20.4229	21.275	20.2793	21.1169	22.4485	21.7914	21.9949	21.446	21.8671	21.3405	21.1293	21.2247	21.6031	21.3757	21.4566	19.9505	20.098	20.016	20.4879	21.1538	20.5217	21.3645	21.8568	21.8465	21.6031	22.658	23.0365	22.1704	21.6457	22.9792
SERPINE1	0.986553	20.6966	1.39423	0.164767	0.399594	-5.49715	121	80	24.1712	23.8306	18.7075	18.9991	24.4423	16.2178	19.1731	18.2726	22.6439	21.1415	21.1956	19.8355	12.9626	11.2909	12.4133	19.9138	21.1169	23.9718	7.13813	18.1764	12.278	10.2115	28.3833	28.4166	10.2115	22.0196	23.5903	23.2264	23.2264	19.1249	22.4169	21.7737	22.132	20.1155	24.1465	23.9718	8.80639	9.26369	25.0248	24.759	17.3533
tr|M0QZK8|M0QZK8_HUMAN Uncharacterized protein OS=Homo sapiens PE=4 SV=1	-0.427801	23.484	-1.39326	0.16506	0.399594	-5.49847	124	80	24.2977	24.4723	24.3174	24.3043	23.6307	24.0758	23.9263	21.9469	24.4664	24.4309	20.5404	20.9029	21.1956	24.0264	24.3477	22.2072	22.1031	14.7121	24.3108	24.6504	25.1168	25.1562	24.9083	24.5389	22.8962	23.4462	24.673	23.7402	22.4649	22.7398	24.7148	21.6151	23.8877	21.3889	23.7532	19.4513	20.6531	21.1293	23.9075	22.4412	21.6457
C2	0.173395	29.0619	1.39046	0.165905	0.399594	-5.50224	124	80	28.2807	29.1784	29.8066	29.14	28.3833	28.5528	29.4086	29.2213	28.4166	28.5745	31.3734	28.2615	29.3853	29.4573	29.3605	28.517	27.9377	28.0977	29.2856	28.7684	28.8699	29.0676	28.5745	28.3833	28.9593	29.001	27.9977	27.9523	29.3337	28.5745	28.7314	28.3674	29.3853	29.4353	31.5363	31.062	29.3091	29.4573	28.9825	28.4324	27.6896
F9	0.636659	20.9258	1.38829	0.166564	0.399594	-5.50517	123	80	17.7494	20.0802	20.2964	21.5397	20.5404	0	22.4649	22.5788	22.1891	22.9386	20.9842	21.8866	22.5476	21.8272	21.8078	22.8276	21.5622	14.7121	22.132	22.6899	21.8078	22.2603	21.9045	22.7556	21.467	21.425	23.2264	20.604	19.5508	20.3653	22.8562	21.6892	22.4338	22.132	22.8873	22.8011	20.6961	21.1956	19.7487	19.1731	21.8866
PTGDS	0.301392	28.1377	1.38328	0.168092	0.399594	-5.51191	124	80	27.3068	27.4004	26.5164	27.0453	25.536	29.0676	28.0977	24.883	28.5745	28.8308	28.5346	28.7684	27.1437	27.3208	27.1071	29.5566	29.2856	31.3734	27.716	27.7024	26.8995	26.7464	28.5346	27.1822	28.3833	28.0811	26.7954	28.1335	26.2964	29.3853	26.5749	29.2627	28.2986	30.3185	25.8822	26.4798	26.9492	26.4798	26.4798	25.0777	28.9144
LDHAL6A	1.01545	18.5879	1.37995	0.169115	0.399594	-5.51638	120	80	20.8887	18.9596	21.3645	22.7477	17.9132	18.5879	21.1293	20.8608	19.7724	19.9323	23.6651	23.4662	22.651	19.6795	22.778	9.26369	23.0571	24.6322	21.6998	20.9446	12.278	17.0132	22.2337	20.9446	18.6683	18.7419	27.5211	27.2122	10.2115	13.0197	11.2909	20.7125	21.4566	22.2161	13.5027	20.098	21.6781	9.26369	10.2115	7.13813	0
LDHC	1.01545	18.5879	1.37995	0.169115	0.399594	-5.51638	120	80	20.8887	18.9596	21.3645	22.7477	17.9132	18.5879	21.1293	20.8608	19.7724	19.9323	23.6651	23.4662	22.651	19.6795	22.778	9.26369	23.0571	24.6322	21.6998	20.9446	12.278	17.0132	22.2337	20.9446	18.6683	18.7419	27.5211	27.2122	10.2115	13.0197	11.2909	20.7125	21.4566	22.2161	13.5027	20.098	21.6781	9.26369	10.2115	7.13813	0
MDH1	-0.294625	24.8177	-1.37844	0.169579	0.399594	-5.5184	124	80	22.6106	22.6106	22.6106	24.673	23.687	24.2467	24.5389	27.1681	25.0777	25.1929	26.9613	26.6988	26.4179	26.3414	26.2964	26.2491	26.8774	27.5997	26.8408	26.7954	26.5994	26.2491	26.5623	26.6356	26.4066	23.8814	26.7118	24.9984	23.9464	25.6704	25.8104	26.0785	26.1724	26.4447	25.2431	25.4508	26.8657	26.6483	23.1402	22.562	25.3276
KRT7	0.194537	26.3423	1.37377	0.171022	0.399594	-5.52464	124	80	26.6119	26.7697	27.3734	27.3867	25.9665	26.1499	24.5693	24.667	25.2172	25.1426	25.2762	25.0248	24.7341	25.4508	25.8461	25.9535	28.3505	28.7877	27.1932	26.7832	23.8428	23.8065	26.8078	26.6483	25.2301	26.7832	27.6586	28.049	27.1932	27.0231	25.6964	25.784	25.94	25.9535	24.5273	24.6968	25.2431	26.9613	24.8575	24.3858	26.7591
AHSG	0.164081	30.3149	1.37001	0.172193	0.399594	-5.52965	124	80	29.8066	29.6257	30.0555	30.3185	31.0204	30.8918	30.9305	30.4696	30.3185	30.0555	29.757	29.6257	30.8918	30.3185	30.1919	29.9367	30.3908	30.3908	30.2586	30.1567	29.4086	29.4086	30.3908	30.3185	29.6019	29.8327	24.6504	25.1294	30.8918	31.0204	30.5739	30.7251	30.5017	31.062	30.1567	30.3908	29.7817	29.9367	30.4696	30.6102	30.6844
CD44	0.382592	22.2583	1.3666	0.173256	0.399594	-5.53417	124	80	22.9863	23.4333	23.7267	23.7806	22.4649	20.1155	22.1891	22.4485	23.0027	22.4817	22.2957	22.8159	22.6738	23.3072	24.1355	21.2247	24.3728	21.8272	22.6274	22.3631	21.7342	22.2072	24.1465	24.1933	22.3631	22.5788	22.8276	23.6161	23.8065	23.4868	23.3354	23.1545	23.7806	23.2797	22.132	23.3947	22.2425	23.687	23.1238	22.7398	21.0922
JUP	0.771604	19.9003	1.36481	0.173818	0.399594	-5.53655	122	80	24.3108	23.2513	22.8562	22.4649	21.2247	21.1169	20.7591	21.248	22.6106	22.5476	23.4868	23.4204	23.1238	23.0365	23.3354	21.5397	22.5291	22.4412	21.1956	19.9138	22.3466	10.2115	22.6439	22.9576	21.1169	20.1877	23.1545	23.018	23.1692	22.4009	20.0802	21.0659	21.1169	19.4979	23.5264	23.1402	20.3324	21.3532	22.9863	22.7247	19.6547
DSG1	-1.10103	16.3257	-1.36361	0.174196	0.399594	-5.53814	120	75	22.5955	22.4009	19.2302	22.0196	17.7494	0	18.628	21.275	20.2621	21.6669	20.6691	21.275	20.2621	11.2909	12.4133	21.0152	23.1238	22.8726	21.248	21.4947	20.1515	10.2115	21.5162	21.166	10.2115	19.1731	21.8272	22.0043	20.2621	21.467	20.5737	20.0802	21.8465	21.166	13.5027	12.1286	20.8744	21.2247	21.6457	19.7487	19.7487
H2BFS	-0.711372	20.4524	-1.36308	0.174362	0.399594	-5.53884	124	80	24.0938	24.277	23.5203	23.3283	22.1225	23.1752	10.787	19.2302	20.6691	11.2909	23.9929	24.6795	12.9626	20.5572	20.6205	19.6284	21.2867	21.1293	19.5246	10.7184	22.5704	21.7224	20.9168	19.9505	10.2115	20.6205	28.3915	28.5637	17.8573	13.0197	20.3489	16.5415	12.6	10.787	13.5027	12.1286	22.8962	23.1752	21.4809	21.1293	22.5132
HIST1H2BC	-0.711372	20.4524	-1.36308	0.174362	0.399594	-5.53884	124	80	24.0938	24.277	23.5203	23.3283	22.1225	23.1752	10.787	19.2302	20.6691	11.2909	23.9929	24.6795	12.9626	20.5572	20.6205	19.6284	21.2867	21.1293	19.5246	10.7184	22.5704	21.7224	20.9168	19.9505	10.2115	20.6205	28.3915	28.5637	17.8573	13.0197	20.3489	16.5415	12.6	10.787	13.5027	12.1286	22.8962	23.1752	21.4809	21.1293	22.5132
HIST1H2BD	-0.711372	20.4524	-1.36308	0.174362	0.399594	-5.53884	124	80	24.0938	24.277	23.5203	23.3283	22.1225	23.1752	10.787	19.2302	20.6691	11.2909	23.9929	24.6795	12.9626	20.5572	20.6205	19.6284	21.2867	21.1293	19.5246	10.7184	22.5704	21.7224	20.9168	19.9505	10.2115	20.6205	28.3915	28.5637	17.8573	13.0197	20.3489	16.5415	12.6	10.787	13.5027	12.1286	22.8962	23.1752	21.4809	21.1293	22.5132
HIST1H2BE	-0.711372	20.4524	-1.36308	0.174362	0.399594	-5.53884	124	80	24.0938	24.277	23.5203	23.3283	22.1225	23.1752	10.787	19.2302	20.6691	11.2909	23.9929	24.6795	12.9626	20.5572	20.6205	19.6284	21.2867	21.1293	19.5246	10.7184	22.5704	21.7224	20.9168	19.9505	10.2115	20.6205	28.3915	28.5637	17.8573	13.0197	20.3489	16.5415	12.6	10.787	13.5027	12.1286	22.8962	23.1752	21.4809	21.1293	22.5132
HIST1H2BH	-0.711372	20.4524	-1.36308	0.174362	0.399594	-5.53884	124	80	24.0938	24.277	23.5203	23.3283	22.1225	23.1752	10.787	19.2302	20.6691	11.2909	23.9929	24.6795	12.9626	20.5572	20.6205	19.6284	21.2867	21.1293	19.5246	10.7184	22.5704	21.7224	20.9168	19.9505	10.2115	20.6205	28.3915	28.5637	17.8573	13.0197	20.3489	16.5415	12.6	10.787	13.5027	12.1286	22.8962	23.1752	21.4809	21.1293	22.5132
HIST1H2BK	-0.711372	20.4524	-1.36308	0.174362	0.399594	-5.53884	124	80	24.0938	24.277	23.5203	23.3283	22.1225	23.1752	10.787	19.2302	20.6691	11.2909	23.9929	24.6795	12.9626	20.5572	20.6205	19.6284	21.2867	21.1293	19.5246	10.7184	22.5704	21.7224	20.9168	19.9505	10.2115	20.6205	28.3915	28.5637	17.8573	13.0197	20.3489	16.5415	12.6	10.787	13.5027	12.1286	22.8962	23.1752	21.4809	21.1293	22.5132
HIST1H2BL	-0.711372	20.4524	-1.36308	0.174362	0.399594	-5.53884	124	80	24.0938	24.277	23.5203	23.3283	22.1225	23.1752	10.787	19.2302	20.6691	11.2909	23.9929	24.6795	12.9626	20.5572	20.6205	19.6284	21.2867	21.1293	19.5246	10.7184	22.5704	21.7224	20.9168	19.9505	10.2115	20.6205	28.3915	28.5637	17.8573	13.0197	20.3489	16.5415	12.6	10.787	13.5027	12.1286	22.8962	23.1752	21.4809	21.1293	22.5132
HIST1H2BM	-0.711372	20.4524	-1.36308	0.174362	0.399594	-5.53884	124	80	24.0938	24.277	23.5203	23.3283	22.1225	23.1752	10.787	19.2302	20.6691	11.2909	23.9929	24.6795	12.9626	20.5572	20.6205	19.6284	21.2867	21.1293	19.5246	10.7184	22.5704	21.7224	20.9168	19.9505	10.2115	20.6205	28.3915	28.5637	17.8573	13.0197	20.3489	16.5415	12.6	10.787	13.5027	12.1286	22.8962	23.1752	21.4809	21.1293	22.5132
HIST1H2BN	-0.711372	20.4524	-1.36308	0.174362	0.399594	-5.53884	124	80	24.0938	24.277	23.5203	23.3283	22.1225	23.1752	10.787	19.2302	20.6691	11.2909	23.9929	24.6795	12.9626	20.5572	20.6205	19.6284	21.2867	21.1293	19.5246	10.7184	22.5704	21.7224	20.9168	19.9505	10.2115	20.6205	28.3915	28.5637	17.8573	13.0197	20.3489	16.5415	12.6	10.787	13.5027	12.1286	22.8962	23.1752	21.4809	21.1293	22.5132
HIST2H2BF	-0.711372	20.4524	-1.36308	0.174362	0.399594	-5.53884	124	80	24.0938	24.277	23.5203	23.3283	22.1225	23.1752	10.787	19.2302	20.6691	11.2909	23.9929	24.6795	12.9626	20.5572	20.6205	19.6284	21.2867	21.1293	19.5246	10.7184	22.5704	21.7224	20.9168	19.9505	10.2115	20.6205	28.3915	28.5637	17.8573	13.0197	20.3489	16.5415	12.6	10.787	13.5027	12.1286	22.8962	23.1752	21.4809	21.1293	22.5132
CAMP	-0.889756	18.1924	-1.36241	0.174572	0.399594	-5.53972	123	79	16.4514	17.2256	19.9946	7.13813	18.8516	0	20.037	11.2909	19.1249	19.2302	21.3757	21.3532	19.2854	19.4979	19.9946	21.627	21.9255	14.7121	21.3757	20.3324	20.2621	20.8167	11.4229	11.4229	19.1731	20.9029	25.1168	25.3613	21.467	20.9029	19.0642	21.4021	12.6	21.7528	13.5027	12.1286	17.0801	20.6691	10.2115	7.13813	21.6892
POSTN	0.244966	28.0159	1.36123	0.174944	0.399594	-5.54129	124	80	30.7251	30.3185	28.8699	28.3996	26.9854	26.7697	26.8078	29.3605	26.539	28.3996	28.2107	25.87	27.9377	28.893	28.8308	28.6903	28.3344	26.5277	26.2964	28.3996	28.7684	26.9613	28.4494	28.1944	28.3996	28.5929	26.1724	26.4313	27.7456	27.457	27.6586	25.9796	28.5745	27.5581	27.6586	27.6896	28.049	26.6727	28.4833	28.6153	25.9796
AFP	0.189671	25.1134	1.35554	0.176746	0.40254	-5.54879	124	80	23.8554	24.4082	25.0644	24.9871	24.4196	25.4374	24.7976	25.1929	23.6445	24.1465	23.9075	24.9745	24.3477	22.8159	23.3072	24.3108	25.94	25.2172	25.1426	24.6153	24.1712	24.5389	24.2705	24.4309	24.8956	24.883	27.2183	27.3734	25.2762	25.6445	23.9464	24.7464	23.8688	24.9356	24.1583	24.2194	24.5036	24.7864	24.0758	24.5877	24.4423
SNRPD2	-1.09556	19.6748	-1.35406	0.177216	0.40254	-5.55073	121	79	23.9464	20.5404	23.3798	7.13813	22.8562	24.2331	23.6575	23.0508	23.6161	23.5393	21.2982	21.3276	19.7487	22.2784	23.4462	20.0802	22.8417	14.7121	21.166	21.7914	19.6016	19.2854	21.8272	23.5515	23.5903	23.2797	22.9222	23.4333	10.2115	13.0197	19.6016	0	23.7145	19.7487	13.5027	24.0373	21.7342	20.8744	23.5778	22.8562	16.6628
DSP	0.152968	25.8167	1.35173	0.177959	0.403112	-5.5538	124	80	25.94	26.1499	26.3902	26.6119	25.6704	26.2491	25.9143	26.2371	25.4852	26.1385	24.5507	25.1168	26.7591	26.6119	26.5623	26.2964	26.6119	27.058	26.9854	25.1168	26.6248	26.6356	26.6119	26.6727	26.3071	26.2718	27.6738	27.2932	25.5488	25.8342	26.043	25.8822	25.5976	25.6091	25.5976	25.7097	26.2096	26.1026	26.115	25.8104	25.8572
IGKV3-7	-0.399814	26.9102	-1.33503	0.183356	0.411926	-5.57559	124	80	28.4082	20.016	26.7765	26.5164	26.4122	25.9866	26.2546	26.6545	28.2897	28.8603	26.8716	27.0029	27.5921	27.8403	27.696	27.5211	24.9745	21.7224	26.1659	26.0965	23.7602	24.1997	27.352	27.3138	25.9332	27.3662	20.6691	21.446	26.9974	26.9974	20.9714	28.1555	27.4643	27.7384	29.2315	29.5906	26.0252	26.2034	28.3754	27.9604	26.7402
sp|P04434|KV310_HUMAN Ig kappa chain V-III region VH (Fragment) OS=Homo sapiens PE=4 SV=1	-0.399814	26.9102	-1.33503	0.183356	0.411926	-5.57559	124	80	28.4082	20.016	26.7765	26.5164	26.4122	25.9866	26.2546	26.6545	28.2897	28.8603	26.8716	27.0029	27.5921	27.8403	27.696	27.5211	24.9745	21.7224	26.1659	26.0965	23.7602	24.1997	27.352	27.3138	25.9332	27.3662	20.6691	21.446	26.9974	26.9974	20.9714	28.1555	27.4643	27.7384	29.2315	29.5906	26.0252	26.2034	28.3754	27.9604	26.7402
ENPP2	-1.02837	14.5641	-1.33503	0.183357	0.411926	-5.57559	118	77	21.275	9.26369	9.38647	7.13813	20.2964	16.5415	19.9505	21.6031	11.8184	11.2909	0	15.6523	12.9626	11.2909	12.4133	9.26369	13.0197	14.7121	22.0196	21.1169	22.8726	20.4729	20.2621	19.3934	10.2115	8.133	19.8733	0	18.9991	13.0197	11.2909	15.385	12.6	10.787	21.2247	19.5508	18.9191	20.5404	17.0801	15.6523	18.7075
KRT8	-0.121466	27.3287	-1.32635	0.186209	0.417189	-5.58681	124	80	27.1932	27.4715	27.8757	27.7884	27.4715	27.2449	25.8822	26.0322	26.6838	26.7464	25.9037	25.9935	26.5505	27.4715	27.0084	27.1932	28.517	28.8506	27.6432	27.4846	26.5164	26.4798	27.2932	27.2061	26.5994	27.5997	27.716	28.0811	27.6432	27.716	26.7832	26.6607	26.5749	26.6483	26.2096	26.127	26.4934	27.2183	26.2491	26.0658	27.1071
sp|P01765|HV304_HUMAN Ig heavy chain V-III region TIL OS=Homo sapiens PE=1 SV=1	-0.254679	27.1172	-1.32477	0.186732	0.417221	-5.58885	124	80	28.2458	29.1998	27.0956	27.4286	28.2107	29.5283	28.2107	28.0311	28.5929	28.9593	27.8154	27.3589	28.5745	27.8757	27.9523	27.9082	26.3189	27.2183	27.2061	27.058	27.8328	27.6738	26.8774	27.1932	28.7108	28.9369	24.6968	25.4248	26.9492	27.3068	27.9523	27.2568	27.6586	27.9377	27.759	28.636	27.2449	28.4833	27.8015	27.5845	26.8657
ALAD	1.22057	14.5739	1.32041	0.18818	0.418337	-5.59445	114	75	18.9191	20.2256	21.3276	22.0587	21.6892	18.9991	10.787	11.2909	11.8184	11.2909	0	7.13813	12.9626	20.9307	20.2964	9.26369	13.0197	14.7121	7.13813	10.7184	12.278	10.2115	11.4229	11.4229	22.4649	22.7854	18.8516	17.8573	20.9029	20.2964	11.2909	20.037	19.9138	10.787	19.7957	19.9138	8.80639	9.26369	21.6892	21.5836	0
FGG	0.138562	32.2029	1.31953	0.188472	0.418337	-5.59557	124	80	32.8182	32.6008	32.9973	33.5117	32.6008	32.4741	32.1095	32.5305	31.9879	32.5305	31.0204	30.7663	32.2334	32.1679	32.1095	32.6008	32.1679	30.5739	32.8936	32.6008	33.109	32.8182	32.1095	32.0479	32.6008	32.7436	30.9305	29.3853	31.9289	31.1455	32.8182	31.5931	32.1679	32.1095	32.6008	32.7436	32.2915	32.4161	31.9879	32.6746	32.353
NCL	-0.932353	17.708	-1.31866	0.188762	0.418337	-5.59669	124	78	15.6523	16.5415	18.9991	17.6412	20.3324	18.7075	22.4169	21.627	21.627	22.4649	21.1415	20.4729	21.3757	20.7287	22.2072	21.0659	13.0197	21.4021	20.8471	10.7184	21.4947	20.9307	20.4407	11.4229	19.3391	20.1155	23.293	22.7076	10.2115	13.0197	21.8465	20.604	21.0659	20.6369	21.3757	22.0587	16.2178	9.26369	20.6369	20.8744	20.037
PLGLA	-0.476411	26.3204	-1.2983	0.195651	0.432436	-5.62257	124	80	26.2242	32.2334	26.5994	24.7085	24.7341	33.5117	27.4846	28.2986	26.6727	26.4934	27.2693	26.7464	27.5151	28.2458	27.058	26.9974	26.457	27.1548	27.5997	26.6248	28.2458	27.7456	25.94	27.8477	26.5749	26.4447	26.8183	25.8342	26.4685	25.386	26.3189	26.4179	26.6483	26.2718	26.1385	24.0643	27.7732	27.4286	26.1385	25.9935	23.793
sp|P01774|HV313_HUMAN Ig heavy chain V-III region POM OS=Homo sapiens PE=1 SV=1	-0.53057	24.9363	-1.28595	0.199919	0.440682	-5.63808	124	80	26.457	28.148	24.2467	26.5994	26.2718	28.1177	26.8657	27.0349	25.3719	25.3049	26.5749	25.6592	27.8477	26.9492	26.7591	24.6504	20.9842	14.7121	25.3504	24.1227	24.7211	25.0248	23.4591	23.9997	27.6586	27.5433	22.7932	21.6781	25.386	25.6204	26.6119	26.1385	26.043	26.8292	26.8544	27.5845	23.5264	28.2458	25.4615	24.3477	24.0643
PSAP	-0.52601	22.8391	-1.28315	0.200896	0.441648	-5.64158	124	80	22.1704	22.3823	21.1956	23.9861	22.7707	22.4992	21.0152	22.4169	21.9469	23.5903	23.3354	23.7145	23.4333	22.8726	21.8272	23.9718	24.7085	25.3049	21.3276	21.2247	22.9386	22.7854	22.7076	22.0587	23.0924	23.4868	27.1313	26.9854	22.4817	25.1426	23.5141	22.7854	23.266	23.1692	22.4009	20.7591	22.0196	24.1465	20.1877	7.13813	20.9584
API5	0.899298	11.4527	1.27862	0.202485	0.443838	-5.64722	110	75	0	9.26369	9.38647	7.13813	9.26369	0	10.787	11.2909	11.8184	11.2909	0	7.13813	12.9626	11.2909	12.4133	9.26369	13.0197	14.7121	7.13813	10.7184	12.278	10.2115	11.4229	11.4229	10.2115	8.133	0	18.9991	10.2115	13.0197	11.2909	0	12.6	10.787	13.5027	12.1286	8.80639	9.26369	10.2115	7.13813	0
MYH4	0.279505	25.0095	1.27723	0.202975	0.443838	-5.64895	124	80	23.818	27.7884	27.7732	27.8328	27.4004	27.627	27.716	26.9974	24.759	24.5507	24.0758	24.2331	28.1631	28.0631	28.517	24.5389	22.9222	24.2467	27.5845	27.5151	24.2194	24.5273	24.1828	24.3728	24.686	24.7211	23.5515	24.8575	26.7832	25.8572	27.3734	27.0453	27.3068	24.8188	26.9854	27.2183	24.2467	24.5159	27.7311	24.2836	26.9352
TIMP1	-0.161968	25.7037	-1.27442	0.203964	0.444816	-5.65243	124	80	25.6964	25.9796	24.7211	24.3961	24.9745	25.8931	25.87	25.87	25.9535	26.0785	27.1548	26.924	25.784	25.6091	25.8104	26.0905	26.8876	26.4066	26.0182	25.6091	26.6988	26.8408	26.5888	26.6838	25.3504	25.4852	27.8923	25.4508	25.1671	25.4615	26.4685	26.3414	26.2371	25.9665	25.3049	25.7221	26.9974	26.8657	25.9264	25.9665	25.3504
IGHV3-33	0.169754	27.4227	1.26729	0.206499	0.44915	-5.66125	124	80	29.7087	29.6019	28.1335	28.148	28.4833	27.8757	28.2807	27.4846	27.1191	27.2302	27.1071	28.7482	25.4123	25.0379	25.4248	27.3734	25.7329	26.3783	27.7884	27.6896	27.5151	27.7024	26.6483	27.1681	27.9082	27.6586	27.7311	27.8757	27.0231	26.8774	27.1191	27.0084	26.7464	27.3734	28.2458	28.6723	27.9377	27.9377	27.2568	27.5997	27.7456
SEPP1	-0.133436	24.946	-1.26481	0.207385	0.449883	-5.6643	124	80	24.4196	24.7085	24.0883	24.1583	24.1465	24.7864	23.8814	24.0264	25.0509	25.4728	23.077	23.4868	25.1029	26.115	26.1385	25.0509	25.6445	25.6204	24.686	24.1583	24.6268	23.5515	24.5507	24.6268	23.8688	24.0264	25.5613	25.0248	25.4374	24.8456	25.386	25.1294	25.3504	25.0644	24.8456	24.673	23.9718	23.894	25.5853	24.9616	24.3596
SERPINA10	-0.281005	25.3191	-1.26271	0.208136	0.45032	-5.66687	124	80	23.1078	22.9386	24.1465	24.2331	23.7001	25.1294	26.2242	24.0993	24.6153	25.1029	27.2302	26.8078	25.7221	24.1583	24.686	24.2467	26.33	27.3452	24.3961	24.1712	24.772	25.0915	24.3358	23.5778	24.5389	24.5273	23.9194	27.9082	26.1724	25.1929	25.1562	25.3276	24.6377	24.9984	25.536	25.4248	23.5903	26.9352	24.6968	23.5903	24.3239
sp|P01593|KV101_HUMAN Ig kappa chain V-I region AG OS=Homo sapiens PE=1 SV=1	-0.373508	26.4164	-1.24742	0.213676	0.453218	-5.68554	124	80	27.2568	27.0349	26.5334	26.2601	27.1822	27.1071	26.1724	25.9143	27.7456	28.0811	27.4715	27.3452	26.6248	25.7736	26.1593	26.7247	26.2242	25.536	26.4685	26.5505	28.0977	28.3344	25.2762	26.9122	27.6738	27.2449	25.3158	25.5853	26.457	26.5623	27.759	26.7339	26.3414	26.6727	28.4494	28.6153	26.9122	26.3546	28.4494	28.3833	28.6538
sp|P01824|HV206_HUMAN Ig heavy chain V-II region WAH OS=Homo sapiens PE=1 SV=1	-0.438264	23.4139	-1.24269	0.215409	0.453218	-5.69126	123	80	26.3071	26.6838	24.2977	21.1415	24.2836	23.6445	24.1828	24.2705	22.2603	24.2582	20.8471	23.6445	24.5507	24.5389	24.6504	21.7104	24.5036	25.5488	23.3658	22.7854	23.2797	22.4338	23.077	23.7532	24.3961	8.133	23.3211	22.9863	24.4781	24.2705	22.7707	21.9855	20.604	21.9469	22.9386	23.8428	21.9045	22.2603	23.9194	24.0883	22.132
VCL	-0.259108	23.5695	-1.24194	0.215686	0.453218	-5.69217	124	80	18.628	21.9469	23.818	23.7402	23.077	21.8866	23.6161	24.1465	22.6738	22.9863	24.4664	23.9997	23.9075	23.7806	22.0196	23.407	25.5976	23.8814	22.9386	23.018	22.7556	22.7076	23.687	22.7707	22.0381	23.407	25.3049	25.8228	24.5389	21.2982	23.5005	22.8417	24.8312	24.6153	23.1692	22.8276	21.5162	22.9222	22.6439	23.1238	21.9469
H2AFJ	-0.650136	22.6358	-1.23661	0.217656	0.453218	-5.69859	124	80	23.4398	22.2871	24.5817	21.2867	23.8621	21.573	23.0702	11.2909	11.8184	23.2863	24.3662	23.1474	23.6234	24.4022	22.8962	23.7206	24.0938	25.4441	23.7334	23.4269	12.278	23.6936	11.4229	11.4229	24.4611	24.4022	23.9929	20.3145	21.7996	23.6234	21.9949	24.5693	21.9569	24.1291	23.8491	22.5384	24.7527	25.4441	20.9446	23.4937	23.6093
HIST1H2AB	-0.650136	22.6358	-1.23661	0.217656	0.453218	-5.69859	124	80	23.4398	22.2871	24.5817	21.2867	23.8621	21.573	23.0702	11.2909	11.8184	23.2863	24.3662	23.1474	23.6234	24.4022	22.8962	23.7206	24.0938	25.4441	23.7334	23.4269	12.278	23.6936	11.4229	11.4229	24.4611	24.4022	23.9929	20.3145	21.7996	23.6234	21.9949	24.5693	21.9569	24.1291	23.8491	22.5384	24.7527	25.4441	20.9446	23.4937	23.6093
HIST1H2AC	-0.650136	22.6358	-1.23661	0.217656	0.453218	-5.69859	124	80	23.4398	22.2871	24.5817	21.2867	23.8621	21.573	23.0702	11.2909	11.8184	23.2863	24.3662	23.1474	23.6234	24.4022	22.8962	23.7206	24.0938	25.4441	23.7334	23.4269	12.278	23.6936	11.4229	11.4229	24.4611	24.4022	23.9929	20.3145	21.7996	23.6234	21.9949	24.5693	21.9569	24.1291	23.8491	22.5384	24.7527	25.4441	20.9446	23.4937	23.6093
HIST1H2AD	-0.650136	22.6358	-1.23661	0.217656	0.453218	-5.69859	124	80	23.4398	22.2871	24.5817	21.2867	23.8621	21.573	23.0702	11.2909	11.8184	23.2863	24.3662	23.1474	23.6234	24.4022	22.8962	23.7206	24.0938	25.4441	23.7334	23.4269	12.278	23.6936	11.4229	11.4229	24.4611	24.4022	23.9929	20.3145	21.7996	23.6234	21.9949	24.5693	21.9569	24.1291	23.8491	22.5384	24.7527	25.4441	20.9446	23.4937	23.6093
HIST1H2AG	-0.650136	22.6358	-1.23661	0.217656	0.453218	-5.69859	124	80	23.4398	22.2871	24.5817	21.2867	23.8621	21.573	23.0702	11.2909	11.8184	23.2863	24.3662	23.1474	23.6234	24.4022	22.8962	23.7206	24.0938	25.4441	23.7334	23.4269	12.278	23.6936	11.4229	11.4229	24.4611	24.4022	23.9929	20.3145	21.7996	23.6234	21.9949	24.5693	21.9569	24.1291	23.8491	22.5384	24.7527	25.4441	20.9446	23.4937	23.6093
HIST1H2AH	-0.650136	22.6358	-1.23661	0.217656	0.453218	-5.69859	124	80	23.4398	22.2871	24.5817	21.2867	23.8621	21.573	23.0702	11.2909	11.8184	23.2863	24.3662	23.1474	23.6234	24.4022	22.8962	23.7206	24.0938	25.4441	23.7334	23.4269	12.278	23.6936	11.4229	11.4229	24.4611	24.4022	23.9929	20.3145	21.7996	23.6234	21.9949	24.5693	21.9569	24.1291	23.8491	22.5384	24.7527	25.4441	20.9446	23.4937	23.6093
HIST1H2AJ	-0.650136	22.6358	-1.23661	0.217656	0.453218	-5.69859	124	80	23.4398	22.2871	24.5817	21.2867	23.8621	21.573	23.0702	11.2909	11.8184	23.2863	24.3662	23.1474	23.6234	24.4022	22.8962	23.7206	24.0938	25.4441	23.7334	23.4269	12.278	23.6936	11.4229	11.4229	24.4611	24.4022	23.9929	20.3145	21.7996	23.6234	21.9949	24.5693	21.9569	24.1291	23.8491	22.5384	24.7527	25.4441	20.9446	23.4937	23.6093
HIST2H2AA3	-0.650136	22.6358	-1.23661	0.217656	0.453218	-5.69859	124	80	23.4398	22.2871	24.5817	21.2867	23.8621	21.573	23.0702	11.2909	11.8184	23.2863	24.3662	23.1474	23.6234	24.4022	22.8962	23.7206	24.0938	25.4441	23.7334	23.4269	12.278	23.6936	11.4229	11.4229	24.4611	24.4022	23.9929	20.3145	21.7996	23.6234	21.9949	24.5693	21.9569	24.1291	23.8491	22.5384	24.7527	25.4441	20.9446	23.4937	23.6093
HIST2H2AC	-0.650136	22.6358	-1.23661	0.217656	0.453218	-5.69859	124	80	23.4398	22.2871	24.5817	21.2867	23.8621	21.573	23.0702	11.2909	11.8184	23.2863	24.3662	23.1474	23.6234	24.4022	22.8962	23.7206	24.0938	25.4441	23.7334	23.4269	12.278	23.6936	11.4229	11.4229	24.4611	24.4022	23.9929	20.3145	21.7996	23.6234	21.9949	24.5693	21.9569	24.1291	23.8491	22.5384	24.7527	25.4441	20.9446	23.4937	23.6093
HIST3H2A	-0.650136	22.6358	-1.23661	0.217656	0.453218	-5.69859	124	80	23.4398	22.2871	24.5817	21.2867	23.8621	21.573	23.0702	11.2909	11.8184	23.2863	24.3662	23.1474	23.6234	24.4022	22.8962	23.7206	24.0938	25.4441	23.7334	23.4269	12.278	23.6936	11.4229	11.4229	24.4611	24.4022	23.9929	20.3145	21.7996	23.6234	21.9949	24.5693	21.9569	24.1291	23.8491	22.5384	24.7527	25.4441	20.9446	23.4937	23.6093
CLTC	-0.787402	20.633	-1.23591	0.217913	0.453218	-5.69943	121	80	20.6369	22.1891	20.5027	21.6669	22.7556	21.9045	10.787	11.2909	11.8184	22.5291	22.0587	21.6892	12.9626	11.2909	18.2726	9.26369	21.9469	21.446	17.8573	22.0587	18.1764	22.8417	22.5788	17.8573	22.1704	22.4485	23.6307	24.2467	10.2115	13.0197	11.2909	0	18.5467	10.787	22.0196	12.1286	8.80639	16.335	10.2115	7.13813	0
BLVRB	0.768947	19.2454	1.23541	0.2181	0.453218	-5.70004	122	80	19.4979	20.5027	23.0924	23.5141	21.9255	22.1128	20.6369	22.7556	11.8184	11.2909	20.2621	7.13813	22.132	21.1169	20.405	9.26369	19.4513	20.9029	19.9138	20.2621	21.5397	20.9029	20.3324	21.446	21.248	22.4649	20.7287	20.6369	21.6457	20.037	20.6369	0	20.8744	22.2425	20.3324	20.037	19.0642	21.5162	22.4338	21.7104	22.1704
PCOLCE	-0.486999	24.1672	-1.23441	0.218472	0.453218	-5.70124	124	80	24.7085	24.7864	23.2513	23.5264	27.1191	24.5507	24.3858	25.6964	24.3728	24.3358	22.2603	21.8272	23.266	22.8011	26.2829	25.9796	23.407	23.1953	24.0264	23.8554	22.9863	24.686	25.4615	25.7736	25.4374	25.784	25.1029	25.6091	28.0631	27.7732	24.686	25.4248	24.0643	26.9122	26.043	23.6575	25.0644	24.7085	26.7247	26.043	26.6607
VTN	0.128882	29.2881	1.23334	0.218871	0.453218	-5.70252	124	80	29.3853	29.1593	29.001	29.0917	29.5283	29.3605	29.9367	30.0203	29.2416	29.0676	30.7251	30.6844	29.885	29.7087	29.9083	29.9661	28.9144	29.1998	29.9083	29.885	29.6257	29.5566	30.1567	29.885	29.5566	29.2416	26.8408	27.9684	29.6257	29.7308	28.9369	29.2213	29.3091	29.3853	28.9825	29.4573	29.5793	29.14	29.757	29.5793	29.2213
IGHV2-70	0.372122	23.6811	1.23025	0.220023	0.454456	-5.70623	124	80	26.4066	26.5277	23.0365	22.8726	23.9997	23.8814	23.407	23.5639	22.2784	23.1953	24.1355	24.0119	24.3728	24.2836	24.6377	25.0379	22.8276	23.2185	22.7076	21.467	24.7341	24.2977	24.772	25.0248	23.3072	24.0993	24.0758	23.8306	21.4947	23.077	22.7247	23.5515	24.686	24.5756	26.8078	27.8477	24.4664	24.6019	26.2829	26.0322	26.3414
sp|P01600|KV108_HUMAN Ig kappa chain V-I region Hau OS=Homo sapiens PE=1 SV=1	-0.201488	28.8702	-1.22653	0.221416	0.455041	-5.71067	124	80	29.0119	28.8815	29.0455	29.001	29.3605	29.422	28.7583	28.9918	30.3734	30.4857	29.6019	29.9083	28.9144	28.7877	28.6903	29.4573	27.9977	28.4324	28.6153	28.5837	29.757	29.8066	29.1039	29.1688	29.7087	29.4787	26.348	26.6302	28.7482	29.0676	29.885	30.0555	29.2213	29.5566	30.4857	28.7006	29.0917	29.0455	29.9802	29.9802	30.4496
sp|P80362|KV125_HUMAN Ig kappa chain V-I region WAT OS=Homo sapiens PE=1 SV=1	-0.201488	28.8702	-1.22653	0.221416	0.455041	-5.71067	124	80	29.0119	28.8815	29.0455	29.001	29.3605	29.422	28.7583	28.9918	30.3734	30.4857	29.6019	29.9083	28.9144	28.7877	28.6903	29.4573	27.9977	28.4324	28.6153	28.5837	29.757	29.8066	29.1039	29.1688	29.7087	29.4787	26.348	26.6302	28.7482	29.0676	29.885	30.0555	29.2213	29.5566	30.4857	28.7006	29.0917	29.0455	29.9802	29.9802	30.4496
VCAN	0.314523	23.7041	1.22055	0.223666	0.457119	-5.71778	124	80	24.759	23.6445	23.2264	23.2513	23.9595	23.6726	24.2582	24.3239	24.3108	24.3596	24.8696	23.9464	24.9356	24.2467	24.8696	24.1465	22.9386	21.7528	23.9997	24.9616	25.3387	25.5853	24.4781	24.2705	24.7976	24.6268	24.6019	24.7341	23.5141	22.4338	24.759	24.6611	24.5756	24.0514	25.4248	25.7329	23.4732	24.8188	24.4902	24.6377	24.0883
GOLM1	-0.326417	23.2532	-1.22046	0.2237	0.457119	-5.71789	124	80	22.7854	23.0508	21.7737	21.9469	22.8011	22.6439	22.3288	21.5622	22.132	22.3823	21.275	21.4021	23.018	22.5132	22.4992	22.562	23.5515	20.5737	22.3631	22.3466	20.5404	21.275	21.6031	22.0933	21.9855	22.8417	21.7342	21.627	23.0634	23.1953	22.0933	22.7076	23.3072	22.077	22.2957	23.293	23.407	20.1155	23.4732	23.1545	21.1415
FSTL1	0.291414	23.8346	1.21941	0.2241	0.457119	-5.71914	124	80	22.3119	21.5397	21.166	23.018	22.5132	25.5853	25.536	25.7097	23.0365	25.0644	24.1465	24.5877	21.5397	21.0403	19.5508	25.0777	26.2371	25.6091	26.2242	25.9143	21.9469	22.5132	23.4462	23.7672	21.6457	21.6669	23.3947	23.6445	23.5393	22.5291	22.8159	25.6445	24.0514	23.8554	22.9222	23.1238	25.0248	25.3504	23.1692	22.2784	25.6704
VIL1	0.851818	11.0434	1.21467	0.225898	0.458708	-5.72475	110	73	0	9.26369	9.38647	7.13813	9.26369	0	18.5467	11.2909	11.8184	11.2909	0	7.13813	12.9626	11.2909	12.4133	9.26369	13.0197	14.7121	7.13813	10.7184	12.278	10.2115	11.4229	11.4229	10.2115	8.133	17.967	20.5737	10.2115	13.0197	11.2909	0	12.6	10.787	13.5027	12.1286	8.80639	9.26369	10.2115	7.13813	0
BCHE	0.470377	21.8421	1.21315	0.226476	0.458708	-5.72654	123	80	22.5291	22.6899	22.7076	23.5903	22.7247	23.3072	22.4992	22.6274	21.5836	21.3757	22.7707	22.9222	22.2425	21.6892	22.3288	22.6439	23.3072	14.7121	22.5291	22.132	22.4649	22.8726	22.7556	23.0365	21.1415	21.8272	24.1227	21.166	22.7854	23.3072	22.6738	21.7528	23.5903	22.1891	22.9576	23.2378	20.7287	20.1515	23.293	20.4407	22.0196
JCHAIN	-0.17909	27.9171	-1.21294	0.226557	0.458708	-5.72679	124	80	27.6432	26.6988	25.5976	25.6318	27.0709	28.2615	27.5433	27.9082	27.9977	28.2107	25.6964	25.8572	27.1548	27.2815	26.924	27.2449	28.6723	29.0676	27.3068	27.4986	27.0847	27.1548	27.9221	27.8328	28.2986	28.0631	24.8188	24.6611	28.6538	26.2964	26.539	26.115	26.4447	26.6248	26.924	27.1681	28.0811	27.716	27.5713	27.759	28.2277
GGH	1.00811	14.0015	1.20958	0.227841	0.458741	-5.73075	114	77	0	18.4513	9.38647	7.13813	19.9505	19.6547	22.077	22.8159	11.8184	11.2909	0	7.13813	12.9626	11.2909	12.4133	9.26369	13.0197	14.7121	7.13813	10.7184	12.278	10.2115	21.446	21.7342	21.0659	20.405	0	0	10.2115	13.0197	11.2909	0	12.6	10.787	13.5027	12.1286	8.80639	9.26369	10.2115	19.7038	0
IGLV2-8	0.250676	26.4535	1.20952	0.227863	0.458741	-5.73082	124	80	26.8876	27.2932	25.2431	25.0123	27.7311	28.2458	26.7118	26.5749	27.4986	27.8328	26.5623	26.4313	26.0785	25.94	24.5756	26.7832	25.6318	26.0845	26.7247	26.4798	26.3414	26.1026	25.8342	25.8572	27.2815	26.9974	23.8065	23.8554	25.784	25.5218	26.5888	25.9935	26.8995	26.5888	27.0231	27.1932	25.386	25.9037	26.7464	27.0453	27.6738
S100A12	0.227961	24.1941	1.20851	0.228252	0.458741	-5.73201	124	80	24.6377	23.7145	23.9331	24.4196	24.206	24.0993	22.9386	22.9722	24.4082	24.6019	24.9083	25.0509	25.536	25.4615	25.0248	24.0264	24.5273	24.2836	25.1671	25.2172	24.9083	24.9214	25.6204	24.5507	24.1355	24.1465	30.3556	30.6455	23.8306	23.3947	24.2977	24.0643	24.3358	23.8688	25.1168	24.9473	24.0758	24.3239	24.2194	24.1828	25.2544
FCGBP	0.137965	27.2234	1.20439	0.229837	0.460799	-5.73685	124	80	26.1593	26.7832	27.8015	27.7311	27.6586	27.4986	27.6432	27.3208	26.7339	26.2371	27.1437	27.0709	27.5433	27.7024	27.3867	26.8292	27.1548	27.1437	26.8078	26.7339	26.9492	26.7247	26.0785	26.4066	29.001	28.6903	27.3452	27.1681	27.759	27.8477	27.058	26.8544	26.8183	27.2183	26.1499	26.3546	26.8876	26.8544	27.3452	27.2568	25.9665
ACTR3	-1.09698	14.6318	-1.20209	0.230723	0.461445	-5.73954	114	75	0	9.26369	9.38647	18.9191	9.26369	0	10.787	17.8573	11.8184	19.7487	0	15.9274	12.9626	11.2909	12.4133	9.26369	13.0197	21.467	7.13813	10.7184	12.278	10.2115	11.4229	11.4229	10.2115	8.133	20.7858	20.5027	19.2854	20.1155	11.2909	0	12.6	19.6547	13.5027	12.1286	8.80639	9.26369	10.2115	7.13813	0
CD5L	0.193019	27.1054	1.19868	0.232046	0.462964	-5.74353	124	80	26.3414	26.4685	25.5488	25.3276	26.1385	25.9535	26.8995	27.058	27.2183	27.0349	27.8608	27.8154	26.4685	26.4066	26.5505	28.0631	28.8506	29.5043	26.7118	26.6727	28.7482	28.8506	28.1944	28.18	26.2371	26.2829	25.6964	26.1499	24.9473	24.5507	25.8461	25.6592	27.3734	27.4135	27.2932	27.5581	29.4086	29.3853	27.9221	27.9221	28.6903
SERPINB9	0.501676	24.5283	1.19428	0.233758	0.465246	-5.74865	124	80	23.5639	24.0758	24.8312	24.6019	24.3108	24.883	24.3477	25.0777	26.2096	24.8456	21.7104	22.5476	22.0381	22.5955	23.407	22.9722	25.4508	23.894	21.2982	21.5622	23.6307	25.1815	23.0924	23.6307	25.386	25.3504	24.3858	26.0905	24.9871	25.2762	23.8688	23.5264	27.058	24.2331	23.266	23.2513	25.0915	25.2172	24.3858	24.2467	24.2467
NUCB1	0.910156	12.9049	1.18998	0.23544	0.46642	-5.75364	115	74	0	9.26369	9.38647	7.13813	9.26369	16.335	18.2726	11.2909	11.8184	11.2909	0	7.13813	12.9626	17.7494	19.7487	16.335	13.0197	14.7121	20.7287	10.7184	20.5027	18.4513	19.6016	19.2302	17.4706	8.133	0	19.9138	20.6691	20.6691	11.2909	18.5467	12.6	10.787	19.5508	22.1704	17.3533	19.8733	19.5508	20.7287	21.467
HGFAC	-0.170356	25.3192	-1.18986	0.235485	0.46642	-5.75377	124	80	24.1933	24.3596	24.7976	24.0993	24.9871	23.5778	24.3596	24.9871	24.7464	25.3719	24.6377	24.3961	25.5853	24.5273	25.6704	24.7976	23.2513	22.562	24.9616	24.7976	24.8084	24.9616	24.883	23.9861	25.7736	25.4374	23.4591	23.7001	25.5976	27.7311	24.8456	25.5728	26.7591	26.457	24.7211	24.2467	25.5488	25.1815	26.3546	25.9037	25.0644
XRCC5	0.787077	20.668	1.18616	0.236941	0.468173	-5.75805	123	80	17.4706	17.6412	21.446	22.2249	9.26369	20.3653	22.132	19.7487	20.1155	21.9045	19.3934	22.6106	21.5622	23.6726	21.7914	9.26369	13.0197	23.4333	7.13813	20.6691	22.6738	22.3631	23.3658	23.4462	22.0043	22.5132	20.3653	21.1169	10.2115	13.0197	19.3934	22.1128	24.0373	22.9863	24.3596	24.4781	8.80639	19.3934	10.2115	17.8573	23.018
SERPINA7	0.216199	28.2036	1.18377	0.237882	0.468902	-5.7608	124	80	29.3091	29.2416	27.7024	27.4135	30.1919	27.1548	29.6019	28.0631	26.8078	26.6248	27.2932	26.7591	27.8608	28.0977	27.7456	26.33	27.1681	27.2568	28.3996	27.9523	28.4494	27.6143	27.7456	27.8154	27.2061	27.4135	25.2762	27.4135	29.9367	27.5581	29.0455	29.7817	29.8327	30.6844	26.5623	29.2213	29.14	26.8995	28.6723	28.6903	26.3783
TGFBI	-0.205284	27.2181	-1.1815	0.238782	0.469547	-5.76342	124	80	27.9377	27.9827	29.0917	28.2277	27.9523	26.3071	26.7247	27.9221	25.5853	25.8931	26.3189	25.5853	26.8657	27.457	28.6153	27.0709	27.6586	24.5507	25.7221	26.9122	26.8876	26.0058	26.7247	26.2096	26.1724	28.3674	27.0453	27.0349	27.8923	26.4179	26.054	26.6356	26.6356	26.3414	26.6607	26.2829	25.5613	26.043	26.6119	28.636	25.5108
COL6A1	-0.246822	23.7452	-1.17699	0.240573	0.471937	-5.7686	124	80	23.2378	21.8866	24.5159	24.5389	24.5273	24.5389	23.6726	23.3491	23.818	23.9997	25.2911	26.1593	23.9861	26.9974	27.0349	25.6318	24.3596	24.6019	23.4333	24.1355	22.4817	23.793	23.4333	23.3211	23.6726	23.6445	22.5476	22.3288	24.0119	25.0509	21.627	23.1813	24.6019	24.3858	22.5788	23.018	23.9861	24.1828	24.6504	24.7085	24.673
PLS1	-0.92101	17.6525	-1.17303	0.242151	0.4739	-5.77312	121	77	0	16.6628	9.38647	7.13813	9.26369	0	19.7957	20.2256	19.6016	20.3324	22.4338	21.9255	18.9991	17.8573	18.628	21.7737	21.6669	22.4169	22.0587	21.2982	19.9138	10.2115	18.8516	11.4229	10.2115	8.133	26.9974	26.9492	19.0642	19.0642	18.9991	19.7487	12.6	21.7104	19.8733	12.1286	8.80639	9.26369	10.2115	7.13813	18.1764
APOL1	0.209685	28.4436	1.16768	0.244302	0.475931	-5.77922	124	80	27.627	27.6432	28.3505	28.0631	27.8477	27.6738	27.3208	27.3867	26.6607	29.4353	28.3169	28.18	27.7732	29.6257	28.0631	28.6538	30.8462	31.5931	27.7024	28.0311	27.5581	27.6896	26.9352	27.4286	28.1631	27.4715	29.2627	26.5277	27.5997	27.2449	27.7456	30.4293	28.2458	28.2458	27.5581	27.716	27.3734	28.4676	27.058	25.7969	28.5745
CFHR4	0.187541	23.6149	1.16756	0.24435	0.475931	-5.77936	124	80	22.8562	21.3757	24.2582	24.2582	23.4204	23.4868	24.2194	24.2331	21.2982	22.8011	23.0634	23.8428	24.0373	22.7247	23.5515	24.4196	23.1545	22.2425	24.1712	24.3858	23.018	21.8671	24.2582	23.7806	22.4169	21.0403	21.9469	22.077	22.8873	23.7532	23.8814	23.6726	23.2378	23.4868	21.4947	23.0027	23.0924	23.9331	23.6445	23.8306	23.1545
GGCT	-0.328994	23.7503	-1.16203	0.246584	0.479144	-5.78563	124	80	24.3358	24.4723	24.3174	24.3043	23.7532	24.1933	23.9263	22.0381	24.6377	24.6968	21.0403	21.627	22.4649	24.0643	24.5507	23.3072	22.1031	22.8159	24.4781	24.8956	25.2172	25.1929	24.9745	24.6019	22.8962	23.5264	25.2661	24.9871	22.8011	23.1692	24.7148	21.6151	23.8877	21.3889	24.2977	22.1891	20.6531	21.1293	24.0883	22.4412	22.2957
IGLV8-61	0.346591	24.2653	1.1528	0.250344	0.485301	-5.79603	123	80	25.6833	25.5218	23.3491	24.4423	25.6091	25.4728	23.5639	23.9464	25.8342	25.6704	22.9576	23.3072	23.4462	23.2797	23.266	24.0373	21.446	25.0248	22.8159	23.8814	23.894	24.3239	25.0644	24.9083	24.1933	24.2977	0	22.7854	23.7672	23.3658	24.3358	23.9718	24.1113	24.4902	25.745	26.1724	25.1029	25.3158	25.3049	25.1426	24.6968
MBL2	-1.02415	18.3332	-1.14871	0.252023	0.485686	-5.80061	119	79	22.3288	24.5389	19.7957	18.7075	22.9722	22.8011	19.9946	20.405	22.7854	22.562	0	7.13813	12.9626	11.2909	12.4133	21.9045	22.2603	14.7121	18.9991	21.5162	12.278	10.2115	11.4229	11.4229	22.8159	21.9469	0	0	19.9138	13.0197	25.87	25.6704	24.0883	23.7672	25.1671	24.8456	8.80639	9.26369	23.3211	23.1078	0
VIM	0.186263	25.6755	1.14695	0.252749	0.485686	-5.80258	124	80	25.1815	24.4423	26.1724	26.3783	25.2172	25.4615	24.0119	23.818	24.1828	23.9861	24.9616	25.0644	24.2705	25.1815	25.5728	25.1029	26.9613	27.5845	24.9745	25.6964	23.6161	23.818	26.0182	25.4852	23.8065	26.4934	26.8078	27.3208	25.6704	25.8461	25.2431	25.5488	25.3158	25.3276	24.4664	23.1545	24.9871	26.8408	23.5903	23.6025	26.3189
CFL1	0.765972	20.2534	1.14509	0.253514	0.485686	-5.80465	122	80	21.446	19.9138	19.6547	18.3664	21.0922	20.5737	24.0373	24.6153	22.8873	23.9331	22.2784	23.0027	22.4009	24.7341	22.4817	22.8873	22.7707	22.1515	24.0643	21.1956	23.7402	23.266	24.7976	21.248	22.6106	22.2784	21.3532	0	24.0643	22.4649	23.6726	22.7556	23.5264	23.018	23.9194	23.4591	22.6439	9.26369	23.3658	23.5778	21.2247
KRT6C	-0.190775	29.6173	-1.14402	0.253956	0.485686	-5.80584	124	80	29.9942	29.9083	30.6455	30.1919	30.1567	29.4787	29.001	28.517	28.9369	27.9221	28.5745	28.1631	29.4086	29.2856	29.2856	29.3853	30.6102	31.2852	29.5283	29.6797	31.1893	31.062	29.1998	29.116	28.8506	28.148	29.7308	30.8462	29.4086	29.5793	30.8462	28.636	29.6512	29.6797	31.1455	31.3276	28.4324	28.3996	27.759	30.8041	29.0917
F11	-0.211691	25.369	-1.14096	0.255226	0.485686	-5.80925	124	80	24.4082	24.0643	23.9718	23.8688	23.3072	24.1355	25.94	26.4313	23.894	25.0915	25.0248	22.7707	26.1851	26.0785	26.1971	25.5108	23.7532	24.4781	26.3783	26.4447	26.054	26.2096	26.6248	26.4798	25.5613	25.6091	24.8456	25.7221	25.6833	26.1593	26.33	26.1499	24.6611	25.1426	26.1971	25.3613	25.5728	24.4082	25.2762	25.0509	25.6964
sp|P01761|HV106_HUMAN Ig heavy chain V-I region SIE OS=Homo sapiens PE=1 SV=1	-0.626886	21.4379	-1.14058	0.255383	0.485686	-5.80967	124	80	23.293	23.018	21.9762	22.1982	21.4355	21.7996	21.6364	23.5073	23.9263	24.277	22.6659	22.88	22.9482	21.9151	21.6781	24.3299	22.9863	14.7121	24.4253	21.4136	24.4366	24.9808	24.5693	23.9135	23.3798	21.9045	18.2726	23.7602	22.2161	21.1046	23.7206	24.6914	22.6819	22.6357	23.2446	23.5393	20.0802	21.275	23.9595	23.407	23.7073
sp|P06326|HV107_HUMAN Ig heavy chain V-I region Mot OS=Homo sapiens PE=1 SV=1	-0.626886	21.4379	-1.14058	0.255383	0.485686	-5.80967	124	80	23.293	23.018	21.9762	22.1982	21.4355	21.7996	21.6364	23.5073	23.9263	24.277	22.6659	22.88	22.9482	21.9151	21.6781	24.3299	22.9863	14.7121	24.4253	21.4136	24.4366	24.9808	24.5693	23.9135	23.3798	21.9045	18.2726	23.7602	22.2161	21.1046	23.7206	24.6914	22.6819	22.6357	23.2446	23.5393	20.0802	21.275	23.9595	23.407	23.7073
RAN	-1.01081	16.7605	-1.14003	0.25561	0.485686	-5.81027	120	78	22.0043	20.6691	20.1515	19.3391	19.0642	20.604	10.787	11.2909	22.0381	21.275	17.967	7.13813	12.9626	11.2909	18.7755	24.3596	20.5027	20.6369	25.5853	25.3276	25.7736	10.2115	24.0119	24.206	24.3108	24.1583	19.5508	14.6766	10.2115	19.9505	25.4728	25.0123	12.6	24.7341	19.7487	19.1249	26.3783	26.1724	25.0777	24.883	24.4664
sp|P01776|HV315_HUMAN Ig heavy chain V-III region WAS OS=Homo sapiens PE=1 SV=1	-0.387696	25.2569	-1.13819	0.256377	0.485686	-5.81232	124	80	26.6838	28.4676	24.3728	26.6248	26.3546	28.148	26.9492	27.1191	25.6592	25.7097	26.6248	25.7221	27.8757	27.1313	26.9727	24.8456	20.9842	14.7121	25.4248	24.4082	24.9214	25.3613	24.1113	24.2836	27.6896	27.6738	22.7932	21.6781	25.4852	25.7736	26.7118	26.3672	26.1851	26.8774	26.9122	27.6143	23.6726	28.2615	25.6445	24.7211	24.2582
IGHV3OR16-9	-0.257317	27.2328	-1.13798	0.256466	0.485686	-5.81255	124	80	28.9369	28.3996	27.2061	27.2693	27.2183	27.7732	26.9974	25.784	27.8477	28.1335	28.1177	27.9827	28.0811	28.0811	28.5528	28.4494	25.4965	22.905	29.2416	28.6903	28.2615	27.7884	27.8328	25.9935	26.8774	27.1548	22.562	24.4902	27.2302	28.2807	27.7024	28.4324	29.3337	26.7697	27.7024	28.0162	29.0455	28.9593	27.2815	27.2815	26.8408
LCAT	0.426817	21.4592	1.12385	0.262399	0.494918	-5.82811	124	80	20.2256	21.5622	19.1249	20.6691	20.3653	21.9469	23.1953	23.1545	22.4338	22.7076	22.0196	22.5788	23.1402	22.7076	22.6738	22.658	22.3119	14.7121	23.1813	22.6274	23.407	23.5393	23.1078	23.6161	10.2115	20.037	21.2247	21.0659	23.3211	23.3211	23.8554	22.7247	22.7707	22.6899	23.6726	23.4868	22.077	21.8272	20.2621	20.9029	21.6669
sp|P01605|KV113_HUMAN Ig kappa chain V-I region Lay OS=Homo sapiens PE=1 SV=1	-0.256453	27.0845	-1.12208	0.263149	0.494918	-5.83005	124	80	28.4494	22.1128	26.8183	26.5164	26.4685	26.0058	26.3071	26.6838	28.4324	29.0455	26.8995	27.058	27.6143	27.8608	27.7311	27.5997	24.9745	22.7854	26.2096	26.127	24.0373	24.4309	27.3734	27.3452	26.0905	27.4004	20.6691	21.446	26.9974	26.9974	23.1238	28.2277	27.4846	27.8015	29.3605	29.757	26.0785	26.2491	28.4166	28.0631	26.7697
tr|A0A0J9YX35|A0A0J9YX35_HUMAN Uncharacterized protein (Fragment) OS=Homo sapiens PE=4 SV=1	-0.272671	23.4896	-1.12207	0.263151	0.494918	-5.83006	124	80	25.5728	24.0119	22.5955	22.3288	24.759	25.1168	24.772	21.446	23.4732	23.8814	22.6274	22.9576	24.9984	24.8956	24.3358	22.6738	21.4947	22.7247	24.3477	22.4817	22.2784	23.0508	23.5264	24.6611	23.5639	23.2106	22.132	21.7737	23.3947	23.2378	24.4082	24.673	25.4615	25.6318	23.4333	24.772	21.467	22.2784	25.1671	23.8428	25.0123
IGKV3D-15	0.342927	25.0818	1.11446	0.266393	0.499198	-5.83834	124	80	24.5756	24.6377	24.4309	24.686	24.0883	24.206	24.5507	24.7864	24.2705	23.8554	25.87	26.6119	24.1465	23.7532	24.3239	23.793	26.7247	27.716	25.0915	25.0248	25.7969	25.5108	25.5488	26.0182	25.0644	24.4902	21.0659	21.5622	24.4082	23.9464	24.4557	24.0993	24.759	24.7976	25.8461	26.1971	24.8696	24.0758	25.3276	24.5507	25.7097
ORM2	0.148863	31.2401	1.11388	0.266645	0.499198	-5.83898	124	80	30.6844	30.1567	31.1893	30.4293	29.6797	30.1919	31.6426	31.4265	29.2213	29.5566	31.5363	31.8636	31.5363	31.5931	31.6964	31.2852	32.4161	32.6008	31.6964	32.1679	32.1095	31.9879	32.2915	31.6426	30.7663	30.8041	32.8936	32.8182	31.2852	31.104	31.4265	31.3734	31.104	30.9305	31.4265	31.8636	32.1095	32.1679	31.104	30.6455	31.4265
sp|P01612|KV120_HUMAN Ig kappa chain V-I region Mev OS=Homo sapiens PE=1 SV=1	-0.190129	24.3744	-1.10955	0.268501	0.501528	-5.84367	124	80	24.2836	24.1933	24.3858	24.4082	25.3049	25.5108	23.818	24.9083	25.3049	25.2431	24.2705	24.2582	22.9863	22.6274	24.0514	24.7341	23.5141	23.818	23.9718	21.6669	24.6968	24.8188	23.9861	24.2467	25.1671	25.2172	21.1956	20.8167	23.6445	23.0508	24.6019	24.9473	24.673	24.6504	24.7085	24.7864	24.2194	24.4196	25.9535	25.2661	24.7211
AGR2	1.03934	15.1397	1.10474	0.270576	0.50306	-5.84886	115	76	19.8733	9.26369	18.1764	7.13813	19.6016	18.9191	22.7398	23.1402	23.1813	22.0933	24.2582	24.1933	23.8814	22.8873	23.5778	24.2705	13.0197	14.7121	23.1238	21.7528	23.7806	10.2115	11.4229	23.9595	22.2425	21.627	0	0	22.5132	23.7145	22.4338	22.1704	22.7076	22.0043	22.1128	23.6025	8.80639	16.6628	23.266	23.2378	24.2331
KRT85	-0.217243	23.9118	-1.10445	0.270702	0.50306	-5.84917	124	80	24.5273	24.1828	24.759	24.6377	23.1078	22.5132	21.8175	22.1704	23.6726	23.7532	23.5639	23.5393	23.0508	21.9469	22.2249	23.9331	27.2183	27.5433	24.1465	24.1465	22.2603	22.0933	24.4196	22.9722	23.8814	23.818	25.0123	26.8183	23.5515	23.818	22.7556	22.9576	23.1078	23.6307	22.658	22.2425	23.1953	23.7532	22.2425	22.0933	24.0514
AKR1B10	0.801874	18.554	1.10313	0.271273	0.50306	-5.85059	120	80	18.4513	19.1249	22.4992	22.8873	21.8465	21.8272	19.6016	20.5404	18.3664	19.3934	19.2854	19.1249	20.3324	19.7487	20.9584	9.26369	13.0197	22.5476	22.8562	20.3653	18.2726	22.4992	11.4229	20.3653	20.1155	8.133	0	15.2431	21.1415	13.0197	11.2909	17.967	12.6	19.2854	20.1155	19.9946	8.80639	9.26369	21.7737	21.7737	15.2431
KRT33A	-0.652427	20.4626	-1.10181	0.271843	0.50306	-5.852	124	79	22.9576	24.5273	21.5622	27.0956	25.5108	25.6445	21.5622	22.6106	21.425	21.3532	21.0152	22.5291	20.9584	21.425	21.3757	21.248	24.3108	25.3158	22.5132	20.5027	19.7038	22.7398	21.4947	21.7528	19.1249	20.9842	22.6106	22.6899	21.5836	21.6669	21.467	21.0152	20.4407	21.0922	21.467	20.9307	22.7556	22.5788	22.0043	16.2178	22.8562
SERPINA6	0.139527	27.8989	1.10056	0.272388	0.50306	-5.85335	124	80	27.9684	28.0811	28.0977	29.2856	28.4324	28.5346	28.2986	28.0811	28.4494	28.3169	27.5433	26.9492	29.6019	29.4787	29.6797	28.049	28.049	27.7311	27.9977	27.5433	29.7087	29.6797	28.636	26.9854	27.9827	27.7732	27.1071	26.6119	28.2807	28.3996	27.9684	28.5002	28.4676	28.4494	28.5929	28.9144	27.3452	27.2932	26.7832	26.9122	26.9613
IGHV3OR16-10	-0.235647	25.8027	-1.09375	0.275354	0.507394	-5.86062	124	80	27.716	27.5997	24.9616	24.9745	25.7097	25.2911	26.7339	25.4248	26.2601	26.6607	25.1929	25.2431	26.2491	27.029	26.8774	25.7097	23.818	21.8769	27.0231	26.8774	25.5218	24.3858	26.3071	25.6445	26.7464	26.7954	19.032	22.7556	24.8893	25.1562	26.127	26.1724	26.054	25.9796	27.3068	27.4429	26.3546	24.4781	27.0956	26.8078	26.6988
sp|P01777|HV316_HUMAN Ig heavy chain V-III region TEI OS=Homo sapiens PE=1 SV=1	-0.386791	25.5548	-1.08821	0.277788	0.510732	-5.86651	124	80	27.6896	27.6738	26.5888	26.7247	25.6318	26.6483	23.3072	23.3354	27.4715	27.0847	27.8477	27.7311	27.3867	26.8544	27.7732	28.1335	24.7341	22.4009	28.9593	28.0162	27.9221	27.6586	27.1681	22.8276	22.5476	23.8428	21.0403	22.8011	26.6727	27.9684	26.8078	28.1335	28.636	23.4462	26.2491	26.2601	28.5002	28.8087	23.9997	24.8696	23.407
sp|P06314|KV404_HUMAN Ig kappa chain V-IV region B17 OS=Homo sapiens PE=2 SV=1	-0.242033	23.9207	-1.08146	0.280771	0.514264	-5.87364	124	80	25.8931	26.0322	23.3947	22.7076	23.7145	23.293	24.2467	24.5159	25.2431	25.0379	24.2467	23.9075	24.4557	23.9075	24.4196	25.0248	23.8814	24.6611	22.9863	22.9863	25.9143	25.8228	25.4248	25.1168	24.7341	24.5036	27.1932	27.1437	24.0373	24.2331	25.2061	25.1562	24.9871	25.0915	25.8342	25.7969	23.1078	23.266	25.2431	24.9745	24.8956
IGHV3-20	-0.180844	26.0629	-1.08099	0.280977	0.514264	-5.87413	124	80	27.1437	26.7118	24.9871	25.1929	26.0785	25.8822	27.0084	25.6318	26.7954	26.9854	25.3387	25.3049	26.3783	27.2183	26.9974	25.9935	24.0264	22.5955	27.0847	27.0231	26.0058	25.3504	26.4934	25.9264	26.7697	27.1932	19.032	23.0508	25.1294	25.2661	26.2964	26.3189	26.2491	26.2242	27.4286	27.6432	26.3902	24.5877	27.1932	26.8876	26.6838
COL6A3	0.156341	26.4316	1.07961	0.281591	0.514264	-5.87559	124	80	27.4429	25.8931	26.043	27.6143	25.9935	26.7339	26.5623	26.4066	26.4066	26.9352	26.7339	26.5888	26.9854	27.0847	25.8931	27.4135	26.4179	25.6704	27.2932	27.3208	27.1681	27.4846	26.8183	27.0231	26.539	28.1944	21.5162	22.5955	24.5507	24.8575	26.8292	25.7582	26.1385	27.4715	25.6318	26.8774	25.5853	26.6607	26.3189	26.2601	26.2242
SERPINB10	0.487357	27.9769	1.07503	0.283631	0.51656	-5.88039	124	80	27.3734	33.8993	24.883	25.2911	24.4664	33.373	26.4798	33.5117	25.6445	25.3613	26.924	27.2568	33.5117	33.2354	33.373	25.2061	26.3902	26.4447	26.127	26.5043	26.0905	27.0847	27.1437	33.109	24.7085	25.4615	29.6257	29.8066	33.8993	33.5117	33.109	26.6119	33.6792	25.8822	24.7341	26.1851	26.8774	26.8876	33.109	25.6091	25.1426
DEFA1	-0.264076	24.0577	-1.07397	0.284108	0.51656	-5.88151	124	80	23.5964	24.7527	22.3548	23.4462	22.3288	25.6204	23.3283	22.3916	23.3728	22.6031	27.7384	27.4211	23.2863	23.1001	22.6988	24.1583	25.2837	26.1442	22.778	22.4567	24.3299	23.5841	24.7277	22.6031	23.4732	23.5841	32.6008	32.9973	24.6322	24.6086	23.1474	22.6659	22.0678	20.8608	22.6988	22.4412	25.0054	24.7277	22.849	23.1752	23.2863
C6	0.230014	29.3233	1.07085	0.285502	0.51697	-5.88477	124	80	29.8327	29.7308	29.1784	28.3833	30.6844	30.6102	29.6512	29.5283	30.6844	30.8041	28.517	30.1919	29.6257	29.0676	30.2586	29.5283	30.1211	29.3605	29.8327	28.7482	29.5566	28.5346	29.9942	28.1631	28.6153	27.457	27.6143	26.924	29.757	28.1944	29.2213	27.5581	28.0977	30.8041	30.7663	29.0676	27.4429	27.3332	26.9613	26.9727	27.8328
THBS4	0.195974	24.5844	1.07065	0.285594	0.51697	-5.88498	124	80	22.4992	23.687	24.8188	23.1402	23.7806	24.8312	24.6268	23.894	23.8306	22.7398	24.6153	23.7672	24.883	24.2582	25.1929	23.293	27.1071	28.7482	24.6377	24.0643	23.3072	23.9997	24.5036	22.1891	25.7097	26.1851	22.6738	25.1168	25.5728	25.3719	25.1294	25.1929	25.5853	24.2582	25.1426	25.3049	26.043	26.127	24.7211	25.4374	23.3211
SERPINB8	0.253828	24.0496	1.06844	0.286587	0.517625	-5.88728	124	80	24.3477	24.6268	23.7806	21.425	24.0514	23.9331	25.0777	25.1671	23.1692	23.5264	24.8084	24.4902	25.5613	25.0915	25.6833	24.9616	25.2061	14.7121	25.4728	24.2582	24.0883	24.0993	22.5955	24.9356	21.6892	22.7707	26.6483	27.2693	20.9842	22.1704	25.0915	21.3276	21.4947	21.6892	22.0381	22.0933	24.3477	21.9855	20.2964	21.467	21.5622
KRT3	0.175625	29.7988	1.05943	0.29066	0.523827	-5.89663	124	80	32.4741	32.353	30.3556	30.0555	29.7087	29.7087	29.757	29.3337	29.2856	29.116	31.1455	31.062	29.6512	29.5566	29.4573	30.2276	30.4696	30.5384	29.6797	29.1998	28.6153	29.5793	29.5566	29.5043	30.0203	29.7087	31.8054	31.9289	29.2416	30.4293	31.2852	29.4086	30.9786	29.8581	30.3185	30.5384	29.5283	29.5283	30.8462	28.9369	29.6257
KRT34	-0.382539	23.1458	-1.04583	0.296879	0.533862	-5.91058	124	80	24.5877	24.5159	22.4817	27.3208	25.6833	25.9665	22.1128	22.8726	23.687	23.407	22.905	22.5132	21.7342	23.5141	23.1078	22.9863	25.4005	26.2601	22.4649	22.2784	22.2957	22.9863	23.3072	23.5903	24.1712	23.8554	22.2603	22.4817	23.6161	23.5393	22.6899	23.4204	22.4009	22.5955	22.4649	22.6274	24.1583	24.6153	23.7001	23.0508	23.9464
IGKV1-8	-0.112385	31.3621	-1.0355	0.301664	0.540609	-5.92106	124	80	31.1455	30.6455	31.9879	32.0479	31.1455	31.5363	31.062	31.1893	32.1679	32.2915	32.4741	31.9289	30.6844	30.5384	31.0204	32.1095	31.4763	32.0479	31.104	30.8918	31.5363	31.6964	31.4763	31.0204	31.6426	32.1679	29.3605	29.001	31.2309	31.5363	31.9879	31.7505	31.6964	31.6964	32.5305	31.6426	31.8054	31.6964	32.1679	32.1095	32.1095
SERPINA3	-0.111938	32.1635	-1.03488	0.30195	0.540609	-5.92168	124	80	32.4161	31.9289	31.8636	32.4741	32.353	32.2334	32.353	32.8936	31.2309	31.104	32.7436	32.7436	31.9879	32.0479	31.9289	32.1679	32.6746	33.2354	32.7436	32.8182	32.2334	32.353	31.8054	32.2915	32.9973	33.2354	33.8993	33.8993	31.8636	31.4763	31.4763	31.6426	31.7505	31.8054	31.4763	31.9289	32.5305	32.5305	32.353	32.2334	31.9879
IGHV3-30	0.147143	27.6709	1.03047	0.304011	0.543113	-5.92612	124	80	29.1998	29.001	27.8154	27.6738	28.4166	29.2416	29.0566	28.1944	28.9037	29.3729	27.9902	28.4586	27.2122	27.3662	27.2375	28.4833	26.6302	26.835	28.4409	28.3344	28.5745	28.6538	27.6896	27.9523	28.7982	28.8407	27.8015	28.0631	27.4846	27.8015	28.2615	27.7456	27.795	27.9902	28.6153	29.1593	28.4082	28.3754	28.3505	28.4676	28.4586
PMEL	-0.426456	21.9944	-1.02708	0.305599	0.544764	-5.92952	124	80	21.3276	21.4021	20.3653	20.604	21.3532	22.5955	23.7806	23.6161	24.0119	22.1515	20.405	24.9871	25.1426	25.0777	25.2661	23.5005	22.4817	21.8078	21.467	23.5393	24.8312	25.0644	24.0264	22.2784	20.7591	22.1515	20.2964	21.5836	23.9194	23.8306	23.3947	23.6025	23.9718	22.9722	21.4021	22.9386	22.5291	22.5132	21.166	19.9505	21.425
DSG2	-0.82926	17.9172	-1.0182	0.309788	0.551033	-5.93837	123	76	15.385	18.1764	9.38647	19.9138	9.26369	0	21.0403	22.0196	19.8355	19.8733	19.7487	18.5467	22.1515	22.1891	22.0933	20.9584	20.5404	14.7121	21.8866	21.0922	21.2247	10.2115	11.4229	19.2854	20.5737	20.2256	21.8078	20.7591	21.6031	22.905	21.0403	20.9584	20.8471	20.9842	13.5027	20.7287	8.80639	18.5467	20.405	19.7957	16.4514
PZP	-0.114537	30.5853	-1.0147	0.31145	0.552791	-5.94184	124	80	30.4293	30.8462	30.9305	30.6844	30.0203	30.2276	30.7251	30.5739	30.8041	30.8918	29.4573	29.2627	31.062	30.1211	30.3908	30.8918	30.7663	31.1893	30.5017	30.6455	30.1919	30.2586	29.7817	29.7087	31.0204	30.9786	30.2276	31.062	29.7308	29.9367	29.7087	29.5566	29.757	30.1211	28.9144	29.5283	30.1211	30.3556	30.3185	29.8066	29.6512
TAGLN2	0.972198	20.3918	1.00879	0.314272	0.556594	-5.94767	116	80	23.077	23.3491	24.4082	17.8573	18.1764	25.745	25.4852	25.745	26.1724	26.1499	24.9473	24.5036	27.4846	23.8814	25.9665	25.1562	19.9138	23.3354	25.3387	25.5218	25.9796	26.6838	21.425	24.5159	19.9946	25.9535	0	0	27.4004	26.5164	26.0658	19.7957	25.4123	10.787	19.9946	12.1286	25.1815	25.1929	26.457	26.5749	0
KRT6A	-0.165535	29.5741	-1.00189	0.317587	0.561253	-5.95444	124	80	29.9083	29.8327	30.5739	30.0203	29.9367	29.1998	29.1593	28.5745	28.9825	28.0162	28.636	28.2807	29.4573	29.3605	29.3091	29.4086	30.6455	31.3276	29.5793	29.7308	31.2852	31.104	29.2416	29.2416	28.893	28.2107	29.757	30.8918	29.4353	29.5566	30.8918	28.6723	29.6797	29.7087	31.1893	31.3734	28.4676	28.4166	27.8154	30.8918	29.14
C9	0.119985	29.7716	0.998291	0.319322	0.563106	-5.95795	124	80	29.5043	29.3853	30.0203	30.0861	30.5017	30.3908	30.6102	30.9786	29.8066	29.6797	30.2875	30.3185	30.3185	29.9661	30.4293	30.7251	29.9367	29.2627	30.5384	30.9786	30.4696	30.3556	30.3185	30.0861	29.5793	29.9942	30.0861	30.5384	29.2856	29.8581	29.9367	29.5043	30.1211	30.2586	29.4573	29.9942	30.8041	30.0203	29.9367	29.757	29.5793
KRT5	-0.148499	29.4072	-0.996684	0.3201	0.563261	-5.95951	124	80	30.0555	30.0555	30.7251	29.885	29.6512	29.1593	28.8699	29.5043	27.9082	28.7684	28.7108	28.6153	29.2856	29.2627	29.2627	28.8699	30.1567	31.062	29.3091	29.2213	31.4265	31.3276	29.5043	29.2627	28.5346	28.1177	29.9083	29.7308	29.1784	29.4353	28.5745	28.4166	28.8308	28.7877	31.104	31.1455	28.1631	28.18	28.7877	30.9786	28.7684
sp|P01780|HV319_HUMAN Ig heavy chain V-III region JON OS=Homo sapiens PE=1 SV=1	-0.794743	20.3462	-0.995273	0.320784	0.563261	-5.96088	122	80	23.687	23.5903	22.6439	22.1704	24.0373	23.5393	24.759	24.8575	24.1583	24.8956	20.9029	21.8671	22.4817	22.9576	23.3491	23.3354	19.1249	14.7121	21.9667	23.3354	24.8956	24.5877	23.6726	22.4485	24.3596	24.673	0	0	23.1813	22.6899	24.5756	24.3239	24.2836	24.6019	25.4508	24.4664	23.4868	23.5141	22.562	25.3158	23.4732
sp|P01708|LV205_HUMAN Ig lambda chain V-II region BUR OS=Homo sapiens PE=1 SV=1	0.177702	22.393	0.989953	0.323371	0.564525	-5.96603	124	80	21.6669	22.5955	21.4947	21.467	22.8159	22.8417	22.4009	22.6899	23.5141	23.0634	21.4021	20.9307	21.275	21.9855	23.1692	22.6274	21.7914	21.9949	21.7914	21.5397	22.7398	22.2249	22.6274	22.905	21.3757	22.0381	19.9505	20.6961	22.1128	21.7737	23.0365	22.077	23.1238	22.6738	23.077	22.1128	22.5872	22.9945	22.7854	22.2425	22.9792
TUBA1A	0.473584	20.8788	0.988137	0.324257	0.564525	-5.96778	123	80	21.2247	21.467	23.7532	23.1953	23.5393	22.7247	21.3276	21.6669	21.8272	18.8516	22.0933	22.3119	22.1891	22.0196	21.8866	21.425	20.1515	21.3276	21.5836	22.1891	21.0152	22.1515	21.7914	21.9045	22.9722	22.9576	0	19.1249	21.5397	22.2957	21.7528	21.8671	22.3288	22.0381	21.9045	21.0403	22.2072	21.627	20.5737	18.9191	20.5737
TUBA1B	0.473584	20.8788	0.988137	0.324257	0.564525	-5.96778	123	80	21.2247	21.467	23.7532	23.1953	23.5393	22.7247	21.3276	21.6669	21.8272	18.8516	22.0933	22.3119	22.1891	22.0196	21.8866	21.425	20.1515	21.3276	21.5836	22.1891	21.0152	22.1515	21.7914	21.9045	22.9722	22.9576	0	19.1249	21.5397	22.2957	21.7528	21.8671	22.3288	22.0381	21.9045	21.0403	22.2072	21.627	20.5737	18.9191	20.5737
TUBA1C	0.473584	20.8788	0.988137	0.324257	0.564525	-5.96778	123	80	21.2247	21.467	23.7532	23.1953	23.5393	22.7247	21.3276	21.6669	21.8272	18.8516	22.0933	22.3119	22.1891	22.0196	21.8866	21.425	20.1515	21.3276	21.5836	22.1891	21.0152	22.1515	21.7914	21.9045	22.9722	22.9576	0	19.1249	21.5397	22.2957	21.7528	21.8671	22.3288	22.0381	21.9045	21.0403	22.2072	21.627	20.5737	18.9191	20.5737
sp|P18136|KV313_HUMAN Ig kappa chain V-III region HIC OS=Homo sapiens PE=1 SV=2	0.131401	28.134	0.98489	0.325846	0.565585	-5.97091	124	80	28.2107	27.4135	27.8608	27.716	28.0401	28.3257	28.007	27.7311	29.0797	29.2106	28.359	28.359	27.0902	26.7954	27.457	28.6257	29.8454	28.1407	27.3392	27.2754	28.1555	27.9756	27.8543	27.9082	27.4715	28.2537	23.8491	24.391	27.9299	27.6207	28.3833	28.5258	28.3425	28.2711	28.8699	28.9593	27.2754	27.0349	28.517	28.4082	28.8603
KRT6B	-0.161728	29.7742	-0.984074	0.326246	0.565585	-5.97169	124	80	29.9367	29.885	31.0204	29.9661	30.3556	29.2627	29.2416	28.6538	29.14	28.3505	28.9593	28.636	29.5043	29.4086	29.3853	29.8581	31.104	31.1455	29.7308	29.8066	31.3734	31.1455	29.4787	29.5283	29.0455	28.7314	30.5739	31.104	29.8066	29.6257	30.9305	28.8087	29.8066	29.885	31.2309	31.4763	28.9593	28.7684	27.8757	30.9305	29.2856
FCN3	0.100187	25.5667	0.980216	0.328142	0.567672	-5.97538	124	80	24.8084	24.6968	25.5728	25.4728	25.6592	25.6833	25.5853	25.6204	25.0379	25.1562	25.1426	25.2301	25.9796	26.2371	26.4179	26.7118	26.3783	25.3613	26.043	25.4965	26.115	26.1971	25.5976	25.4374	25.5976	25.8461	25.1671	25.94	23.7806	23.9718	25.4852	25.5853	25.3049	25.3719	25.4374	25.6318	25.8572	26.0658	25.9143	25.5108	25.6445
CAND1	0.715298	17.3793	0.973954	0.331234	0.571815	-5.98135	119	79	20.5404	22.0043	18.9191	18.4513	19.7957	0	20.1877	21.0659	20.1515	20.9842	21.6669	20.1877	21.6457	18.4513	18.5467	20.7287	13.0197	23.3491	18.5467	20.037	22.0196	21.2247	18.628	18.7755	19.4513	17.967	0	0	19.8355	21.0403	19.4513	18.8516	20.7287	18.9191	13.5027	12.1286	20.4729	9.26369	19.0642	18.1764	20.8471
NAMPT	-1.11418	17.7592	-0.971781	0.332312	0.57247	-5.98341	117	73	0	9.26369	9.38647	22.4338	22.6738	23.5264	10.787	11.2909	23.7402	11.2909	24.759	24.4309	21.627	25.5728	23.6025	9.26369	13.0197	23.2378	24.7211	23.0924	12.278	21.1956	11.4229	11.4229	10.2115	8.133	23.1953	24.4557	10.2115	13.0197	23.4204	22.8873	12.6	10.787	13.5027	12.1286	8.80639	20.5027	10.2115	7.13813	0
IGKV3-11	-0.111702	31.2778	-0.967811	0.334286	0.574663	-5.98717	124	80	31.3276	30.7663	32.1095	32.1095	31.1893	31.5931	31.1893	31.104	32.1095	31.9879	32.353	31.6426	30.9786	30.6455	31.062	31.8636	31.3276	31.8636	31.062	30.8041	31.2309	31.5931	31.3734	30.8462	31.5931	32.1095	29.2213	28.8506	31.1893	31.3734	31.6964	31.5363	31.5363	31.5931	32.4161	31.9879	31.7505	31.5363	32.0479	31.9879	31.6426
PROM1	-0.898028	16.8704	-0.966231	0.335074	0.574813	-5.98866	119	77	22.4817	22.0587	20.8744	19.9505	23.9718	0	21.166	11.2909	11.8184	11.2909	0	7.13813	19.1731	11.2909	12.4133	16.9432	13.0197	23.3658	7.13813	10.7184	12.278	10.2115	11.4229	11.4229	20.4729	20.2964	22.6274	22.6439	10.2115	13.0197	11.2909	0	12.6	10.787	13.5027	12.1286	8.80639	20.0802	21.9255	21.275	20.3653
IGKV3-20	0.128454	28.13	0.964021	0.336178	0.575503	-5.99074	124	80	28.1944	27.3867	27.8403	27.6896	28.0401	28.3257	28.007	27.716	29.0797	29.2106	28.359	28.359	27.0902	26.7832	27.4429	28.6257	29.8454	28.1407	27.3392	27.2754	28.1555	27.9756	27.8543	27.8757	27.4429	28.2537	23.8491	24.391	27.9299	27.6207	28.3674	28.5258	28.3425	28.2711	28.8506	28.9369	27.2754	27.0231	28.5002	28.4082	28.8603
KRT1	0.137734	30.5295	0.956739	0.339833	0.578233	-5.99756	124	80	32.9973	32.8182	32.8182	32.1679	30.6455	30.4696	30.2586	30.0861	31.104	31.1455	30.8918	30.8918	29.8581	29.9083	29.8581	31.8054	33.5117	33.373	31.5931	31.5931	29.3091	29.4353	31.062	31.1455	30.8462	30.6844	32.5305	32.6746	31.3276	31.4265	30.4696	30.5739	30.7251	31.104	29.4353	30.1919	30.6102	30.6455	29.6797	29.6019	30.8918
IGHV4-4	0.185294	27.231	0.956629	0.339888	0.578233	-5.99767	124	80	25.2237	25.2712	27.1614	26.9296	29.1039	27.0778	26.7893	26.5941	28.3257	27.4211	26.012	25.9731	28.5437	26.835	27.1493	27.6662	25.8517	26.6057	26.5941	25.9731	27.5779	27.2754	25.7389	26.3609	27.029	26.3017	26.7528	22.8644	26.8936	26.6783	27.7808	27.696	27.1614	27.1252	28.0401	28.1407	26.1788	27.45	28.1872	27.1751	27.3662
LOC642131	0.185294	27.231	0.956629	0.339888	0.578233	-5.99767	124	80	25.2237	25.2712	27.1614	26.9296	29.1039	27.0778	26.7893	26.5941	28.3257	27.4211	26.012	25.9731	28.5437	26.835	27.1493	27.6662	25.8517	26.6057	26.5941	25.9731	27.5779	27.2754	25.7389	26.3609	27.029	26.3017	26.7528	22.8644	26.8936	26.6783	27.7808	27.696	27.1614	27.1252	28.0401	28.1407	26.1788	27.45	28.1872	27.1751	27.3662
HSPG2	0.192176	24.6213	0.952119	0.342165	0.580079	-6.00186	124	80	25.7969	26.054	23.8814	24.0514	24.6153	23.8306	24.1227	22.9222	23.0634	24.3108	23.1692	23.407	24.8696	24.5756	24.759	24.3961	24.6611	23.6025	25.2762	24.9083	23.6726	23.0634	24.1933	24.3858	23.7532	23.5639	20.1515	15.0331	25.1562	25.0248	24.3108	24.4423	24.5273	24.8575	23.4732	23.4732	23.8688	23.9861	23.5141	24.4082	24.0119
IGHV1-18	0.184603	25.5709	0.951677	0.342388	0.580079	-6.00228	124	80	26.6483	26.9352	26.2371	26.1724	26.5623	26.5888	26.127	26.0658	24.8312	24.563	26.2242	26.4685	26.4313	26.5277	26.3071	26.8183	23.8065	26.3672	25.9037	25.9037	26.6483	26.5994	26.3189	26.127	26.5505	26.4179	23.3354	22.0587	25.6592	25.9037	27.3867	27.2449	26.0058	26.1851	27.5845	27.9082	24.5877	26.1593	26.8078	26.5888	27.0084
tr|A0A0J9YY99|A0A0J9YY99_HUMAN Uncharacterized protein (Fragment) OS=Homo sapiens PE=1 SV=1	0.136673	27.7053	0.949866	0.343306	0.580435	-6.00396	124	80	29.2213	29.0227	27.9523	27.759	28.4494	29.2856	29.0566	28.18	28.9037	29.3729	27.9902	28.4586	27.2122	27.3662	27.2375	28.5002	26.6302	26.835	28.4409	28.3169	28.5929	28.6723	27.8015	28.0162	28.7982	28.8407	27.8154	28.0162	27.4715	27.7884	28.2277	27.7884	27.795	27.9902	28.636	29.1784	28.4082	28.3754	28.6538	28.7314	28.4586
IGHV1-69-2	0.433481	24.2743	0.947805	0.344351	0.581004	-6.00586	124	80	26.7954	27.0709	26.2718	25.9264	25.8572	25.536	26.7591	26.3902	27.3208	23.077	25.9535	26.2491	26.4447	26.2718	26.2491	26.3189	24.5693	24.5098	26.3672	26.1385	26.2718	26.3783	25.3504	25.3504	25.9143	25.8822	24.5507	24.1355	25.3049	25.5488	26.9613	27.0709	25.6704	26.054	27.0956	27.4004	24.4022	24.8312	22.2957	26.0905	26.4685
HSPA2	0.377974	23.5214	0.938649	0.349022	0.587676	-6.01429	124	80	21.4021	9.26369	25.3613	25.0509	25.0777	24.2582	19.2581	20.9584	21.446	25.2762	24.1583	23.8065	25.2061	24.6611	23.9464	20.604	25.2544	26.1971	23.8554	24.3358	23.8554	23.9718	20.5737	21.7737	24.5273	24.6153	20.4729	20.7287	24.2331	22.8011	22.9863	21.0403	22.1891	22.5476	22.7247	19.3934	25.6833	21.7104	22.0196	21.6031	21.7104
CTSG	-0.195289	23.8866	-0.932188	0.352343	0.592051	-6.02019	124	80	23.1813	23.7672	24.7464	24.883	23.1238	24.0643	22.7076	23.0027	21.248	22.6738	23.8428	23.8688	22.8726	22.5291	21.0152	19.3391	23.7672	24.7085	21.425	20.8167	22.0587	22.3119	20.2964	21.467	23.8428	23.9194	30.0555	31.2309	25.9143	24.7085	21.8272	23.7145	22.9863	22.8011	22.0933	23.5639	25.5218	23.3072	22.9386	20.3653	26.6248
TRDN	0.713779	12.0008	0.928239	0.354382	0.59426	-6.02377	113	72	0	9.26369	9.38647	7.13813	9.26369	0	10.787	20.9842	11.8184	11.2909	18.3664	19.2302	21.4021	11.2909	19.7957	21.3757	13.0197	14.7121	20.405	20.1155	18.9991	10.2115	19.1731	19.0642	10.2115	8.133	0	0	10.2115	13.0197	11.2909	0	19.7038	10.787	13.5027	12.1286	8.80639	9.26369	10.2115	7.13813	17.4706
CRTAC1	1.07107	15.4849	0.926344	0.355363	0.59469	-6.02549	114	74	0	21.8671	9.38647	7.13813	9.26369	0	21.0922	11.2909	11.8184	21.9667	0	19.7038	12.9626	11.2909	12.4133	20.6369	13.0197	25.0777	21.2247	26.115	12.278	25.6833	11.4229	11.4229	10.2115	24.3108	20.9842	20.5404	25.3719	13.0197	11.2909	0	24.4781	10.787	13.5027	12.1286	8.80639	25.2911	10.2115	7.13813	25.6204
PLEC	-0.632634	18.9842	-0.920091	0.358613	0.598906	-6.03112	123	80	19.4513	19.0642	24.4423	24.2194	22.7398	22.7556	21.4021	22.132	18.1764	22.2072	21.5162	22.0196	23.9595	23.7001	19.3934	22.7854	21.8866	22.3823	22.5788	22.8417	19.9946	20.8744	21.5836	11.4229	22.6899	21.7914	20.9584	21.6031	22.3288	21.8671	20.7287	21.166	21.8272	22.7076	22.5132	23.687	22.562	19.9505	22.6106	15.7947	20.3324
sp|P06331|HV209_HUMAN Ig heavy chain V-II region ARH-77 OS=Homo sapiens PE=4 SV=1	-0.129825	25.9625	-0.914422	0.361576	0.602409	-6.03619	124	80	25.5218	25.2911	25.0915	24.2836	25.87	25.7969	25.4728	25.8461	26.2242	26.3546	25.8104	26.0785	26.0658	25.9935	25.6318	26.0785	25.4374	22.9863	26.1971	25.6833	26.0182	26.127	25.6091	25.2061	25.4248	25.0123	26.6356	23.1402	25.9935	26.0785	26.0905	26.3783	25.9264	26.7464	26.1026	26.0658	25.9665	25.94	26.1971	25.784	26.2491
IGHV3-13	0.219027	27.6159	0.912469	0.3626	0.602409	-6.03794	124	80	28.6723	27.5845	25.7097	25.6833	26.3783	25.87	30.5739	30.4293	29.9367	26.7339	26.5888	25.94	28.049	31.104	27.1313	26.043	23.7267	24.686	30.5739	30.8462	31.104	31.2309	31.2852	31.062	30.6844	27.2183	26.8292	24.6504	30.9305	30.9305	31.3276	31.1455	30.8041	28.1335	30.8462	30.8918	31.1893	25.5853	31.2309	30.6844	30.7663
NME1-NME2	0.69959	21.3912	0.910288	0.363746	0.602409	-6.03988	120	79	19.7957	23.6161	24.6611	24.3358	24.4902	22.0196	18.8141	11.2909	26.3414	11.2909	20.4729	21.166	23.4009	22.9863	23.5073	22.9386	22.4169	14.7121	7.13813	19.032	22.4338	22.658	21.8568	22.5212	10.2115	23.0365	23.2513	22.9222	24.206	21.9855	24.5159	22.2603	21.5622	21.9045	25.3613	25.479	22.3631	20.9307	18.628	7.13813	0
NME2	0.69959	21.3912	0.910288	0.363746	0.602409	-6.03988	120	79	19.7957	23.6161	24.6611	24.3358	24.4902	22.0196	18.8141	11.2909	26.3414	11.2909	20.4729	21.166	23.4009	22.9863	23.5073	22.9386	22.4169	14.7121	7.13813	19.032	22.4338	22.658	21.8568	22.5212	10.2115	23.0365	23.2513	22.9222	24.206	21.9855	24.5159	22.2603	21.5622	21.9045	25.3613	25.479	22.3631	20.9307	18.628	7.13813	0
IGKV2-24	-0.149523	25.3453	-0.907682	0.365119	0.602409	-6.04219	124	80	25.9997	26.1328	25.0054	24.902	25.2488	23.9929	25.379	25.1231	25.0972	24.4723	25.0972	24.277	23.8367	24.0821	23.2321	26.5564	23.7868	24.8136	25.2603	24.7403	25.8401	23.4269	24.0938	24.4139	26.7053	26.5564	26.2431	22.2161	23.0273	23.4137	24.391	25.0846	25.2603	25.7905	25.579	26.9296	25.7031	25.5424	24.1648	26.3017	26.0965
IGKV2D-24	-0.149523	25.3453	-0.907682	0.365119	0.602409	-6.04219	124	80	25.9997	26.1328	25.0054	24.902	25.2488	23.9929	25.379	25.1231	25.0972	24.4723	25.0972	24.277	23.8367	24.0821	23.2321	26.5564	23.7868	24.8136	25.2603	24.7403	25.8401	23.4269	24.0938	24.4139	26.7053	26.5564	26.2431	22.2161	23.0273	23.4137	24.391	25.0846	25.2603	25.7905	25.579	26.9296	25.7031	25.5424	24.1648	26.3017	26.0965
FAH	0.211159	26.195	0.898835	0.369802	0.60891	-6.04999	124	80	25.386	25.536	26.8292	25.0248	26.5043	26.8544	24.8696	25.8572	27.1313	26.7832	23.7672	25.3158	26.6727	26.5994	26.8292	26.9492	27.3867	24.9356	24.759	24.8456	26.7954	26.6248	26.115	23.7402	23.3354	25.1929	27.2568	27.2815	28.2458	28.3505	26.7954	22.8562	28.0811	28.3674	26.9727	26.8183	23.1238	23.7402	26.9352	27.4429	22.7398
IGKC	-0.107078	30.9673	-0.89728	0.370629	0.609049	-6.05135	124	80	30.8918	29.9942	31.6964	31.8054	30.8918	31.3734	30.7663	30.8462	31.5931	31.6426	32.2915	31.3734	30.1919	30.1567	30.7251	31.5363	31.2852	31.7505	30.6844	30.5384	31.062	31.5363	31.1893	30.5739	31.2852	31.9879	29.1593	28.8308	31.062	31.2852	31.5363	31.2852	31.2309	31.5363	32.2334	31.5363	31.5931	31.4265	31.8054	31.8636	31.5931
SERPINB5	-0.560495	20.5135	-0.889352	0.374863	0.613829	-6.05826	122	80	15.7947	9.26369	18.7755	15.9274	19.2854	15.7947	10.787	19.7957	21.6669	22.0196	20.3324	19.1731	20.7858	20.1877	19.6547	22.2957	19.1731	21.425	7.13813	10.7184	20.7858	20.0802	20.2256	20.4407	21.0922	21.7737	16.2178	19.8733	19.4513	19.7487	19.7038	21.4947	20.9029	20.8167	21.6457	21.627	22.2603	16.5415	22.2249	22.1128	22.7247
NME2P1	0.695853	21.2522	0.889031	0.375035	0.613829	-6.05854	120	79	19.7957	23.6161	24.6611	24.3358	24.4902	22.0196	10.787	11.2909	26.3414	11.2909	20.4729	21.166	23.3211	22.9863	23.4868	22.9386	22.4169	14.7121	7.13813	18.4513	22.4338	22.658	21.627	22.4338	10.2115	23.0365	23.2513	22.9222	24.206	21.9855	24.5159	22.2603	21.5622	21.9045	25.3613	25.4615	22.3631	20.9307	18.628	7.13813	0
IGLC3	-0.134722	30.5981	-0.884003	0.377737	0.61702	-6.06289	124	80	32.2915	32.7436	31.104	31.062	32.8182	31.9289	31.2309	30.2875	31.3734	30.9786	30.8041	29.2856	30.4696	30.8462	29.9661	31.062	29.2416	29.7087	31.2852	30.5017	31.7505	30.5384	30.3556	30.2875	31.104	31.104	27.8757	27.9827	30.1919	30.0555	30.8041	31.1893	30.5739	31.2309	31.3734	31.7505	31.062	31.8054	30.8041	31.2309	32.5305
PDIA4	-0.336563	22.68	-0.881118	0.379292	0.618329	-6.06538	124	80	20.9307	23.293	22.9222	23.4868	23.0634	20.1515	23.5141	23.5393	23.4204	23.3658	19.7038	19.7957	12.9626	18.0723	24.6611	9.26369	13.0197	20.5404	20.2621	19.9505	23.5393	23.1692	23.3798	23.5264	23.0365	23.4333	21.166	22.1515	22.3466	22.8159	23.5393	22.4649	24.3239	20.7858	23.6445	24.1933	23.7145	23.293	23.4462	23.0634	23.3658
IGHM	-0.126013	31.1233	-0.878843	0.380521	0.619102	-6.06733	124	80	31.2309	30.8041	29.4086	29.4787	30.3185	29.9942	30.8041	30.7251	31.3276	31.5363	30.9305	31.1893	30.0861	30.0203	30.0861	31.5931	33.6792	33.109	30.4293	30.7251	31.8054	31.9289	31.5931	31.3734	30.9786	31.062	27.0231	27.3332	28.9144	29.2627	29.7817	29.4353	30.8918	31.1455	30.8041	30.7663	32.0479	32.2334	31.4265	31.3276	31.4763
IGKV1D-33	-0.30899	26.0483	-0.866423	0.387277	0.627667	-6.07792	124	80	27.2449	27.0231	26.5334	26.2371	27.1681	26.9854	26.115	25.8822	27.716	28.049	27.2568	27.1437	26.6119	25.7221	26.0785	26.5164	26.0658	22.9482	26.4313	26.4934	28.0631	28.3169	25.1029	26.8292	27.5997	27.1822	23.7402	24.3358	26.4179	26.5505	27.4286	26.6988	26.3071	26.6356	28.4676	28.5745	26.8544	26.3189	28.4324	28.3674	28.5929
IGHV3-53	0.129083	27.1359	0.862709	0.389312	0.627667	-6.08105	124	80	29.6138	29.5425	28.0561	28.0895	28.3425	27.696	28.1256	27.1493	26.86	26.8936	26.3843	28.6631	25.2237	24.5568	25.2117	27.2243	25.4186	25.9468	27.5647	27.4643	27.3662	27.5779	26.348	27.0029	27.5779	27.1131	27.4916	27.7092	26.86	26.6302	26.9059	26.7528	26.6183	27.2754	28.0895	28.5087	27.8403	27.884	27.029	27.4211	27.4357
IGHV3-66	0.129083	27.1359	0.862709	0.389312	0.627667	-6.08105	124	80	29.6138	29.5425	28.0561	28.0895	28.3425	27.696	28.1256	27.1493	26.86	26.8936	26.3843	28.6631	25.2237	24.5568	25.2117	27.2243	25.4186	25.9468	27.5647	27.4643	27.3662	27.5779	26.348	27.0029	27.5779	27.1131	27.4916	27.7092	26.86	26.6302	26.9059	26.7528	26.6183	27.2754	28.0895	28.5087	27.8403	27.884	27.029	27.4211	27.4357
GP1BA	-0.60773	19.2236	-0.862061	0.389667	0.627667	-6.0816	122	79	21.425	21.8272	21.4021	17.967	21.0152	18.8516	20.7858	11.2909	20.3653	20.2256	21.0922	20.2256	19.9946	11.2909	19.6016	17.967	13.0197	21.9045	24.0373	22.8726	23.1402	10.2115	18.7755	11.4229	21.3276	15.7947	21.8866	22.0381	20.5404	21.6892	22.905	20.3324	12.6	10.787	13.5027	12.1286	18.1764	9.26369	21.6669	20.1155	19.6016
sp|P83593|KV405_HUMAN Ig kappa chain V-IV region STH (Fragment) OS=Homo sapiens PE=1 SV=1	0.264738	24.598	0.860976	0.390263	0.627667	-6.08251	124	80	25.9037	26.115	25.0777	25.0644	25.4005	25.0123	24.1712	23.8428	24.9214	24.9083	23.8814	23.9861	24.0993	23.3947	24.5036	25.4123	24.2467	24.8312	22.1128	22.5788	25.1294	25.2431	23.9595	24.5756	24.9356	25.5108	27.1191	27.1191	24.4196	24.1933	24.9214	24.3961	24.6968	25.1029	25.4123	25.0509	22.6899	23.3658	25.6833	25.8228	25.6592
PSMA7	-0.74363	16.0367	-0.859374	0.391144	0.627667	-6.08385	119	79	23.0103	24.0938	21.0278	20.9998	20.4229	0	10.787	11.2909	11.8184	11.2909	0	7.13813	21.5055	11.2909	12.4133	9.26369	20.2439	14.7121	7.13813	10.7184	22.7932	22.8218	21.1046	11.4229	22.7162	8.133	22.3727	24.9286	21.2364	20.8013	11.2909	21.573	12.6	17.4132	13.5027	12.1286	20.9168	9.26369	10.2115	7.13813	0
PSMA8	-0.74363	16.0367	-0.859374	0.391144	0.627667	-6.08385	119	79	23.0103	24.0938	21.0278	20.9998	20.4229	0	10.787	11.2909	11.8184	11.2909	0	7.13813	21.5055	11.2909	12.4133	9.26369	20.2439	14.7121	7.13813	10.7184	22.7932	22.8218	21.1046	11.4229	22.7162	8.133	22.3727	24.9286	21.2364	20.8013	11.2909	21.573	12.6	17.4132	13.5027	12.1286	20.9168	9.26369	10.2115	7.13813	0
ALB	0.0250298	36.4941	0.852248	0.395077	0.632421	-6.08981	124	80	36.5093	36.5093	36.5093	36.5093	36.5093	36.5093	36.5093	36.5093	36.5093	36.5093	36.5093	36.5093	36.5093	36.5093	36.5093	36.5093	36.5093	36.5093	36.5093	36.5093	36.5093	36.5093	36.5093	36.5093	36.5093	36.5093	34.9575	34.9575	36.5093	36.5093	36.5093	36.5093	36.5093	36.5093	36.5093	36.5093	36.5093	36.5093	36.5093	36.5093	36.5093
DEFA3	-0.207257	24.0916	-0.850587	0.395997	0.632421	-6.09119	124	80	23.5964	24.7527	22.3548	23.4732	22.3631	25.6592	23.3283	22.3916	23.3728	22.6031	27.7384	27.4211	23.2863	23.1001	22.6988	24.206	25.2837	26.1442	22.778	22.4567	24.3299	23.5841	24.7277	22.6031	23.5005	23.5841	32.6746	33.109	24.6322	24.6086	23.1474	22.6659	22.0678	20.8608	22.6988	22.4412	25.0054	24.7277	22.849	23.1752	23.2863
YWHAZ	0.3306	22.2165	0.849151	0.396794	0.632421	-6.09238	124	80	22.658	23.407	23.1692	23.7267	22.2249	23.407	21.9255	21.2982	22.2249	21.7342	23.0924	23.9331	22.077	22.4338	22.8011	22.4649	24.4423	24.5389	21.9045	19.8355	21.4021	19.2302	22.8011	23.077	22.3288	22.2072	22.1128	20.037	21.0152	22.2072	23.266	22.8276	23.2513	23.8428	21.446	18.7755	22.3119	22.5291	19.8355	20.2256	23.8814
sp|P01767|HV306_HUMAN Ig heavy chain V-III region BUT OS=Homo sapiens PE=1 SV=1	0.316338	24.6049	0.848435	0.397191	0.632421	-6.09298	124	80	28.3169	28.2986	27.2183	27.2932	27.8608	22.5476	22.7556	22.5476	21.1956	23.7001	23.018	27.6896	22.9222	22.4817	22.8159	22.905	20.6691	25.9468	22.5955	22.0381	23.9595	24.1227	22.562	23.2106	23.3211	22.8011	15.2431	14.3033	21.9667	21.6031	23.1692	23.2797	24.2582	24.5036	23.0508	22.3288	21.9855	22.4992	24.1355	24.3961	24.0758
sp|P01597|KV105_HUMAN Ig kappa chain V-I region DEE OS=Homo sapiens PE=1 SV=1	-0.2365	27.8886	-0.846372	0.398338	0.633018	-6.09468	124	80	28.1631	28.4833	28.6153	28.517	28.6538	28.8506	28.4833	28.7684	29.7817	30.0203	29.3605	29.5793	28.3833	28.4494	28.4166	29.2213	27.8477	28.2986	28.18	28.2807	29.116	29.3091	28.9369	28.7877	29.3337	29.1998	26.1971	26.4179	28.5745	28.7684	29.4353	29.8066	28.8699	29.2213	29.757	25.5613	28.7314	28.6903	29.2627	29.4086	30.0555
ORM1	0.135098	32.0565	0.840916	0.401381	0.63662	-6.09918	124	80	31.7505	31.5363	32.2334	31.4763	33.2354	31.062	32.4161	32.4161	31.9289	32.353	32.6746	32.6746	32.1095	31.9879	32.0479	31.6426	32.5305	32.5305	32.4161	32.6746	32.9973	32.2915	32.5305	32.2334	31.062	31.3276	33.109	33.6792	32.1679	32.2334	31.7505	31.9879	31.3734	31.2852	31.6964	32.1095	33.6792	33.8993	32.6008	31.8054	32.4161
SERPINA2	0.335031	27.6224	0.834082	0.405211	0.641454	-6.10477	124	80	22.7556	22.4485	31.3276	31.4265	29.4787	29.8066	30.4293	30.6102	28.0631	27.4429	31.8054	31.8054	29.7308	29.5793	29.5793	30.0861	31.3734	32.353	30.4696	30.6844	30.7663	30.7251	30.5017	30.6102	31.1893	30.9305	29.8327	29.5566	29.5566	20.5404	28.6538	28.7108	29.6257	29.4573	28.5346	26.0058	31.1455	31.1893	31.1893	30.7663	30.8462
KRT13	0.10417	27.7907	0.829738	0.407658	0.641915	-6.1083	124	80	27.8757	28.0631	28.893	29.1998	27.6896	27.7884	27.5997	27.0084	27.3452	26.9727	27.5713	27.6143	26.3672	28.6903	27.759	28.8506	30.4293	26.2829	27.2302	29.5566	28.6723	26.8292	28.148	27.9977	27.8015	27.4286	29.3853	29.6257	28.6723	28.4833	27.1071	27.1548	27.7311	28.2107	27.1932	27.1437	27.8757	27.6432	26.5623	26.6607	28.517
ACTG1	0.117977	28.0876	0.829609	0.407731	0.641915	-6.1084	124	80	27.2061	27.3208	28.148	28.3344	27.0401	27.2815	27.0231	28.3169	28.5528	28.3833	30.1919	29.9942	27.3068	28.6538	28.3833	26.6607	28.5929	29.1593	28.5346	28.1407	27.1548	28.5528	28.2458	28.5346	28.5929	28.7781	28.6723	28.2458	28.3674	28.517	29.0676	29.2856	27.9977	28.9369	25.7097	26.7697	29.3853	29.4353	27.2302	27.4846	26.539
IGHV1-3	0.326124	24.6131	0.829396	0.407851	0.641915	-6.10857	124	80	26.8774	27.1437	26.33	26.0905	25.9143	25.5613	26.539	26.2718	27.3332	23.6161	26.2829	26.3902	26.0058	26.2242	25.8342	26.539	24.5693	24.5098	26.2601	26.054	26.33	26.4179	25.0248	25.0644	26.0182	25.9143	24.5877	24.3477	25.4005	25.6964	27.0084	27.0956	25.7221	26.115	27.1191	27.4286	24.4022	24.6968	23.687	26.3783	26.4934
CEACAM5	0.605686	10.7954	0.826213	0.40965	0.643511	-6.11115	110	71	0	9.26369	9.38647	7.13813	9.26369	0	10.787	11.2909	11.8184	11.2909	18.9596	18.6683	12.9626	11.2909	12.4133	9.26369	13.0197	14.7121	7.13813	10.7184	12.278	10.2115	11.4229	11.4229	10.2115	8.133	27.6432	27.5845	22.658	22.2337	11.2909	0	12.6	10.787	13.5027	12.1286	8.80639	9.26369	10.2115	7.13813	0
UBA1	0.577865	11.4966	0.819813	0.413281	0.645853	-6.11629	112	75	0	9.26369	9.38647	7.13813	9.26369	0	10.787	11.2909	11.8184	17.6412	0	7.13813	12.9626	11.2909	12.4133	9.26369	13.0197	14.7121	7.13813	10.7184	12.278	10.2115	11.4229	11.4229	17.6412	8.133	17.2256	0	10.2115	19.1731	20.7591	20.2256	12.6	10.787	13.5027	12.1286	8.80639	9.26369	10.2115	19.8355	19.3391
ANXA3	-0.242664	24.4353	-0.819608	0.413397	0.645853	-6.11646	124	80	23.2106	22.905	22.8159	20.9307	21.8866	22.5788	25.1426	24.6268	23.9997	24.6268	28.1335	30.3556	25.8461	25.5976	25.7221	23.4462	24.1828	30.0555	24.9083	24.0514	24.9984	24.6153	24.6153	24.0993	23.2513	23.293	27.9827	28.893	25.3387	25.5728	25.4005	23.9464	25.8822	25.0777	24.9356	24.1227	22.4009	23.5515	23.2264	23.0924	22.3823
NPEPPS	-0.663252	15.5768	-0.819421	0.413504	0.645853	-6.11661	119	76	0	9.26369	9.38647	7.13813	17.2256	0	20.2256	21.5397	11.8184	11.2909	19.8733	17.0801	12.9626	11.2909	12.4133	9.26369	20.8471	14.7121	19.2302	20.8744	19.6547	20.7858	19.5508	11.4229	17.8573	17.0801	20.3324	19.2854	18.9191	13.0197	11.2909	18.9991	12.6	10.787	13.5027	19.1731	18.8516	17.8573	18.8516	7.13813	20.4407
IGLC7	0.232613	27.444	0.816755	0.415023	0.646993	-6.11874	124	80	27.3589	30.0861	26.6607	26.3902	28.2277	28.6538	29.3853	29.2416	29.116	27.0453	28.4166	26.3414	29.0676	29.001	29.0676	27.7311	23.9595	22.8417	29.0917	28.8506	29.2416	28.9369	29.2627	28.9825	28.7314	28.5002	23.0027	25.6204	28.2277	27.7456	29.5793	29.2416	29.0455	28.6903	30.0203	30.2276	29.5566	29.757	29.8327	29.6257	29.1784
NIPSNAP3A	0.292266	25.3157	0.807629	0.420246	0.652833	-6.12598	124	80	26.2601	26.3546	22.6274	28.9593	21.5622	29.6257	28.3674	28.2615	22.9222	21.425	28.5528	22.6738	27.0453	23.687	23.3947	21.9469	24.4781	23.5005	28.0811	23.5639	21.6457	21.9667	22.0933	26.2718	22.4338	22.2957	26.9613	26.8995	25.2431	24.8956	21.0659	22.6274	21.2247	22.8276	23.3354	21.6457	23.5141	22.4817	22.8011	22.5788	22.0043
IGHV1-69	-0.112873	26.1216	-0.807429	0.420361	0.652833	-6.12613	124	80	26.924	27.3332	26.8657	27.3068	26.115	26.539	27.1313	26.6248	27.5271	25.3387	26.3546	26.5505	26.8183	26.6248	26.5888	26.6988	25.5613	25.6445	26.6483	26.6483	26.8078	26.7118	26.043	26.2491	26.1385	26.1724	25.4508	25.5728	25.5218	25.8822	27.0709	27.2693	25.9665	26.2601	27.4429	27.8015	27.0956	25.3049	25.1929	26.6727	26.6727
MYH3	0.363319	22.1952	0.805766	0.421317	0.652872	-6.12744	124	80	24.4902	24.7976	23.8428	27.0847	25.2661	24.772	21.2247	20.8167	22.8417	20.6961	20.9307	19.4979	20.4729	21.0659	20.1515	21.5622	24.6268	23.5264	20.1155	19.7487	19.0642	21.5622	20.6961	20.6691	25.5488	25.3613	20.4407	20.7858	19.7038	13.0197	11.2909	20.9307	12.6	19.7038	13.5027	20.3653	20.604	20.3324	20.5027	21.3757	20.7591
LBP	-0.117619	25.9606	-0.804618	0.421978	0.652872	-6.12835	124	80	25.9665	25.9935	26.2601	26.1499	24.8575	24.7211	27.2815	26.8657	24.8188	24.772	26.6119	26.9122	25.87	26.1971	26.1499	25.3158	24.4309	25.7097	26.924	26.8544	26.7118	26.6727	26.8544	27.0847	26.2601	26.127	22.2249	23.4204	24.3239	25.2431	25.9143	25.6204	25.2172	24.883	25.6592	25.6833	26.6838	26.6248	25.3719	25.3387	24.686
POTEE	0.126344	26.4416	0.802976	0.422924	0.653103	-6.12964	124	80	25.6204	25.8461	27.1313	26.6988	24.2643	24.7341	25.784	26.5505	27.0847	26.1026	28.0631	28.0811	25.6204	25.9796	25.6592	25.2172	27.2449	27.9082	26.3071	27.7456	25.7221	27.2061	26.9613	26.7247	25.8822	26.2242	25.4248	25.1929	26.6483	26.457	27.9082	27.9523	26.457	26.5505	23.9331	25.2301	27.9977	27.9221	26.266	26.3902	25.4248
ACTN3	0.531622	19.0514	0.798639	0.42543	0.655737	-6.13303	121	80	22.562	21.7342	21.5397	20.3324	21.9469	19.7038	20.9029	19.6547	11.8184	11.2909	21.0659	21.1169	12.9626	11.2909	12.4133	9.26369	19.0642	21.6669	20.037	20.8471	19.8355	18.7075	20.7591	22.077	21.425	21.248	25.2544	25.4615	18.7755	13.0197	11.2909	0	20.037	10.787	21.1415	21.0922	17.7494	20.037	22.6738	20.8471	19.9505
IGHV3OR16-13	0.140242	26.5923	0.79486	0.42762	0.657877	-6.13597	124	80	28.8699	28.9593	25.9665	26.1971	27.2815	27.2061	27.8608	27.5271	27.2449	27.2061	26.2096	26.1724	26.0322	25.6592	25.9796	26.5749	24.7464	20.9307	27.627	27.6143	27.759	27.9523	27.0231	26.4447	27.457	27.3867	23.0508	23.2106	26.3071	26.7697	26.6727	27.058	26.4066	27.4286	27.716	28.0977	27.0231	26.9854	27.1822	27.5151	27.1191
ACTB	0.11285	28.0908	0.79191	0.429334	0.659277	-6.13826	124	80	27.2183	27.3068	28.1177	28.3169	27.0401	27.2693	27.0453	28.3344	28.5346	28.3674	30.2276	30.0555	27.2932	28.636	28.4324	26.6727	28.6153	29.1784	28.517	28.1407	27.1822	28.5745	28.2277	28.5528	28.636	28.7781	28.636	28.2615	28.3505	28.5346	29.0917	29.3091	27.9684	28.9144	25.6964	26.7832	29.4353	29.5043	27.2449	27.4986	26.5994
sp|P01625|KV402_HUMAN Ig kappa chain V-IV region Len OS=Homo sapiens PE=1 SV=2	-0.18723	25.7498	-0.790375	0.430228	0.659415	-6.13944	124	80	26.9122	28.0977	25.2911	24.8456	25.1294	24.9356	25.1929	25.7736	26.1499	25.9535	26.6838	26.6607	25.4965	25.1929	25.1168	26.6356	24.686	25.2301	24.9473	24.9871	28.517	28.1631	26.6607	26.3902	26.5277	26.7247	27.5433	27.2302	26.3546	25.9143	26.6607	26.457	26.4798	26.4313	27.3208	27.457	26.8078	26.5888	27.4986	27.0084	26.9122
GC	-0.0769157	31.8837	-0.78611	0.432716	0.661819	-6.14273	124	80	31.9289	31.5931	32.4741	31.6964	31.9289	32.1095	31.9879	31.6964	31.4763	31.4265	31.9879	32.1679	31.8636	31.8054	31.6426	31.104	30.2276	29.7308	31.8636	32.0479	31.6426	31.8054	32.1679	32.353	31.9879	31.8054	31.6964	31.9879	32.2334	32.2915	32.0479	31.6964	33.8993	31.7505	31.7505	32.2915	31.9879	32.0479	31.7505	31.7505	31.3276
PGM2	0.650437	16.7552	0.784922	0.433411	0.661819	-6.14364	119	79	24.2705	9.26369	9.38647	20.0802	9.26369	0	10.787	11.2909	11.8184	19.9946	0	7.13813	19.7038	19.9138	19.4513	18.1764	21.0403	22.1128	19.9946	10.7184	12.278	19.8733	11.4229	20.5027	18.9191	17.6412	25.2061	25.2301	18.628	19.6016	19.7487	21.6669	21.7104	22.7707	13.5027	20.6961	19.7957	18.8516	20.4407	7.13813	21.275
IGHV3-49	0.130442	26.5804	0.782028	0.435106	0.663172	-6.14586	124	80	25.5853	25.2301	26.2491	26.8995	29.1593	26.4447	28.2615	28.0977	27.9523	28.6538	26.7118	26.6727	27.457	27.8154	27.4715	25.7969	26.8183	32.2334	25.3719	25.3387	27.7311	27.9082	28.0631	28.1177	27.0084	27.2302	24.7211	26.5623	28.9369	29.3337	28.5929	28.4833	28.9825	25.5728	27.4135	27.5151	27.7884	28.049	26.7118	28.1631	27.627
PYGL	-0.148349	24.9413	-0.779415	0.43664	0.664188	-6.14785	124	80	25.6592	25.6592	25.3504	25.536	26.3414	26.5749	24.3358	24.2836	24.4196	24.4423	23.8306	23.4333	21.5836	24.1227	24.0883	23.8065	25.7582	26.3902	24.2836	23.1692	22.3119	23.1078	24.9473	23.818	25.8572	25.2301	28.1335	27.5151	23.8428	23.5264	24.563	24.1828	25.2431	25.0248	24.5507	24.2582	26.4798	25.1294	25.6964	25.5853	24.9616
tr|A0A0J9YWU9|A0A0J9YWU9_HUMAN Uncharacterized protein (Fragment) OS=Homo sapiens PE=1 SV=1	0.149788	27.1747	0.778135	0.437392	0.664188	-6.14882	124	80	26.5888	24.4902	26.924	27.1313	28.3674	26.8408	26.6607	26.2096	27.9377	26.8183	25.7736	25.6964	28.4676	26.5749	26.8183	27.4986	25.8931	26.7954	25.7329	25.3504	27.4429	27.0956	25.3387	26.1724	26.6483	26.4798	23.8814	23.9997	26.5888	26.8876	27.2815	27.3734	27.5271	26.6607	27.6738	27.8923	26.2829	27.4846	27.8923	26.7247	26.8774
SOD2	0.408574	27.9577	0.772737	0.440573	0.666553	-6.15291	124	80	30.2276	29.9367	29.2416	26.3546	27.1437	27.5433	29.8581	29.9942	30.9305	29.7087	29.5566	29.7817	30.8041	31.2852	31.2852	26.9727	22.5955	23.4868	30.1919	30.4696	29.9942	29.6512	30.8462	29.8327	20.6369	21.275	29.5043	29.2856	21.3532	21.5162	21.6669	21.7914	22.2784	21.627	25.784	23.9194	23.7532	25.1426	21.8078	18.7755	20.6369
CD163	0.0908752	26.4359	0.772734	0.440575	0.666553	-6.15292	124	80	25.7736	26.1724	26.0905	26.1851	25.9796	26.4313	26.7464	26.2601	26.3902	26.4798	26.6727	26.2718	26.9352	26.8183	27.0847	26.2242	27.3332	27.3208	26.4179	26.4313	27.1191	26.3902	26.8292	26.9492	26.6248	26.539	25.386	26.0058	26.3902	26.7832	26.7697	26.2096	26.3672	26.0905	26.3672	26.5164	27.2302	26.7118	27.4429	26.7464	26.0182
IGKV2D-26	-0.121415	27.0755	-0.770656	0.441804	0.66718	-6.15448	124	80	28.2615	28.3674	26.6483	26.8774	27.4135	26.8657	27.627	27.2302	26.0058	27.5581	26.1724	26.1499	24.6268	25.6318	25.7736	27.3208	26.5888	25.3719	26.457	26.3546	26.8774	26.3414	26.1499	26.0322	28.1335	28.1631	25.94	25.4123	26.5505	26.4066	23.2264	26.8292	27.7024	27.4846	24.1227	25.8104	26.9727	27.0956	27.3068	27.8015	28.1335
CP	0.07755	31.5511	0.768223	0.443244	0.668125	-6.15631	124	80	31.5363	31.1893	31.9289	31.6426	31.7505	31.6426	32.0479	32.0479	30.9786	31.4763	31.8636	31.9879	31.6426	31.7505	31.5931	31.4763	33.2354	30.9786	32.1679	32.2334	31.8636	31.7505	32.6746	32.4161	31.5363	31.2309	29.3337	29.5043	32.1095	31.6964	32.1095	31.8054	32.4741	32.0479	32.0479	32.0479	31.8636	31.8636	31.9289	31.9289	31.3734
sp|P01594|KV102_HUMAN Ig kappa chain V-I region AU OS=Homo sapiens PE=1 SV=1	-0.29327	25.6844	-0.752452	0.452648	0.681045	-6.16803	124	80	26.7644	26.7293	26.3672	26.0658	26.9181	26.6667	25.6833	25.5551	27.759	28.0631	27.1822	27.0847	26.5164	25.4248	25.9143	26.1385	26.043	22.9482	25.7788	25.94	27.9827	28.18	24.759	26.5505	27.2302	26.8183	23.687	24.2977	26.054	26.1851	27.6143	26.4934	26.127	26.4179	28.3257	28.3425	26.7293	26.054	28.0811	28.2277	28.3674
FGA	-0.112441	31.8208	-0.751072	0.453476	0.681045	-6.16904	124	80	32.1095	32.5305	31.7505	31.8636	31.9879	31.7505	32.2915	32.2915	31.2852	31.3734	29.1784	29.2416	32.0479	31.8636	31.8054	31.7505	30.9786	31.104	32.5305	32.7436	32.8936	32.9973	31.1455	31.3276	32.5305	32.353	27.058	27.058	30.3185	30.1919	31.062	31.062	31.6426	31.8636	31.9879	32.353	31.4763	31.6426	32.2915	32.7436	31.5363
CFH	-0.0699764	31.2413	-0.748504	0.455019	0.682113	-6.17093	124	80	31.4265	31.1455	30.9786	31.0204	30.9786	31.0204	31.5931	31.6426	31.062	31.2309	31.5931	31.6964	31.4763	31.4265	31.3734	31.2309	30.5739	29.6257	31.4763	31.6426	31.6964	31.4763	31.9879	31.6964	31.4265	31.4265	28.18	29.2627	30.1211	30.1567	31.2309	31.104	31.0204	31.0204	31.3276	31.1893	32.1679	32.353	31.4763	32.4741	31.062
KRT20	-0.319605	22.6868	-0.738657	0.460965	0.688267	-6.17808	124	80	25.4123	26.2096	27.4715	22.8276	22.2784	21.2867	20.9307	11.2909	23.407	23.0924	20.7287	21.7104	20.1877	21.7737	22.0587	23.4732	25.8822	24.8893	24.4664	23.5264	18.8857	10.2115	23.3491	23.0508	25.5853	25.7097	24.7464	24.5159	23.2378	22.7632	21.7914	21.5162	23.2106	23.4204	22.5476	22.7854	20.9842	21.166	19.8733	21.2982	23.3798
CPB2	-0.156194	26.5749	-0.737845	0.461458	0.688267	-6.17867	124	80	25.6318	25.4508	26.3783	26.6607	26.6988	26.043	26.5043	27.3589	26.0182	26.5749	26.8183	26.7247	27.3332	27.058	27.2183	25.3387	27.2568	24.0514	26.9122	27.2449	26.6727	26.5277	26.1724	25.8342	26.3902	25.5488	27.2302	24.5756	26.8078	26.8183	26.4798	25.9143	26.3783	25.6964	26.0322	25.8822	26.5277	26.2601	25.5218	25.3613	24.9984
SERPINA4	-0.162447	27.3656	-0.73754	0.461643	0.688267	-6.17889	124	80	26.2829	26.2242	25.3276	29.1784	29.8066	27.716	30.1211	29.885	26.2491	26.4447	26.6356	27.0231	27.9827	27.8015	28.0811	27.1437	25.0915	24.4664	30.8041	26.5749	26.7247	26.9352	27.4135	27.2568	26.2242	26.0322	29.9942	29.8327	30.5739	27.759	28.0162	26.9613	26.8876	26.9492	27.3867	27.2302	25.8931	25.9935	29.3337	29.1784	25.5728
PSMA2	-0.676098	15.7921	-0.73415	0.463701	0.690082	-6.18133	118	78	20.9584	20.5737	28.0811	23.1692	25.7329	23.3658	10.787	11.2909	24.883	11.2909	0	19.2854	12.9626	11.2909	12.4133	9.26369	28.1944	28.8308	7.13813	10.7184	27.8923	27.716	27.6432	19.1249	20.8167	20.8167	24.0883	24.563	10.2115	13.0197	11.2909	0	12.6	25.87	13.5027	22.9576	8.80639	9.26369	10.2115	27.4715	0
IGKV1-16	0.294383	27.2549	0.724638	0.469505	0.697454	-6.18811	124	80	28.1177	28.3169	28.5346	28.4586	28.6723	28.8308	28.4324	28.7482	29.6797	29.9367	29.2627	29.4573	28.2986	28.3344	28.3077	29.1784	27.7236	28.2986	28.2458	28.2986	29.001	29.1891	28.8506	28.7108	29.2856	29.14	26.0599	26.2601	28.4409	28.7314	29.3853	29.757	28.7684	29.1784	29.5283	25.3504	28.6538	28.5929	29.2213	29.3337	29.885
IGKV3D-20	0.104382	27.5031	0.720595	0.471985	0.697939	-6.19096	124	80	27.5713	27.627	27.1437	27.1191	27.7884	28.0311	27.2449	27.4429	28.7482	28.517	27.6896	27.457	26.9122	26.1851	26.6988	28.0977	29.4353	25.2911	26.115	26.6607	27.4286	27.2932	26.8995	26.7697	26.4685	28.0162	23.1813	23.687	27.6896	27.5433	28.5346	28.6153	28.0162	28.1631	28.6903	27.0956	26.7954	26.7697	28.049	28.2615	28.3169
KRT222	-0.58895	18.2546	-0.715011	0.47542	0.697939	-6.19488	122	79	22.8726	24.6611	21.7104	21.8272	21.4021	21.2867	19.8733	11.2909	22.7076	22.3288	0	7.13813	12.9626	20.1155	19.2854	22.6899	25.6592	24.8893	22.1515	21.9045	18.8857	10.2115	21.7528	21.627	20.4407	20.1515	22.9386	23.5515	22.7247	22.7632	20.6961	20.4729	22.1515	22.2784	21.5397	21.446	17.6412	19.7038	17.967	19.3934	22.1891
ANXA1	-0.584089	13.5345	-0.713475	0.476368	0.697939	-6.19595	115	76	20.7591	22.1704	9.38647	7.13813	9.26369	0	20.5404	21.1169	11.8184	11.2909	20.6961	7.13813	12.9626	11.2909	12.4133	21.2982	13.0197	14.7121	21.8078	21.6457	22.7707	22.8011	18.7075	11.4229	10.2115	8.133	22.658	22.8159	10.2115	13.0197	18.628	0	12.6	10.787	13.5027	12.1286	8.80639	9.26369	18.4513	7.13813	0
RNASE2	-0.547099	17.3932	-0.712972	0.476679	0.697939	-6.1963	121	79	20.1515	18.5467	9.38647	7.13813	9.26369	0	10.787	17.967	21.0403	20.8471	16.5415	20.2621	12.9626	18.7755	12.4133	16.7896	13.0197	14.7121	17.2256	17.2256	19.7487	19.3391	11.4229	18.628	10.2115	8.133	29.0676	28.9593	10.2115	20.2256	23.9997	23.5639	20.1515	17.8573	20.2256	12.1286	19.1249	19.4513	19.9946	17.3533	0
sp|P01825|HV207_HUMAN Ig heavy chain V-II region NEWM OS=Homo sapiens PE=1 SV=1	0.211289	25.9762	0.711861	0.477365	0.697939	-6.19708	123	80	26.0322	26.2964	25.8104	25.2661	26.2096	26.4179	25.5728	25.4374	26.6356	26.8544	25.6704	25.4852	26.1385	26.054	26.1851	25.5488	23.3211	24.4196	25.5488	25.3613	25.9935	25.87	25.784	25.6592	25.784	25.5218	26.6838	0	26.1971	25.2544	27.1437	26.8657	26.0322	25.7221	27.1681	27.1191	25.0379	25.3387	26.8408	26.7697	26.5749
tr|A0A0G2JRQ6|A0A0G2JRQ6_HUMAN Uncharacterized protein (Fragment) OS=Homo sapiens PE=1 SV=2	0.255351	27.7071	0.71069	0.478089	0.697939	-6.19789	124	80	28.18	28.4494	28.7684	28.7108	28.7314	28.9144	28.4676	28.9369	30.0203	30.1567	29.4086	29.6019	28.4324	28.5528	28.4676	29.3091	27.8608	28.4833	28.2807	28.3674	29.14	29.3605	29.0455	28.8506	29.4787	29.2627	26.1385	26.3902	28.5346	28.8087	29.6019	29.9083	29.0917	29.4086	29.885	26.5277	28.7877	28.7482	29.3853	29.5283	30.0203
IGLV1-51	-0.160512	25.7099	-0.709554	0.478792	0.697939	-6.19868	124	80	25.3504	25.4123	27.627	24.772	26.8774	26.9492	25.2544	25.2911	26.7591	26.2096	24.1933	24.3239	21.7914	22.7556	22.562	25.6704	24.9083	25.1426	24.6611	23.2106	23.1813	24.883	25.1815	25.2544	25.6704	25.7582	21.7737	22.3631	23.5778	22.9863	24.1933	24.4664	27.4004	25.6704	26.5888	26.4066	24.0514	24.2331	24.563	24.4902	26.2964
sp|P01702|LV104_HUMAN Ig lambda chain V-I region NIG-64 OS=Homo sapiens PE=1 SV=1	-0.160512	25.7099	-0.709554	0.478792	0.697939	-6.19868	124	80	25.3504	25.4123	27.627	24.772	26.8774	26.9492	25.2544	25.2911	26.7591	26.2096	24.1933	24.3239	21.7914	22.7556	22.562	25.6704	24.9083	25.1426	24.6611	23.2106	23.1813	24.883	25.1815	25.2544	25.6704	25.7582	21.7737	22.3631	23.5778	22.9863	24.1933	24.4664	27.4004	25.6704	26.5888	26.4066	24.0514	24.2331	24.563	24.4902	26.2964
sp|P06316|LV107_HUMAN Ig lambda chain V-I region BL2 OS=Homo sapiens PE=2 SV=1	-0.160512	25.7099	-0.709554	0.478792	0.697939	-6.19868	124	80	25.3504	25.4123	27.627	24.772	26.8774	26.9492	25.2544	25.2911	26.7591	26.2096	24.1933	24.3239	21.7914	22.7556	22.562	25.6704	24.9083	25.1426	24.6611	23.2106	23.1813	24.883	25.1815	25.2544	25.6704	25.7582	21.7737	22.3631	23.5778	22.9863	24.1933	24.4664	27.4004	25.6704	26.5888	26.4066	24.0514	24.2331	24.563	24.4902	26.2964
sp|P01609|KV117_HUMAN Ig kappa chain V-I region Scw OS=Homo sapiens PE=1 SV=1	-0.277828	25.7008	-0.708949	0.479166	0.697939	-6.1991	124	80	26.7832	26.7464	26.4066	26.0658	26.9352	26.6838	25.7221	25.5853	27.6143	27.8608	27.1252	26.967	26.4867	25.4064	25.8636	25.5613	26.043	22.9482	25.8104	25.94	27.8608	28.1335	24.8575	26.7118	27.2693	26.8774	23.687	24.2977	26.0252	26.1851	27.2932	25.94	26.0722	26.3984	28.3505	28.3996	26.7464	26.115	28.1335	28.2458	28.4833
S100A7	0.431776	20.89	0.708903	0.479195	0.697939	-6.19913	123	79	21.5622	22.132	20.3324	20.7287	19.3391	17.7494	20.5027	20.1877	22.1515	21.7528	19.9138	19.6016	20.0802	18.628	12.4133	21.6892	22.7076	23.3142	21.7528	21.3757	20.2256	19.4979	22.3631	23.6025	20.9029	20.7858	24.759	25.2172	21.9045	22.3288	24.1355	24.1227	22.8726	21.8078	24.4781	24.7085	24.5273	23.2797	24.9616	23.018	24.4309
PRSS3	-0.52212	11.4532	-0.704686	0.48181	0.700398	-6.20205	113	72	0	9.26369	9.38647	7.13813	9.26369	0	10.787	11.2909	11.8184	11.2909	0	7.13813	12.9626	11.2909	12.4133	9.26369	13.0197	14.7121	7.13813	20.7858	12.278	10.2115	11.4229	11.4229	10.2115	8.133	20.9029	21.0152	10.2115	13.0197	11.2909	0	12.6	10.787	13.5027	12.1286	8.80639	9.26369	10.2115	7.13813	0
sp|P01699|LV101_HUMAN Ig lambda chain V-I region VOR OS=Homo sapiens PE=1 SV=1	-0.467552	20.4752	-0.70343	0.482591	0.700398	-6.20291	122	80	24.3728	24.206	23.077	21.9667	23.3947	23.5141	23.9718	24.3108	23.7672	23.6307	22.6439	22.658	24.2836	24.2977	23.7402	24.673	22.0196	22.5788	24.0514	23.9194	24.2977	24.5507	22.7707	23.2513	22.0196	23.9997	0	0	10.2115	13.0197	24.772	23.7267	23.9194	22.8562	24.4557	24.5877	23.5778	23.5639	23.7806	23.9075	23.0027
sp|P01607|KV115_HUMAN Ig kappa chain V-I region Rei OS=Homo sapiens PE=1 SV=1	-0.267246	25.6396	-0.690359	0.490754	0.710987	-6.21182	124	80	26.7644	26.7293	26.3546	26.0658	26.9181	26.6667	25.6592	25.5551	27.5845	27.8477	27.1252	26.967	26.4867	25.4064	25.8636	25.5218	26.043	22.9482	25.7788	25.94	27.8477	28.0977	24.6968	26.5277	27.1681	26.8078	23.687	24.2977	26.0252	26.1851	27.2183	25.87	26.0722	26.3984	28.3257	28.3425	26.7293	26.0322	28.0631	28.2107	28.3505
CFHR3	-0.115797	27.1713	-0.684933	0.494164	0.714665	-6.21546	124	80	27.2302	27.7024	27.1932	27.1071	26.0058	27.8477	26.8544	28.2277	27.7024	28.0977	28.0977	27.8477	27.9977	28.8308	28.7314	27.9221	27.5713	27.1681	26.8774	28.4833	27.716	27.8757	28.5002	28.0977	27.1191	25.8572	23.018	23.0365	25.7969	28.3344	28.2107	28.0631	25.6318	25.386	27.5713	27.9377	26.4066	26.457	25.7736	25.8931	25.5488
IGHG3	0.122753	32.3719	0.680666	0.496855	0.717291	-6.21831	124	80	30.9305	30.6844	32.6008	33.109	31.8636	32.7436	32.9973	32.1679	33.109	32.9973	33.8993	33.5117	33.109	33.109	32.6008	33.5117	32.6008	30.9305	33.109	33.373	33.5117	33.5117	33.6792	32.6008	32.8936	32.8936	29.4353	29.4787	31.3734	33.2354	32.9973	33.8993	33.2354	34.1385	32.1095	32.6008	33.2354	32.8936	33.5117	33.2354	32.9973
CD177	0.305628	24.819	0.679032	0.497888	0.717519	-6.2194	124	80	29.3605	29.14	20.2256	30.1567	29.9661	30.1211	23.7402	22.2425	28.7877	27.9082	28.0311	23.6575	26.115	23.293	23.9997	24.0758	25.1562	24.2582	28.0162	29.5283	26.3189	26.5505	29.5283	23.0924	24.7464	25.1562	26.4798	25.784	23.7402	24.1227	23.2378	24.2194	25.8931	26.0058	26.9613	27.3208	25.8228	26.2371	25.0915	25.0248	24.8575
KNG1	0.0570686	30.6093	0.67631	0.49961	0.718738	-6.2212	124	80	30.9786	30.8918	31.2852	31.104	31.062	30.8462	31.3734	31.3276	30.6102	30.3908	31.104	31.2852	30.7251	30.2276	31.1455	30.6455	30.2875	30.1211	30.9305	31.1455	30.6844	30.8918	30.9305	31.104	30.9305	30.7663	30.7251	26.6838	31.1455	30.7663	30.7251	30.8918	30.9305	30.9786	30.7251	30.7251	30.4293	30.7663	30.6455	30.0555	30.8041
FCGR3A	0.343751	22.6638	0.672567	0.501985	0.720889	-6.22367	122	80	21.467	20.8167	20.037	20.3653	21.0659	22.1704	24.2331	24.6019	23.793	23.7806	24.673	24.8696	23.9997	23.7672	24.2582	21.8175	24.2331	24.9984	24.3858	23.6726	24.2331	24.1465	24.4082	24.6377	23.4204	23.0027	24.6211	24.902	27.5151	28.049	25.7329	23.7402	27.0847	23.3072	22.2603	21.9045	25.2762	25.2061	22.9722	27.6586	26.8292
HSPA5	0.251338	24.8388	0.670027	0.503599	0.721943	-6.22534	123	80	25.1671	23.7532	26.3414	26.2242	25.3719	25.5488	23.1692	22.9576	24.4902	25.536	27.4429	24.9214	25.0644	24.9616	24.4902	22.8159	26.0785	26.6988	24.6268	24.4781	24.2836	24.2194	23.5141	22.4992	25.0777	25.6833	24.2705	26.115	24.4309	23.1813	24.7864	23.1238	23.8065	23.2378	24.4196	23.0365	25.8342	22.6899	25.1426	24.9083	23.3072
PSMA1	0.292691	23.288	0.661633	0.508954	0.728346	-6.2308	123	80	23.1953	23.2797	23.5903	23.4591	22.9386	23.0027	22.905	23.4868	22.9863	22.8159	24.563	24.759	23.793	18.3664	23.0508	25.1426	21.9855	24.0643	22.2249	22.2425	25.1815	24.5159	22.8726	23.0634	23.1402	23.0634	27.0349	27.0231	19.9505	21.0659	23.4333	24.9083	24.3477	24.772	25.7221	24.8956	23.2513	23.6025	23.5005	23.9595	24.5389
SIRPA	0.346733	20.067	0.651731	0.515309	0.734885	-6.23716	123	79	20.604	20.2621	17.6412	20.7858	20.4729	21.7342	22.6439	22.8011	21.3532	21.446	20.8744	23.266	20.9307	21.7528	22.5955	24.7864	13.0197	21.6457	15.6523	22.1515	23.0634	21.3276	22.1515	22.0043	17.0801	19.7038	22.9576	22.6738	22.4485	22.7076	19.7957	21.5397	21.7342	21.1415	20.7287	20.9584	21.446	19.7487	22.3288	22.132	21.1956
IGHV3OR16-12	0.109785	26.8091	0.65172	0.515316	0.734885	-6.23717	124	80	27.9827	27.9684	26.9974	27.058	27.759	27.8328	27.9684	27.5997	27.8328	28.18	26.9492	26.8657	26.7954	26.7697	26.8995	27.1313	24.9984	23.5903	27.8328	27.7732	27.9523	28.2107	27.6586	27.0349	28.0311	27.9377	23.1238	23.3947	26.924	27.2815	27.9377	28.0162	26.9727	27.8154	28.3996	28.8506	26.8995	27.2815	27.5151	27.8757	27.2183
SERPINA1	0.0549826	34.1125	0.648783	0.517209	0.735278	-6.23904	124	80	34.4415	34.1385	34.4415	34.4415	34.4415	33.6792	34.4415	34.1385	33.373	33.5117	34.9575	34.4415	33.8993	33.8993	33.8993	33.109	34.4415	34.4415	34.4415	34.4415	34.9575	34.9575	34.1385	34.1385	34.9575	34.9575	36.5093	36.5093	34.4415	34.4415	34.1385	33.5117	34.4415	33.8993	34.1385	33.8993	34.9575	34.9575	34.4415	34.4415	34.9575
IGLV6-57	-0.131632	21.8899	-0.648511	0.517385	0.735278	-6.23921	124	80	19.7038	19.7724	21.0791	21.467	22.6357	22.8417	22.0933	22.2603	22.5704	22.1798	20.7591	20.4229	21.275	20.2793	20.8744	22.5476	21.7914	21.9949	21.1169	21.1415	21.3405	21.1293	21.0659	21.4021	21.3757	21.4566	19.9505	20.098	20.016	20.4879	21.1538	20.5217	21.3645	21.8568	22.4169	21.5836	22.5872	22.9945	22.658	21.9469	23.0924
MAN1A1	0.54256	19.9334	0.643784	0.520439	0.738339	-6.2422	121	80	21.1415	20.2964	27.3867	27.4715	9.26369	26.1026	24.4781	27.0847	21.9855	28.2807	24.4781	25.5976	19.3391	28.5745	20.9842	28.1177	27.5271	24.4082	25.3049	27.2302	27.058	25.9796	25.4728	22.3466	22.6439	22.658	0	14.155	20.0802	20.1515	21.7104	17.7494	19.8355	20.6691	20.3653	23.1953	20.2256	20.2964	18.3664	21.4021	19.3934
sp|P18135|KV312_HUMAN Ig kappa chain V-III region HAH OS=Homo sapiens PE=2 SV=1	0.0788222	28.2899	0.641627	0.521836	0.738556	-6.24355	124	80	28.3833	27.4986	27.8403	27.7456	28.0631	28.3674	28.0811	27.8154	29.1593	29.2856	28.4676	28.517	27.2302	26.924	27.4986	28.7482	29.9661	28.517	27.4004	27.3734	28.2986	28.0631	27.9082	27.9377	27.6432	28.3169	25.3613	25.6445	27.9523	27.6738	28.4324	28.5929	28.3833	28.2986	28.9369	28.9825	27.3589	27.2693	28.5929	28.517	29.001
FETUB	-0.0813799	23.6865	-0.640768	0.522393	0.738556	-6.24409	124	80	23.6575	23.3072	23.3658	23.7672	23.9464	23.9595	24.5159	24.8312	22.9722	23.0508	24.1113	24.6153	24.6504	24.5159	24.4781	23.9194	23.4868	22.7398	23.6575	23.894	23.3947	23.9861	23.2513	23.293	21.9469	21.6457	21.0152	21.3757	23.9861	24.3728	24.0264	23.687	23.3354	24.4423	23.7001	23.8688	23.7806	23.6307	22.4169	22.7556	24.1465
IGHG2	0.0719426	32.5447	0.63607	0.525445	0.741591	-6.24703	124	80	31.6964	31.104	31.4265	31.1893	32.1095	31.8636	32.8182	31.9879	32.8936	32.8182	33.5117	33.2354	32.5305	32.5305	32.7436	33.6792	32.353	29.6019	32.8182	33.109	32.8182	32.6746	32.2334	32.6746	33.2354	32.8182	31.1455	30.5017	32.0479	32.8182	32.6008	32.6746	32.9973	33.5117	33.5117	33.5117	32.6746	32.6008	33.373	32.9973	32.8182
S100A11	-0.478924	19.4812	-0.632688	0.527647	0.742673	-6.24912	122	80	0	16.7896	18.8516	19.7957	22.3466	22.6738	26.4934	25.5728	23.0924	22.4338	0	20.7591	21.467	25.784	20.4407	9.26369	13.0197	23.7532	7.13813	10.7184	21.7528	25.5728	23.4868	24.1828	21.0403	21.5622	21.248	18.5467	23.3072	23.1402	22.4817	22.3631	23.4204	23.3658	21.9469	25.9935	20.9584	21.4021	24.3961	22.2603	22.6738
sp|P01742|HV101_HUMAN Ig heavy chain V-I region EU OS=Homo sapiens PE=1 SV=1	-0.337015	22.031	-0.632112	0.528023	0.742673	-6.24948	124	80	23.293	23.018	22.1128	22.2957	21.7104	22.1891	22.5291	23.7402	24.2836	24.4557	22.7398	23.2264	23.0365	22.2072	22.132	24.4902	22.9863	14.7121	24.6968	22.3288	24.6611	25.0379	24.673	23.9718	23.3798	21.9045	18.2726	23.8065	23.9718	24.2582	24.0373	24.772	23.687	23.4591	23.293	23.5393	20.0802	21.275	23.9595	23.407	23.9718
CPN2	-0.0736946	26.7863	-0.627823	0.530823	0.745334	-6.25212	124	80	26.2491	26.5505	26.7118	25.7329	26.6838	27.1437	26.8876	26.6119	27.7311	26.924	25.8931	26.2964	27.0349	27.4429	27.6586	27.058	24.8188	26.5043	27.0084	26.8292	26.8657	26.6483	26.7464	26.5164	27.3452	26.4685	25.8822	25.0123	28.0977	27.8923	27.4429	27.2815	27.7456	27.2568	26.457	26.5505	26.3672	26.4066	25.9796	26.1026	26.0785
SLC4A1	0.228447	23.7224	0.624708	0.532861	0.746917	-6.25403	124	80	23.3211	21.8465	23.3354	23.0634	23.3211	23.9464	23.793	23.3072	22.8011	23.018	21.8671	22.6899	22.2603	21.6031	21.5836	22.1128	24.7976	24.3108	23.5778	20.9029	20.8744	21.0659	21.8866	22.8873	22.2603	22.6899	22.7556	23.3072	20.7591	19.6547	19.4979	21.275	12.6	22.4649	21.7528	22.0196	20.1515	21.8866	20.1155	19.6547	22.7707
IGHV3-7	0.127384	29.0583	0.616326	0.538367	0.753346	-6.25912	124	80	29.5283	29.3605	30.1211	27.6586	30.8462	30.1567	28.049	27.2449	27.9221	28.4494	27.627	30.2586	27.4286	27.7884	27.9221	30.8462	30.8918	31.9289	27.7732	27.627	26.5277	25.9037	27.1548	29.757	30.6455	28.049	22.8562	24.1712	26.8292	31.8054	27.5151	27.5433	31.2852	30.1919	27.7456	28.5528	31.104	30.3908	30.6844	29.885	29.0227
S100A9	0.164408	28.9403	0.611779	0.541366	0.756252	-6.26185	124	80	26.5164	26.5043	29.9942	30.5384	29.2627	28.4833	28.5745	28.4676	31.6426	26.9974	28.4494	28.893	27.4429	28.5929	28.0311	26.9613	27.3068	27.457	27.3208	27.9977	28.4676	28.5002	30.0203	27.2449	27.1437	26.7697	32.353	33.5117	30.5384	27.9221	28.636	27.3068	28.1177	26.5623	29.1998	29.8066	27.2568	28.7314	31.1455	29.9083	28.9593
FN1	0.0574348	30.2361	0.608814	0.543326	0.7577	-6.26362	124	80	30.5739	30.5739	30.2875	30.2276	30.8041	30.0861	31.0204	30.8918	29.4787	29.7817	30.1211	30.5017	30.9305	30.4696	30.5384	30.6102	29.3605	29.8327	31.1455	31.3276	30.1567	30.4696	30.7251	30.5384	30.4696	30.2276	28.7684	29.3605	29.5283	29.6797	30.1919	30.2875	30.3908	30.5017	28.5002	28.6538	29.9661	29.8327	29.5793	29.0917	30.1919
MUC5B	0.121186	25.6382	0.598626	0.550087	0.765826	-6.26964	124	80	26.3902	26.5888	26.9352	27.0084	26.3071	26.5043	25.5108	25.536	26.1851	26.3902	26.0905	26.1851	26.1971	26.1593	26.043	28.0162	24.7864	23.5393	27.8608	27.9377	26.1971	27.2183	26.6988	26.8183	26.127	26.457	22.5132	26.6727	25.0123	27.3208	26.4934	27.4715	26.4685	28.18	26.3071	26.8657	26.1971	26.5164	26.3071	26.5164	26.6119
PLS3	-0.154657	27.9849	-0.593912	0.553229	0.768895	-6.27239	124	80	29.6512	28.7108	28.0162	28.0162	29.5043	30.5017	29.9661	29.6797	29.3605	29.6019	30.4293	30.8462	30.2276	30.7251	30.5739	26.9854	29.3853	26.539	28.3169	28.4324	30.0555	27.9977	29.3853	29.3605	26.2829	26.0905	29.6019	28.6723	30.6102	30.8041	30.1567	26.9854	29.9367	26.9352	28.9593	29.1998	28.3505	28.8308	29.4573	29.1593	26.7247
IGHG1	0.0951245	32.5214	0.585958	0.558552	0.774847	-6.27698	124	80	30.7663	30.6102	32.8936	33.6792	31.5363	32.6008	33.6792	32.353	32.8182	33.2354	34.1385	34.1385	33.6792	33.5117	32.9973	33.373	32.7436	32.4161	33.373	33.2354	33.6792	33.6792	32.9973	32.4741	32.6746	32.9973	30.9786	29.8581	32.6746	33.8993	33.2354	34.1385	33.109	33.6792	31.0204	31.2852	33.5117	33.109	32.4161	33.373	33.6792
CA2	-0.15415	23.2291	-0.584692	0.559401	0.774847	-6.2777	124	80	24.9984	25.3276	23.2797	23.5778	22.5788	23.3211	25.6204	22.658	26.3783	23.4868	22.5476	22.2784	20.8167	26.6483	26.7247	24.6153	26.6483	26.457	18.2726	19.8733	23.8065	20.5404	23.0634	22.6738	21.8671	22.4009	25.7221	26.043	24.1113	23.8065	21.5162	22.4169	23.818	23.5903	26.0058	26.1385	22.5476	22.9576	22.132	21.7528	23.4462
BLMH	0.155393	23.4894	0.577296	0.564377	0.779428	-6.28191	124	80	25.2061	25.3719	27.6896	27.5713	27.2693	27.5151	22.8417	24.759	22.9576	22.4169	21.425	21.7737	23.5264	25.2911	21.627	22.2425	25.1168	25.0509	22.2957	22.077	21.467	21.2982	21.4021	21.7914	21.627	21.9667	23.2106	23.6726	23.1238	26.2242	22.2957	22.1891	22.9576	23.0027	21.7104	21.9469	21.9667	22.0587	21.9667	21.9855	21.8465
VCAM1	-0.230903	21.8084	-0.57695	0.56461	0.779428	-6.2821	124	80	21.0152	20.6369	22.1891	22.1128	21.5162	20.3324	22.0381	21.8866	21.7737	18.2726	23.2513	22.3466	20.8744	20.7591	21.0922	9.26369	22.0043	22.6274	22.8276	22.5291	23.3211	22.7707	20.4729	21.5836	23.5264	22.077	16.0603	20.9029	22.2425	21.7342	21.275	21.7342	21.6031	22.9386	25.1029	24.5036	20.3653	19.6016	22.3631	22.2072	20.5027
CTSH	-0.527959	17.9463	-0.566356	0.571775	0.787549	-6.28803	121	78	23.9075	17.4706	19.0642	7.13813	9.26369	18.3664	21.6892	21.8272	11.8184	11.2909	23.266	23.0634	12.9626	22.1704	22.9863	18.9191	21.8671	14.7121	7.13813	23.0365	22.8562	23.2106	22.1891	21.6457	17.7494	20.9307	23.4732	23.4868	20.2964	20.9307	19.3391	0	20.9307	20.3653	20.9029	21.3276	20.4407	21.4947	22.2784	21.9255	22.0381
LYVE1	-0.316181	21.1459	-0.56384	0.573483	0.787549	-6.28942	123	78	22.9386	23.1813	18.2726	19.1731	17.4706	19.9505	21.4947	22.3466	21.9255	21.7737	22.3466	20.8744	22.7247	22.6899	22.6274	24.0514	13.0197	14.7121	23.0508	22.8011	22.077	21.9045	23.0365	22.6274	23.3491	23.5141	20.9307	0	20.6961	21.446	22.4485	22.0933	21.6457	21.425	20.8744	20.7858	23.0027	23.0634	21.7914	21.5397	21.6031
IGHA1	-0.0965098	32.4094	-0.563196	0.57392	0.787549	-6.28977	124	80	31.9879	32.0479	32.0479	31.7505	32.2915	32.1679	32.6746	32.6746	34.4415	34.4415	32.8936	32.8936	32.2915	32.353	32.2915	33.2354	30.2586	30.6844	32.9973	32.9973	32.4741	32.7436	32.8936	32.8936	33.5117	33.373	29.3091	29.3091	32.4161	32.0479	33.6792	33.2354	32.8182	32.353	33.6792	33.6792	32.4161	32.4741	33.2354	33.5117	33.109
IGHV3-23	0.090505	27.416	0.562587	0.574334	0.787549	-6.29011	124	80	29.0917	28.9369	27.7456	27.5997	28.3169	29.14	28.893	28.1177	28.8308	29.3091	27.759	28.3344	27.058	27.2693	27.1681	28.3996	26.5749	26.6483	28.0631	28.1177	28.4833	28.5929	27.5433	27.8608	28.5745	28.5745	27.6896	27.7732	27.4286	27.5997	28.1631	27.6143	27.716	27.9523	28.5528	29.116	28.3674	28.3505	28.148	28.3344	28.0631
GPRC5A	0.399245	10.893	0.558487	0.577125	0.788767	-6.29236	109	73	0	9.26369	9.38647	7.13813	9.26369	0	10.787	11.2909	18.7075	11.2909	17.4706	7.13813	12.9626	11.2909	12.4133	9.26369	13.0197	14.7121	7.13813	10.7184	12.278	10.2115	11.4229	11.4229	10.2115	8.133	0	0	10.2115	13.0197	11.2909	0	12.6	10.787	13.5027	12.1286	8.80639	9.26369	10.2115	7.13813	0
IGLL5	-0.0770766	30.2383	-0.557484	0.577809	0.788767	-6.29291	124	80	31.4763	31.4763	30.8918	30.7663	32.5305	31.4763	30.5384	29.757	30.1919	28.9825	30.4696	28.0311	30.0203	30.9305	30.0203	30.6844	28.7684	30.8918	30.8918	30.2276	31.0204	29.9942	29.885	29.8066	29.9942	29.7817	27.3662	29.0342	29.4787	29.6512	30.0555	31.0204	29.5566	30.8918	30.6844	30.6844	30.0555	31.062	31.0204	30.5384	32.2334
IGKV1-39	-0.169114	27.6126	-0.556257	0.578645	0.788767	-6.29357	124	80	28.0631	28.2192	28.5346	28.4586	28.5837	28.7398	28.4494	28.7108	29.568	29.8581	29.2627	29.4573	28.2986	28.3344	28.3077	29.1039	27.7236	28.2986	28.2107	28.2458	29.001	29.1891	28.893	28.7482	29.2416	29.0917	26.0599	26.2601	28.4409	28.6449	29.2856	29.7087	28.6903	29.1039	29.5793	25.1929	28.5637	28.5437	29.1784	29.2627	29.8066
ANXA6	-0.234024	22.2825	-0.55532	0.579285	0.788767	-6.29408	124	80	16.9432	9.26369	23.2106	20.6369	23.0027	25.4248	27.6143	28.1335	24.5159	22.6899	23.3947	24.8456	20.5404	23.9464	24.7464	27.4429	20.037	23.077	7.13813	28.0631	28.6538	28.8308	26.2371	27.4715	26.6838	24.1355	25.3387	25.4728	20.8471	24.7211	26.0322	26.6838	25.536	25.7582	27.4986	27.6586	21.0152	20.8471	21.7104	27.0709	20.8744
ICAM1	-0.411032	18.7914	-0.554225	0.580032	0.788767	-6.29468	121	79	19.3934	19.3391	20.9584	19.8355	19.7487	19.7957	22.2603	22.4338	11.8184	11.2909	19.4979	21.9045	20.405	21.275	21.166	21.166	23.687	22.2072	20.9584	21.446	20.8167	10.2115	11.4229	22.2072	10.2115	19.7487	0	19.2302	10.2115	21.3757	20.1155	20.2621	20.3653	20.9307	20.6691	20.8744	18.5467	22.0381	20.4729	21.3532	0
HPRT1	-0.423544	20.0552	-0.551727	0.58174	0.789612	-6.29603	121	79	23.0924	22.8726	24.1933	24.0758	24.1583	23.8428	22.8562	21.3532	23.1078	23.3798	0	18.0723	24.1712	23.1813	23.7806	22.5955	13.0197	14.7121	7.13813	21.627	23.0027	22.562	23.407	22.4817	23.1953	23.3798	26.127	27.5271	24.5159	23.7402	24.5389	22.4338	22.8562	23.7532	21.6669	20.405	21.9255	9.26369	23.818	23.8688	21.7737
SHBG	-0.0657032	24.8249	-0.5505	0.58258	0.789612	-6.29669	124	80	24.2194	24.1465	26.0785	25.4615	25.2301	24.4082	25.5976	24.8696	24.6019	24.8084	24.5273	24.2194	24.1933	23.5778	23.1238	24.4082	24.3358	24.5756	24.7864	24.4309	24.4557	24.2705	23.9194	24.0643	25.8931	25.3049	25.8931	25.9535	23.7532	23.9194	24.6153	24.883	24.3108	24.4664	25.3158	24.6504	24.4423	24.4423	24.206	24.5159	24.8084
HIST1H4A	0.124563	23.5719	0.545681	0.585882	0.792777	-6.29928	124	80	23.8688	23.7267	22.5476	20.7591	21.2982	22.3288	22.3466	22.3288	23.266	23.4462	27.7024	27.4429	21.9255	21.166	22.4649	22.1704	22.6899	22.2957	21.9855	21.6031	21.275	20.8471	22.6738	23.4333	22.0933	22.0043	25.1426	25.7736	22.6439	22.562	23.2797	23.293	23.5778	23.3798	22.8417	23.266	22.4649	22.7398	22.5955	22.3823	23.2378
KRT72	0.071361	25.9357	0.543307	0.587512	0.793674	-6.30054	124	80	26.3546	26.5994	26.8078	26.9122	25.7221	25.9037	26.043	26.2964	26.1385	25.9935	24.7864	24.5507	26.2601	25.9037	26.1026	25.9037	28.0811	28.0631	27.1437	27.3867	26.2096	26.4066	26.9122	26.924	26.2491	26.2491	28.5002	27.4286	26.9122	26.9122	25.9535	26.0905	26.7118	26.5749	25.386	25.3276	25.7329	26.3672	25.8228	25.7582	26.9727
PGLYRP2	-0.0621837	26.8074	-0.538986	0.590485	0.796378	-6.30283	124	80	25.3049	25.2431	26.4313	26.5888	26.4798	26.5277	27.1071	27.6896	28.0162	28.2277	25.784	26.0182	27.627	27.6738	27.6738	27.3867	25.9143	25.2762	27.5271	26.924	27.4846	27.5997	27.7311	27.5271	26.8183	26.8408	27.2449	26.457	27.8477	27.9827	27.4135	27.627	26.9613	27.3332	27.0349	27.0231	26.7118	27.1548	27.4286	27.6143	25.8822
SERPINB2	0.34716	10.5157	0.535126	0.593147	0.798654	-6.30486	110	72	0	9.26369	9.38647	7.13813	9.26369	0	10.787	11.2909	11.8184	11.2909	0	7.13813	12.9626	11.2909	12.4133	9.26369	13.0197	14.7121	7.13813	10.7184	12.278	10.2115	11.4229	11.4229	10.2115	8.133	21.5836	21.4947	10.2115	13.0197	11.2909	0	12.6	10.787	13.5027	12.1286	8.80639	9.26369	10.2115	7.13813	0
IGHV3-74	0.0738731	27.3614	0.529856	0.596789	0.802241	-6.30761	124	80	29.9661	29.9661	27.759	27.7732	28.4676	27.3332	28.0631	27.5845	27.2932	27.2815	26.7464	28.1177	26.127	25.8342	26.2242	26.8544	25.1426	26.0252	27.8015	27.716	27.7884	28.0162	27.2183	26.7591	27.8608	27.6143	25.2301	23.077	26.8774	26.8292	26.7591	27.2061	26.6838	27.8757	27.8154	28.2807	27.1932	27.0847	27.3589	27.716	27.6586
sp|P01624|KV306_HUMAN Ig kappa chain V-III region POM OS=Homo sapiens PE=1 SV=1	-0.0910131	27.7542	-0.528213	0.597926	0.802357	-6.30846	124	80	28.5346	23.4462	26.9854	26.9854	26.9974	26.3414	26.6248	26.8876	28.4676	29.001	27.4986	27.627	27.696	27.9152	27.8403	27.5845	27.0349	27.6586	26.6988	26.5277	25.784	25.4123	27.6143	27.716	26.4934	27.5581	22.9722	23.266	27.1822	27.0709	23.6025	28.2807	27.5997	27.8923	29.3337	29.7308	26.5043	26.3902	28.636	28.148	27.3208
F10	0.112154	23.9931	0.525753	0.599631	0.802357	-6.30972	124	80	23.5515	22.6738	24.0514	24.2705	23.7402	24.0373	24.5877	24.1712	22.7556	22.7247	24.4902	26.2601	22.4169	22.8276	23.5264	22.8726	23.6307	25.2061	25.1168	25.6204	23.7001	24.9356	24.4664	24.8456	25.2911	25.536	27.0084	23.8814	22.0043	21.8465	23.4591	23.5903	22.5132	23.4732	24.0758	24.0758	23.5515	24.0373	23.1953	23.5639	23.9861
CFHR1	0.0522039	27.7821	0.521183	0.602805	0.802357	-6.31207	124	80	27.7456	27.8923	28.3833	28.2807	27.716	28.18	28.6723	28.4833	27.4429	27.0956	28.6538	28.5528	28.4494	28.7314	28.2277	27.2932	27.4846	26.8544	28.6723	28.5528	28.18	28.049	28.2807	28.2986	28.4494	27.8477	25.5853	25.4374	27.3332	27.0847	28.0811	27.759	28.3169	28.0977	27.6143	27.9827	28.1177	27.9827	27.9523	28.1177	27.1313
PPIA	0.139469	23.4704	0.521132	0.602841	0.802357	-6.31209	124	80	21.9469	21.9045	23.1545	23.6025	21.627	21.248	23.8306	23.8065	26.6119	20.2621	23.0027	21.6031	24.2582	22.4169	24.4557	20.3653	22.6738	22.7556	27.3867	27.5997	23.8688	24.1712	22.5476	24.7976	21.8272	23.2513	25.6318	26.0182	23.4732	23.793	20.9307	22.4485	21.2982	23.0634	21.248	21.9255	21.7914	22.0043	21.2982	19.8733	23.7672
KRT10	0.0782361	30.2419	0.520398	0.603351	0.802357	-6.31247	124	80	31.8054	31.9879	31.5931	31.5931	31.3276	30.7663	30.2276	30.1567	30.8462	30.8462	30.5384	30.6455	29.9367	29.9367	30.1567	31.6964	33.109	32.7436	31.5363	31.8636	29.6512	29.6257	30.4696	30.4696	30.7251	30.6455	32.4161	32.4741	31.8054	31.8636	30.6844	30.8041	31.3276	31.4265	30.2586	30.5017	30.7663	30.7251	30.2875	29.9367	31.1455
RNASE1	-0.229331	23.076	-0.520291	0.603426	0.802357	-6.31252	123	80	24.5507	24.5877	24.8456	24.1712	24.7976	23.7001	22.2072	22.8276	23.8428	23.793	23.2264	23.5639	23.818	24.206	23.7532	24.1933	26.7464	26.9352	22.0381	22.8276	24.4902	25.5976	23.3947	23.793	24.9745	22.8276	23.5639	23.8428	22.5788	23.9997	23.7672	22.9386	23.5515	22.8417	23.5393	22.7076	24.8956	24.8575	24.883	24.6968	22.9222
TNC	0.198711	24.8751	0.51899	0.604331	0.802357	-6.31318	124	80	23.7001	22.0196	21.7528	22.5788	25.6204	24.4309	28.2277	29.116	26.8408	26.4066	22.1515	28.3996	22.3466	21.2982	28.8699	21.9255	22.8159	23.793	27.8154	22.5476	25.8822	23.3211	29.8581	27.4986	20.1877	19.3391	26.5623	25.6592	22.4992	22.6439	27.9827	20.8744	22.5291	21.5162	19.8355	27.5713	23.0634	23.3798	27.4715	22.6899	22.1515
sp|P01622|KV304_HUMAN Ig kappa chain V-III region Ti OS=Homo sapiens PE=1 SV=1	0.0814055	28.8188	0.518456	0.604703	0.802357	-6.31345	124	80	27.8154	27.759	29.5566	29.6797	28.7877	28.4324	28.9369	29.4353	29.3853	29.14	28.7877	28.4324	27.3589	26.7464	28.8506	28.5745	29.5793	27.8608	28.5528	27.6738	29.1593	28.7877	29.7308	28.4676	28.2615	29.5283	24.7864	26.2096	29.6512	27.4429	29.116	28.7684	28.4324	28.4676	29.8327	29.8581	28.4833	29.2416	29.7308	28.5929	29.116
BTD	-0.0808695	24.0107	-0.513043	0.608477	0.80606	-6.31619	124	80	24.4423	24.1113	23.4204	23.7001	23.5639	24.1113	24.6153	24.1828	24.5756	24.3239	22.4169	22.3631	25.3387	25.2431	25.3504	23.0508	24.2194	23.5141	24.8084	24.673	24.3961	24.4781	23.6161	24.4557	24.6968	24.1933	22.077	22.0196	24.8575	25.0777	24.5877	22.9863	26.1593	24.7464	23.5005	24.2977	23.8065	23.8428	24.6019	24.6153	22.3119
PGD	-0.199337	23.0946	-0.508573	0.611602	0.808893	-6.31842	124	80	22.4338	21.3276	20.9029	17.7494	21.275	21.2247	17.967	18.0723	22.7398	21.6031	22.2425	22.1515	21.446	20.8471	21.248	22.3288	21.7528	23.4732	17.7494	10.7184	12.278	21.9255	18.0723	20.6369	21.2982	20.3324	26.4179	26.7247	23.0924	23.4333	21.8671	24.2977	23.9595	23.2264	23.3947	23.0924	22.1128	22.6439	21.8465	22.4169	21.8671
GCA	-0.450848	15.7247	-0.504021	0.614791	0.811801	-6.32068	119	74	0	9.26369	9.38647	19.2302	9.26369	17.8573	22.9722	11.2909	11.8184	23.9194	22.3288	18.4513	20.9842	21.248	21.2247	22.4992	20.8167	14.7121	23.018	10.7184	23.0365	22.9722	22.9863	22.4009	19.9505	8.133	23.894	24.6019	20.5737	21.275	24.1465	23.8554	20.6691	20.5404	22.7707	19.7487	22.0381	22.7076	10.2115	17.4706	21.7914
PIGR	0.101133	27.6503	0.499645	0.617864	0.81442	-6.32283	124	80	27.4286	26.8292	25.9535	26.5505	27.8923	28.0811	26.4313	26.4798	26.924	27.2932	26.7247	25.9535	26.9974	27.4004	26.5277	25.784	28.2277	27.4986	25.8572	26.6988	26.6838	26.0322	26.5749	27.5581	28.0631	27.9082	23.2797	27.7311	26.4798	26.3414	25.9037	25.7221	25.6833	26.1593	26.4798	26.5888	27.3867	27.4004	26.9974	26.7118	25.3719
QSOX1	-0.0813873	26.3512	-0.498327	0.618791	0.81442	-6.32347	124	80	25.2431	25.6445	25.4005	24.5877	24.9984	26.1851	25.2911	25.4728	24.6968	26.2829	25.4852	25.5218	26.3414	26.3071	25.6204	24.9356	26.3414	26.2242	26.9613	25.6592	25.3719	25.6318	25.0379	24.8084	25.5218	25.4005	26.8657	26.5888	25.0379	27.3734	26.6356	23.894	25.9935	24.7211	25.4965	25.6964	25.4965	25.3719	25.2911	25.2061	24.3108
APEH	0.380878	13.2434	0.496454	0.620109	0.81442	-6.32438	116	77	0	9.26369	19.4513	7.13813	9.26369	17.4706	10.787	11.2909	11.8184	11.2909	16.9432	7.13813	12.9626	11.2909	12.4133	9.26369	13.0197	14.7121	22.4817	22.5132	12.278	10.2115	11.4229	11.4229	10.2115	8.133	23.1402	24.0643	10.2115	13.0197	11.2909	0	12.6	10.787	13.5027	12.1286	16.335	18.1764	16.9432	16.335	0
CAT	0.102833	27.5775	0.493751	0.622013	0.81442	-6.32569	124	80	26.8408	27.8477	27.9827	27.4004	26.6483	27.4846	27.4286	27.3332	27.6432	27.716	28.6903	28.6903	27.7456	28.0311	27.716	27.716	27.4286	28.1631	31.1893	29.7817	27.4135	27.457	26.2718	27.4429	27.9377	27.8015	32.8182	32.8936	27.7311	30.3185	27.1313	27.1437	26.5164	28.893	26.4685	26.6727	27.0847	26.9122	26.8544	26.7954	26.4798
GOT2	0.295494	23.0956	0.492223	0.623092	0.81442	-6.32643	123	80	18.9991	16.9432	21.9469	21.9855	22.4992	22.4817	23.2797	22.9386	21.467	21.4021	22.0381	22.7247	21.7104	21.7104	22.7398	22.4009	22.0587	23.4591	23.6025	23.5141	23.266	23.077	22.1128	21.6892	23.077	23.8065	24.9984	24.9616	23.894	24.3358	24.2836	23.9997	22.4169	23.2106	21.425	22.2784	22.7854	23.7001	23.4333	23.0365	25.9535
ALDH1A1	0.378979	16.3516	0.492047	0.623216	0.81442	-6.32651	119	80	0	9.26369	16.6628	7.13813	9.26369	0	20.6691	18.7075	11.8184	11.2909	0	16.2178	20.7591	11.2909	19.3391	17.6412	20.7591	23.5515	18.4513	20.4407	20.6691	20.3324	18.1764	19.1731	18.0723	18.9991	18.7755	15.9274	21.275	13.0197	21.0152	22.7398	12.6	10.787	22.2784	22.7556	18.9991	9.26369	19.7957	19.0642	0
IGHG4	0.0786106	31.848	0.491252	0.623777	0.81442	-6.3269	124	80	30.6455	31.062	30.6844	30.9305	31.2852	30.9786	32.1679	31.3734	32.7436	32.4741	33.109	33.109	31.9289	31.9289	31.8636	32.9973	31.9289	29.5566	32.2334	32.1095	32.7436	32.8936	31.5363	31.9879	32.8182	32.2334	30.2586	31.4763	31.4763	32.4741	32.4741	32.6008	32.5305	32.8936	32.1679	32.6746	32.353	32.1095	32.9973	32.2915	31.8636
CDA	-0.190822	21.4077	-0.489917	0.624719	0.81442	-6.32754	123	80	20.7287	21.5836	20.8167	21.9255	18.7075	21.0403	22.4338	22.6439	23.5393	23.3947	18.5467	18.9991	23.4591	23.2264	23.8428	20.8167	22.4485	23.7672	22.905	23.3491	23.6025	23.1545	22.8562	22.658	19.4979	19.4513	28.1631	28.1631	24.1828	24.0514	19.9505	23.0027	23.6161	23.9595	22.3288	20.6369	24.8312	25.1562	22.8726	22.8417	21.7528
MST1	0.11783	23.3121	0.487816	0.626205	0.814636	-6.32854	124	80	22.8011	21.7737	21.7914	22.8159	22.9222	23.3491	24.6968	25.1562	24.7976	24.759	24.686	23.5005	25.3719	24.9356	25.2301	24.6377	24.8696	24.0993	24.4557	24.2836	24.3596	24.4557	24.8312	24.1712	23.894	23.7001	22.4009	20.9307	24.9745	24.8312	24.4902	24.2331	25.6592	25.2061	24.6611	24.6153	23.9075	23.9718	24.759	23.6726	23.894
sp|P04220|MUCB_HUMAN Ig mu heavy chain disease protein OS=Homo sapiens PE=1 SV=1	-0.0711757	30.5133	-0.485428	0.627894	0.814636	-6.32968	124	80	30.3908	29.8066	28.1944	28.636	29.2416	29.5793	30.1919	30.2276	30.5017	31.2852	30.5017	30.4293	29.757	29.6019	29.5283	31.0204	32.9973	32.8936	29.9661	29.9661	30.8462	31.3734	31.0204	30.7663	30.5017	30.5739	26.5994	27.0084	28.2615	28.2986	28.8699	28.9825	30.3556	30.7663	30.0861	30.0555	31.5363	31.4763	30.7251	30.7251	30.9786
PROCR	-0.415091	17.8711	-0.484285	0.628704	0.814636	-6.33022	117	78	19.0642	19.4513	24.1712	18.0723	9.26369	0	20.405	21.2247	19.3934	20.037	0	7.13813	20.2964	21.6669	12.4133	9.26369	13.0197	14.7121	7.13813	19.6547	20.6369	19.5508	20.3653	11.4229	10.2115	8.133	0	21.7914	21.627	13.0197	11.2909	21.9045	21.0922	21.4947	13.5027	12.1286	18.628	19.1249	10.2115	19.9138	18.3664
GUSB	0.148835	24.5317	0.484066	0.628859	0.814636	-6.33033	124	80	25.0644	24.8188	25.6318	26.2096	25.2061	22.9386	21.7342	23.3658	22.2957	19.7957	22.4009	22.4009	21.9045	22.3823	21.7342	22.8562	24.9473	24.3961	22.4485	22.5955	23.2264	22.6106	22.8417	24.3596	25.2762	25.1426	27.3068	27.4429	23.1545	22.658	23.0027	21.425	22.7398	22.4338	23.0634	23.1692	25.4615	25.5108	24.4082	24.206	25.1168
IGHV2-5	0.107692	24.2976	0.480274	0.631547	0.814922	-6.33212	124	80	23.9997	25.1294	24.3596	24.6611	24.3477	23.9194	24.7085	24.4557	25.6704	25.6964	25.0379	24.7464	25.3276	25.2661	25.0644	25.4508	27.2693	29.0227	24.5273	24.8084	25.0509	25.4005	24.1227	24.0883	24.3239	24.1227	24.2582	27.3452	24.6153	24.3239	24.0643	23.9595	24.4557	24.1933	23.9718	23.9595	23.1813	23.3947	24.9473	24.5756	24.2977
COL1A2	0.0788116	24.9171	0.479427	0.632149	0.814922	-6.33251	124	80	24.5389	24.3728	23.2378	23.2378	24.5877	24.0514	24.8956	25.1426	24.9616	24.1828	25.386	25.4123	25.1671	25.1671	24.7085	24.5036	24.8575	25.5218	24.9356	23.5778	23.9718	24.4902	25.6833	25.1929	23.5778	24.0373	26.5277	26.5505	22.1515	22.3823	22.4009	22.905	23.018	22.5788	23.6307	23.6726	24.5507	23.0924	25.1029	24.9984	24.6019
sp|P01763|HV302_HUMAN Ig heavy chain V-III region WEA OS=Homo sapiens PE=1 SV=1	-0.204849	24.3636	-0.476802	0.634014	0.814922	-6.33374	123	80	28.2986	28.1631	27.2302	27.2815	27.8328	22.4485	22.9863	21.9855	22.8726	22.7854	23.1813	27.6738	21.6031	21.5162	19.9505	23.1692	20.6691	25.9468	21.5162	21.8078	23.1238	22.3823	22.9222	23.5005	23.6025	23.077	15.2431	0	10.2115	21.9255	22.1128	22.3823	23.9331	23.894	24.4902	24.1355	21.1956	21.5397	24.0119	22.9222	23.9194
sp|P04206|KV307_HUMAN Ig kappa chain V-III region GOL OS=Homo sapiens PE=1 SV=1	0.0740411	28.8563	0.47606	0.634542	0.814922	-6.33409	124	80	27.8608	27.8154	29.5793	29.7087	28.9593	28.4494	28.9593	29.4787	29.4086	29.1593	28.8506	28.4833	27.4135	26.8657	28.9144	28.6723	29.6019	27.9221	28.5745	27.7311	29.1998	28.8087	29.757	28.517	28.3505	29.5793	24.8084	26.539	29.6797	27.6586	29.1593	28.7877	28.4166	28.4833	29.8581	29.885	28.517	29.2856	29.7817	28.7108	29.1998
TALDO1	-0.0689732	27.2548	-0.4739	0.636079	0.814922	-6.33509	124	80	25.9535	24.772	26.5043	26.5623	27.4986	27.5845	26.5749	26.8774	25.4374	25.5728	26.6607	26.7697	27.4986	27.5151	27.1932	27.1822	27.2302	27.3589	26.5749	26.9854	26.8183	27.1071	26.1593	26.3071	26.7339	26.8876	30.8041	30.7251	26.7118	26.6483	25.9796	26.8183	26.3189	26.9854	25.2661	26.1499	26.0658	27.0709	26.9727	25.6318	26.8544
IGHV3-48	-0.0714176	26.7195	-0.473113	0.636639	0.814922	-6.33546	124	80	29.1593	28.7877	27.5845	27.4986	27.9977	25.3158	26.8292	25.5108	26.3071	26.6838	25.4615	27.8923	26.3189	27.029	26.8544	25.8822	23.9861	26.0252	27.058	26.9492	25.6833	24.6504	26.4179	25.8931	26.9122	26.9613	23.4462	23.2797	24.8893	25.2172	26.1499	26.2601	26.2829	26.1385	27.3589	27.4846	26.457	24.759	27.1191	26.8292	26.8078
IGKV6D-21	0.180496	27.3036	0.467517	0.64063	0.814922	-6.33803	124	80	28.007	28.2192	28.5346	28.5346	28.5837	28.8699	28.3257	28.6041	29.6512	29.9942	29.2627	29.4573	28.2986	28.3996	28.3077	29.1039	27.8154	28.2986	28.1256	28.18	29.001	29.2627	28.8087	28.6449	29.3605	29.1593	26.0599	26.2601	28.4409	28.6449	29.2856	29.6512	28.6903	29.1039	29.6257	25.1929	28.636	28.6153	29.116	29.2106	29.8327
GSR	-0.0579269	25.5749	-0.467112	0.640919	0.814922	-6.33822	124	80	25.1426	25.0123	27.7884	27.627	25.386	25.4508	25.4615	25.6704	25.87	25.0509	25.6091	25.5728	25.6318	25.2061	25.4374	26.0322	26.2964	27.0349	25.4615	25.2661	25.0379	25.0123	24.9616	24.7341	25.9665	26.1593	30.3185	30.0861	24.7211	25.4508	25.8931	25.2431	25.1294	25.2544	25.2911	25.6091	24.5159	25.6704	25.3158	25.6445	25.4615
IGLC6	0.0805705	29.7129	0.46519	0.642292	0.814922	-6.3391	124	80	31.2852	31.3276	30.5384	30.3556	32.0479	31.104	30.3908	29.2627	29.1998	27.1071	30.0861	26.5623	29.9083	30.8041	29.7817	30.3185	28.4166	28.4676	30.7663	29.757	30.8041	29.001	29.2856	29.0227	28.7684	28.517	27.2693	27.6143	29.1998	29.5283	29.5566	30.8462	29.0676	30.5384	29.9942	30.2586	29.6019	30.8918	29.8581	29.6512	32.0479
IL1RAP	-0.15927	20.9587	-0.463881	0.643228	0.814922	-6.33969	124	80	16.7896	9.26369	20.604	20.405	20.0802	21.166	21.9045	22.1128	20.9029	21.467	21.446	21.8078	21.8272	21.6457	21.7737	21.275	22.1515	14.7121	21.627	21.8272	19.9505	19.8355	11.4229	11.4229	20.9584	21.0152	21.0922	21.1415	20.1515	20.9584	19.2302	18.7075	21.627	22.1515	13.5027	12.1286	8.80639	18.7755	22.1515	22.0196	21.627
IGHV1-46	-0.11689	25.1557	-0.463139	0.643759	0.814922	-6.34003	124	80	27.7808	27.945	26.4867	25.9866	26.0252	25.6033	26.5941	26.3357	27.407	23.9657	25.9332	26.2307	26.0485	26.2896	25.9997	26.3728	24.5693	24.5098	26.3984	26.2307	26.2896	26.3244	25.1494	25.1494	26.1546	26.012	24.5331	24.0938	25.5036	25.8036	26.9791	27.1252	25.8517	26.2034	27.1493	27.5352	24.6086	24.9681	23.8621	26.3609	26.5221
sp|P01743|HV102_HUMAN Ig heavy chain V-I region HG3 OS=Homo sapiens PE=3 SV=1	-0.11689	25.1557	-0.463139	0.643759	0.814922	-6.34003	124	80	27.7808	27.945	26.4867	25.9866	26.0252	25.6033	26.5941	26.3357	27.407	23.9657	25.9332	26.2307	26.0485	26.2896	25.9997	26.3728	24.5693	24.5098	26.3984	26.2307	26.2896	26.3244	25.1494	25.1494	26.1546	26.012	24.5331	24.0938	25.5036	25.8036	26.9791	27.1252	25.8517	26.2034	27.1493	27.5352	24.6086	24.9681	23.8621	26.3609	26.5221
ACTN1	0.0841114	25.2654	0.462836	0.643976	0.814922	-6.34017	124	80	26.6248	26.3071	26.0182	26.0058	26.2371	24.9745	25.5488	25.8931	26.5888	25.5218	25.1671	25.6318	26.2964	26.0058	25.5976	25.1671	22.8726	27.7456	25.4508	26.0658	26.7464	26.2242	24.7085	24.9473	25.1929	25.4123	27.4286	27.6586	26.3783	26.6988	25.9665	26.4685	25.8342	26.2964	26.8408	27.0084	25.784	25.7097	25.6091	26.0182	26.6356
DNAJC14	-0.231422	19.7515	-0.46282	0.643987	0.814922	-6.34017	123	80	19.1492	17.9132	22.1418	22.5548	19.5246	20.832	21.7633	20.4569	19.9727	21.0278	21.8369	21.4355	20.5889	19.032	19.8937	22.5212	25.3332	25.2603	20.9998	20.5572	22.1031	22.0484	22.0484	22.1225	22.5212	21.7224	19.3125	16.3944	22.4254	19.4748	20.8608	20.8013	23.0571	22.7477	21.0278	19.8545	21.8369	21.4566	23.0103	22.8218	21.3645
tr|H0YHG0|H0YHG0_HUMAN Uncharacterized protein (Fragment) OS=Homo sapiens PE=1 SV=1	-0.231422	19.7515	-0.46282	0.643987	0.814922	-6.34017	123	80	19.1492	17.9132	22.1418	22.5548	19.5246	20.832	21.7633	20.4569	19.9727	21.0278	21.8369	21.4355	20.5889	19.032	19.8937	22.5212	25.3332	25.2603	20.9998	20.5572	22.1031	22.0484	22.0484	22.1225	22.5212	21.7224	19.3125	16.3944	22.4254	19.4748	20.8608	20.8013	23.0571	22.7477	21.0278	19.8545	21.8369	21.4566	23.0103	22.8218	21.3645
VSIG4	0.291577	10.2543	0.461363	0.645031	0.814985	-6.34083	109	71	0	9.26369	9.38647	7.13813	9.26369	0	10.787	11.2909	11.8184	11.2909	0	7.13813	12.9626	11.2909	12.4133	9.26369	13.0197	14.7121	7.13813	10.7184	12.278	10.2115	11.4229	11.4229	10.2115	8.133	0	0	10.2115	13.0197	11.2909	0	12.6	10.787	13.5027	12.1286	8.80639	9.26369	10.2115	7.13813	0
LGALS4	-0.309869	18.6294	-0.458865	0.64682	0.81517	-6.34196	123	80	19.5508	25.6318	21.5162	21.0922	18.7755	20.2256	17.7494	11.2909	21.4021	17.7494	22.7854	20.6691	23.9718	23.5393	23.9194	22.077	20.8744	14.7121	23.3947	23.7145	23.5141	23.6025	22.6899	20.2964	20.037	8.133	21.9255	23.1238	18.8516	13.0197	18.1764	22.562	20.3324	23.2513	13.5027	20.1877	23.077	23.2513	18.2726	20.9842	22.3288
VNN1	0.169729	23.3452	0.458383	0.647166	0.81517	-6.34217	124	80	22.2957	22.7247	24.9356	24.5756	23.5141	24.8084	22.9576	22.7854	23.4868	22.5788	21.9855	22.4817	23.8554	23.4868	23.3211	23.077	21.5397	25.3276	24.5756	23.9464	20.0802	19.9946	22.132	21.8272	24.7864	24.9083	22.0196	21.7528	24.2582	23.9595	24.1712	23.4333	23.9075	22.4817	23.6025	24.206	19.6547	19.7957	22.5788	22.0587	20.1877
EPX	-0.282287	20.545	-0.456802	0.6483	0.815346	-6.34288	123	80	16.0603	9.26369	9.38647	7.13813	19.4513	19.4513	21.8671	18.4513	18.9991	19.6016	24.6019	24.5389	21.2247	22.1128	18.8516	21.3532	23.7402	14.7121	23.077	22.1128	21.0659	20.1155	21.9855	11.4229	20.9842	19.5508	30.8918	28.6903	20.3324	21.5622	18.8516	22.5788	20.5027	20.5737	20.5404	12.1286	22.9863	23.6726	21.0922	16.7896	21.5836
CEACAM8	0.404768	12.9748	0.448185	0.654496	0.821878	-6.3467	111	72	0	9.26369	9.38647	19.6547	9.26369	0	20.3653	20.6369	11.8184	11.2909	19.3391	19.9138	12.9626	21.7342	12.4133	9.26369	13.0197	14.7121	20.7858	19.6016	12.278	10.2115	19.7957	21.3532	10.2115	19.4979	27.7456	27.6896	22.7076	22.2337	11.2909	0	19.4513	10.787	13.5027	12.1286	20.5404	20.7858	19.7038	19.1249	17.2256
PPIB	0.268216	21.5655	0.443738	0.657703	0.824643	-6.34864	123	79	19.2302	20.4407	9.38647	22.132	21.6669	22.7854	20.4407	23.7806	24.3477	23.1813	22.1891	21.3757	24.2194	23.7402	24.0993	23.9075	23.2378	23.1692	20.9029	23.1238	22.9576	10.2115	22.4169	22.2603	21.9045	20.9584	26.2718	26.3546	23.2106	23.2797	23.5515	19.9505	23.293	19.9138	13.5027	22.7707	8.80639	20.405	23.1078	23.2513	23.2106
CECR1	0.332282	19.976	0.440968	0.659703	0.824918	-6.34984	119	79	23.6161	23.2106	20.6369	20.5027	21.5836	21.6892	22.4485	21.9045	22.0043	22.0381	19.5508	19.7487	22.3823	19.3391	21.5397	21.8465	20.604	23.0634	22.3823	21.6892	21.9855	21.248	22.3823	21.5162	21.4947	21.5162	23.6575	23.3354	22.0196	21.7528	23.7402	23.077	20.9842	20.6961	23.687	23.3072	19.7487	21.8671	21.3276	21.446	21.8078
TPI1	-0.0770754	24.4875	-0.440648	0.659935	0.824918	-6.34998	124	80	25.7329	25.9143	26.1971	26.539	24.686	23.077	23.9595	24.2977	24.3239	24.1712	24.9984	24.8575	24.2977	23.018	24.5389	23.3658	26.8292	27.3068	23.9194	24.3961	23.2513	23.1238	24.6268	24.9745	23.9595	24.4664	26.457	26.1385	24.3477	23.2264	24.0993	23.9861	22.8276	23.1545	22.6439	23.4462	23.8428	24.883	23.0365	23.3354	23.687
PKM	0.0959598	24.4439	0.431878	0.666287	0.831591	-6.35373	124	80	25.6445	24.686	25.1294	25.5976	25.4852	25.9143	25.6091	24.0883	25.4508	24.9984	25.0777	24.9083	24.8575	24.7211	26.7954	23.9464	23.6025	14.7121	26.1026	25.0915	25.5108	23.8428	24.9871	25.0379	23.7267	25.8228	27.9377	23.9331	23.2513	22.1128	26.2601	25.0509	25.7736	25.4248	25.8104	23.9331	25.9535	23.8306	25.6318	24.686	24.1113
SMIM22	-0.315962	12.6326	-0.427466	0.669491	0.83432	-6.35558	114	77	0	9.26369	9.38647	7.13813	16.2178	0	10.787	11.2909	19.4979	11.2909	0	7.13813	12.9626	11.2909	18.7075	19.9946	13.0197	24.3239	18.0723	10.7184	20.9307	10.2115	11.4229	11.4229	17.967	8.133	0	14.5483	19.6547	13.0197	19.6547	0	12.6	10.787	13.5027	12.1286	8.80639	9.26369	10.2115	7.13813	0
CTSD	-0.251417	22.8821	-0.420213	0.674772	0.839626	-6.35859	123	80	26.115	25.7097	23.018	25.3719	25.7969	25.4123	22.658	23.2106	25.2061	25.2911	25.2061	21.0152	12.9626	19.3934	18.9991	9.26369	23.5778	14.7121	25.9143	18.7075	25.386	10.2115	25.1168	24.8575	25.9535	22.2249	22.1515	23.407	10.2115	23.0634	25.1168	14.6766	19.0642	18.3664	25.1815	24.2705	25.4005	18.0723	10.2115	25.1929	25.6318
GNS	0.324668	18.2014	0.418018	0.676374	0.840094	-6.35949	120	79	17.8573	21.1415	19.4979	20.037	9.26369	20.6369	20.2964	11.2909	22.3823	21.5836	0	7.13813	12.9626	11.2909	12.4133	20.2256	13.0197	14.7121	19.0642	18.9191	20.8471	19.3934	11.4229	19.3391	10.2115	8.133	25.1929	25.0915	25.3504	23.266	21.425	0	20.6369	20.0802	13.5027	21.7737	17.8573	9.26369	22.2072	20.3324	0
IGKV6-21	-0.145725	27.7353	-0.416463	0.677509	0.840094	-6.36013	124	80	28.148	28.3833	28.6538	28.5929	28.7482	28.9369	28.517	28.8087	29.7087	30.2276	29.4353	29.6512	28.517	28.5346	28.3077	29.3605	27.7236	28.2986	28.2986	28.3505	29.2213	29.3337	29.0676	28.9144	29.4353	29.2856	26.1499	26.5164	28.5528	28.7877	29.4573	29.8581	28.9144	29.2856	29.7308	25.4123	28.7482	28.7108	29.3091	29.4573	29.9083
sp|P04433|KV309_HUMAN Ig kappa chain V-III region VG (Fragment) OS=Homo sapiens PE=1 SV=1	-0.0775946	28.3604	-0.415487	0.678222	0.840094	-6.36053	124	80	28.9144	28.8506	28.9369	28.7314	29.0676	28.9593	28.7314	28.4324	28.8699	29.2627	28.893	28.9144	29.1784	29.0227	28.9825	28.4324	26.7954	27.9523	27.9523	27.6432	27.9377	28.0311	28.2615	28.2458	28.9144	28.5528	22.8726	22.8873	27.716	28.0162	28.893	28.9369	28.3674	28.517	29.0227	29.3853	28.2277	28.0977	28.893	28.8087	28.1631
HSP90AA2P	0.269093	18.7158	0.409907	0.682305	0.843876	-6.36278	123	80	18.5467	17.7494	9.38647	7.13813	9.26369	0	10.787	11.2909	11.8184	21.1956	21.7737	21.2982	12.9626	11.2909	19.1249	9.26369	22.1704	20.604	18.1764	19.3391	12.278	18.5467	22.077	21.0659	18.3664	16.2178	20.2621	21.0403	10.2115	13.0197	22.1515	17.8573	23.3211	22.7247	21.1169	20.1515	21.0403	21.3276	22.7398	22.1891	16.9432
ITIH4	0.0398453	30.4463	0.407004	0.684432	0.845232	-6.36394	124	80	30.5384	30.5384	30.5017	30.6455	29.8327	30.2586	31.104	31.0204	30.1567	30.4293	30.8462	30.8041	30.6102	30.3908	30.6844	30.3556	29.5566	29.9083	30.6455	30.7663	30.5739	30.6102	30.5739	30.6455	30.1919	30.3185	26.9854	27.4846	29.3853	29.5043	30.3908	30.2586	30.0861	30.1567	30.1211	30.4293	30.6455	30.8462	30.5384	30.1567	29.5566
KPNB1	-0.299548	15.7354	-0.404568	0.68622	0.846139	-6.36491	121	78	0	17.3533	9.38647	7.13813	9.26369	19.6016	17.6412	11.2909	11.8184	11.2909	15.2431	16.335	12.9626	11.2909	12.4133	9.26369	19.2302	20.9842	17.3533	10.7184	12.278	10.2115	11.4229	11.4229	16.9432	8.133	15.6523	18.3664	10.2115	13.0197	17.8573	0	19.1731	10.787	13.5027	12.1286	15.9274	16.2178	10.2115	7.13813	0
LCN2	0.070209	24.5355	0.402802	0.687516	0.846139	-6.36561	124	80	23.8428	23.7402	24.4664	24.9356	22.905	23.3354	25.1815	23.3211	24.8456	25.5853	27.5845	24.7976	25.2431	25.1294	25.1029	24.7085	25.0379	24.563	23.6445	24.1828	24.6377	24.1355	26.1971	26.3189	25.3276	25.2544	30.3908	31.1455	22.3631	25.3613	22.9222	23.3658	24.4423	23.5393	25.4852	26.1026	25.3158	26.33	24.9871	25.2172	25.4123
C4BPB	0.0511424	26.2468	0.401788	0.688262	0.846139	-6.36601	124	80	25.9796	25.9264	25.8461	25.5488	25.7582	25.4005	25.9935	25.9796	24.6268	26.5994	24.6268	25.0777	25.9037	26.1385	25.784	25.3613	25.1929	26.6838	26.1385	25.745	25.6445	25.3276	26.4798	25.9665	25.3613	25.1815	24.9616	24.759	26.4313	25.0379	25.9264	25.4615	24.8575	25.5976	25.5613	25.94	26.127	26.1851	25.5613	25.3049	25.536
CNDP1	0.080402	24.0614	0.399204	0.690161	0.847204	-6.36702	124	80	23.6307	23.4868	22.6738	22.905	23.6726	22.562	23.8688	24.0758	24.3358	23.5141	23.3658	27.9523	24.5877	24.1113	24.0264	25.1168	24.883	26.2964	24.2977	24.0883	24.6153	23.8688	24.0758	24.2331	22.8726	23.2264	22.4169	25.9796	25.6964	25.5613	24.7341	25.3158	25.5218	25.6204	24.9984	24.3961	23.9464	24.8084	24.3728	23.7532	24.3728
PNP	0.0796608	25.4074	0.392725	0.694933	0.848718	-6.36953	124	80	26.2096	26.457	29.3337	28.9369	27.6738	27.7311	24.3728	24.3477	24.7211	25.1815	24.6504	24.7864	27.759	28.2107	23.9331	24.6019	25.2172	24.4557	24.3728	23.7806	24.1828	23.9331	23.7267	28.2615	25.6318	25.6964	28.0811	28.148	24.2705	24.6611	27.7311	27.5271	28.1631	28.1177	25.7582	25.0915	23.8814	23.3354	24.7464	26.8774	24.6153
sp|P01613|KV121_HUMAN Ig kappa chain V-I region Ni OS=Homo sapiens PE=1 SV=1	-0.128747	24.1149	-0.390824	0.696336	0.848718	-6.37026	124	80	25.1168	24.9871	23.6445	23.8814	24.7864	24.3239	24.2705	24.5877	25.2911	25.4248	24.2977	24.206	24.0514	23.5005	24.0758	25.4248	22.7398	22.6738	24.5036	24.5389	25.1562	25.5218	23.7001	23.9331	24.3358	24.6611	15.9274	14.8434	24.563	24.9083	25.3276	25.6091	24.2467	24.563	24.7864	25.0644	24.1227	24.4309	25.5108	25.1815	25.4374
IGKV3D-11	-0.0963912	27.9157	-0.389597	0.697242	0.848718	-6.37073	124	80	28.8308	28.8308	28.9144	28.6153	28.8087	28.6723	28.7108	28.3505	28.8506	29.2416	28.7482	28.7314	29.116	28.9825	28.9369	28.4166	23.4333	24.9616	27.8923	27.5271	27.7456	27.8608	28.18	28.0811	28.8308	28.4494	22.4649	22.6274	27.6738	27.9377	28.8506	28.9144	28.2807	28.4324	29.001	29.3605	28.18	28.0631	28.8506	28.7877	27.7311
A1BG	0.0347319	30.1814	0.389414	0.697376	0.848718	-6.3708	124	80	29.4787	29.6797	29.7817	29.5793	29.8581	29.9083	30.6455	30.8041	29.5043	29.5043	30.1567	30.2276	30.7663	30.3556	30.6102	29.7308	29.2627	29.9661	30.2875	30.4293	30.3908	30.3908	30.6455	30.7251	30.2586	29.9083	29.1784	28.7314	30.6455	30.4696	30.0203	29.9942	29.9083	29.8327	30.0555	29.5566	30.0203	30.0555	30.4293	30.1211	29.6797
IGKV1-12	0.147794	27.3237	0.389105	0.697605	0.848718	-6.37092	124	80	28.0631	28.2192	28.5346	28.4586	28.5837	28.7398	28.4082	28.7108	29.568	29.8581	29.2627	29.4573	28.2986	28.3344	28.3077	29.1039	27.7236	28.2986	28.2107	28.2458	29.001	29.1891	28.893	28.7482	29.2416	29.0917	26.0599	26.2601	28.4409	28.6449	29.2856	29.7087	28.6903	29.1039	29.5793	25.1929	28.5637	28.5437	29.1784	29.2627	29.7694
IGKV1D-12	0.147794	27.3237	0.389105	0.697605	0.848718	-6.37092	124	80	28.0631	28.2192	28.5346	28.4586	28.5837	28.7398	28.4082	28.7108	29.568	29.8581	29.2627	29.4573	28.2986	28.3344	28.3077	29.1039	27.7236	28.2986	28.2107	28.2458	29.001	29.1891	28.893	28.7482	29.2416	29.0917	26.0599	26.2601	28.4409	28.6449	29.2856	29.7087	28.6903	29.1039	29.5793	25.1929	28.5637	28.5437	29.1784	29.2627	29.7694
CYBB	0.239678	10.0958	0.385424	0.700326	0.84948	-6.37232	109	71	0	9.26369	9.38647	7.13813	9.26369	0	10.787	11.2909	11.8184	11.2909	0	7.13813	12.9626	11.2909	12.4133	9.26369	13.0197	14.7121	7.13813	10.7184	12.278	10.2115	11.4229	11.4229	10.2115	8.133	22.4485	22.4169	10.2115	13.0197	11.2909	0	12.6	10.787	13.5027	12.1286	8.80639	9.26369	10.2115	7.13813	0
tr|A0A0J9YVY3|A0A0J9YVY3_HUMAN Uncharacterized protein (Fragment) OS=Homo sapiens PE=4 SV=1	-0.399008	20.5124	-0.384353	0.701118	0.84948	-6.37272	121	79	28.2277	28.1335	27.1822	27.1822	27.8015	0	10.787	19.7038	11.8184	21.166	22.4817	27.6586	21.0659	11.2909	12.4133	21.7528	20.6691	25.8822	20.1515	18.7755	12.278	10.2115	20.1155	20.7858	19.2854	8.133	15.2431	0	10.2115	20.604	18.9191	20.1877	21.1956	20.7591	19.9138	12.1286	16.4514	9.26369	10.2115	7.13813	19.4979
PI16	0.0676999	23.5709	0.384054	0.701339	0.84948	-6.37283	124	80	23.5778	24.883	23.9861	24.0643	22.6106	23.0365	23.8065	24.206	22.4649	23.1692	22.7247	22.077	24.8956	24.4781	25.0379	23.266	23.2797	24.1355	22.7556	23.7001	24.9616	24.5036	23.9718	25.6318	22.5955	22.8726	24.8956	25.4005	25.5853	24.5273	25.5853	22.5955	23.6307	23.9075	23.6161	23.8306	21.1169	21.9667	23.3491	25.2762	22.0933
IGLV3-12	0.171536	23.2813	0.377596	0.706124	0.853787	-6.37524	124	78	24.8188	24.9083	23.793	24.0119	23.3658	23.793	24.206	24.4309	25.1168	25.3276	23.1402	23.2797	24.6377	23.8065	24.2836	24.9984	23.266	24.7864	24.1583	24.3477	23.3798	23.1402	23.293	23.8428	23.7402	23.9331	23.407	23.7806	22.7398	23.1545	24.4664	24.3108	23.407	23.8814	24.2705	23.9997	23.4591	23.7145	24.8312	24.2582	25.4728
EZR	-0.153996	22.4343	-0.376445	0.706977	0.853787	-6.37566	123	80	21.9855	21.1956	21.467	20.8167	20.1155	22.3631	23.2106	21.7996	21.0791	22.0043	22.4992	22.1891	23.2106	23.1545	22.658	20.2793	22.2337	23.1474	21.9255	22.0933	19.5246	10.2115	22.2784	25.0777	21.528	19.8937	23.7267	21.248	22.3916	22.88	22.2515	20.6531	20.2439	21.6563	23.1078	21.7436	19.9323	20.2068	23.6025	23.293	20.2439
IGLV1-47	-0.0578672	23.5968	-0.370749	0.71121	0.856969	-6.37775	124	80	23.7145	23.8428	22.8726	23.0365	23.2264	23.3947	24.8084	25.2172	25.0123	24.6611	22.7556	23.2378	23.3798	23.4591	24.2977	23.5515	23.9075	21.9949	24.2331	23.687	23.4204	22.9222	23.5005	23.2797	22.2784	26.2096	20.5889	20.8608	22.9576	22.9222	24.2582	22.6899	23.6025	23.7001	24.883	24.9083	23.818	24.2582	24.8084	24.5389	24.0264
FBLN1	-0.149388	29.3573	-0.368982	0.712524	0.856969	-6.37839	124	80	26.5749	26.6248	27.4846	33.8993	27.457	27.4135	27.5581	31.7505	26.4447	32.1095	32.8182	32.9973	32.6746	32.8936	33.109	32.8182	28.7482	29.0917	27.1822	27.1822	32.4161	32.6008	26.1851	32.7436	32.4741	32.6008	28.7314	28.7482	26.5043	26.3546	32.353	26.539	26.7832	26.924	25.7736	25.87	32.8182	27.3208	27.457	32.6008	26.33
GDI1	-0.325964	16.9647	-0.367665	0.713505	0.856969	-6.37886	120	75	22.1128	21.0659	9.38647	15.7253	9.26369	20.5027	23.5264	22.8417	22.5291	20.9307	15.9274	23.7402	24.4309	24.5877	22.4338	21.6031	13.0197	14.7121	22.4169	22.562	23.8306	23.0365	22.6106	20.8744	19.8733	19.8355	14.9567	19.3391	24.3858	22.077	23.6575	18.2253	24.0758	22.4485	23.9997	26.0182	22.8011	21.5836	19.6016	21.8272	22.2603
WARS	0.297363	11.7522	0.367279	0.713792	0.856969	-6.379	111	71	0	9.26369	9.38647	7.13813	9.26369	0	20.8167	11.2909	11.8184	11.2909	20.0802	20.1515	21.9667	21.5836	21.6457	21.7914	21.0922	14.7121	7.13813	10.7184	12.278	10.2115	11.4229	11.4229	10.2115	8.133	0	0	10.2115	13.0197	11.2909	0	12.6	10.787	13.5027	12.1286	8.80639	9.26369	10.2115	7.13813	0
CRP	0.0684605	28.9875	0.355664	0.72246	0.865313	-6.38312	124	80	27.4846	27.4286	29.8581	29.5566	29.885	29.9367	29.3605	29.0917	27.058	28.1944	29.9661	30.5739	28.8699	28.517	28.5346	28.3674	28.893	29.4086	29.3853	29.1784	29.8066	29.757	28.5929	28.893	29.14	29.3337	32.2334	31.6426	29.9661	29.7817	28.4494	28.9593	29.7087	29.3337	28.2615	28.5929	29.2856	29.116	28.8699	28.9144	28.3996
IGHV5-51	-0.0823119	26.0583	-0.355111	0.722873	0.865313	-6.38331	124	80	26.0905	26.3189	23.6025	24.5507	25.4508	25.8572	26.1026	26.0058	26.4685	26.3672	26.8876	26.8292	26.1593	25.8104	25.9535	27.0847	27.0709	27.7024	25.9935	25.7097	26.1593	26.5623	26.2601	26.1851	25.2061	25.1029	24.2836	29.5283	25.6318	25.7221	26.5043	26.0322	26.115	25.5218	26.6248	26.3672	27.3068	26.1385	26.4066	26.5623	26.1385
APOA2	0.0797276	29.8015	0.35303	0.724431	0.865313	-6.38403	124	80	27.4135	30.2875	28.0311	28.0311	27.1071	29.9661	28.8506	29.9367	31.1893	30.6844	30.7663	31.1455	30.5739	29.9942	30.2875	29.885	30.5384	28.636	29.3337	29.9367	30.1211	30.0203	28.6538	29.5566	30.1567	30.6102	30.7663	14.9567	31.0204	31.1893	28.8087	29.9367	30.1567	30.0861	29.0455	27.9684	30.2875	30.2276	29.6257	30.5017	29.7087
FTH1	0.0966913	22.3534	0.352319	0.724963	0.865313	-6.38428	124	80	20.9842	21.9667	22.0933	22.6274	21.7342	23.4591	23.4591	22.2784	22.3631	20.405	22.6106	22.7854	22.905	22.7854	22.6106	23.0365	23.6445	25.3387	24.0119	23.793	24.206	24.0883	22.905	22.7854	21.8866	23.1692	29.5283	30.4293	24.2467	24.0883	23.6307	23.2378	23.0924	22.8159	22.3631	22.2249	23.0508	23.3491	23.2106	23.3211	22.8011
IGLC2	-0.0492056	30.725	-0.34879	0.727607	0.866875	-6.38549	124	80	32.2334	32.6746	31.1455	31.2309	32.7436	31.9879	31.4265	31.062	31.4265	31.0204	31.3276	30.7251	30.4293	31.0204	29.9367	31.3734	29.2213	29.7817	31.2309	31.2309	31.9289	30.6844	30.2586	30.2586	31.1455	31.1455	27.9221	27.9977	30.2276	30.0861	30.7663	31.2309	30.5384	31.1893	31.2852	31.6964	31.0204	31.7505	30.7663	31.1893	32.4741
IGHV3-72	-0.0681876	28.4418	-0.34775	0.728387	0.866875	-6.38584	124	80	28.8087	28.6903	27.4004	27.3332	27.4286	28.3833	27.7024	27.6586	30.5384	30.6455	28.5929	28.5929	30.3908	30.2875	30.5017	29.2627	29.14	27.2932	30.1567	29.8581	30.2586	30.2875	28.2107	28.3344	29.9661	29.885	26.3783	27.4715	30.5017	30.5017	28.9825	30.6455	31.1455	30.7251	28.5745	28.3169	30.3185	30.4293	28.7684	30.4293	29.4787
CDH5	-0.220388	21.6594	-0.341721	0.732913	0.870998	-6.38788	123	79	20.5737	19.2854	9.38647	7.13813	21.7737	23.6575	21.275	24.7085	23.8065	23.7402	0	22.562	12.9626	24.7464	12.4133	21.7342	22.1891	23.1078	24.2582	25.1294	25.5976	10.2115	24.5389	24.7464	26.3189	25.8931	29.116	23.1692	26.4934	26.2601	25.4123	20.4407	21.3276	21.446	21.275	24.7341	22.1515	22.4485	25.4374	25.0644	25.94
YWHAE	-0.189935	21.9347	-0.335068	0.737918	0.875677	-6.39008	124	80	25.0379	26.3414	22.2784	22.4485	20.9307	20.6961	10.787	19.9505	21.3276	20.5889	25.0123	23.2513	19.8937	11.2909	21.4355	20.037	23.3947	24.1712	20.604	22.4992	22.1515	10.2115	22.4649	23.6445	23.5393	23.6161	22.5955	22.7707	22.5291	23.018	22.3288	22.1515	23.0027	24.2836	13.5027	18.7755	22.3288	22.4009	21.1956	21.9667	20.9307
KRT4	0.0524156	26.1256	0.332743	0.73967	0.876043	-6.39084	124	80	26.7118	26.8774	26.6248	27.5271	26.2601	24.8956	25.4123	25.6445	25.5976	25.4508	25.5976	25.6445	25.6964	25.745	25.4615	26.2829	28.7877	29.4573	27.759	27.5713	25.0644	25.2172	26.9492	27.1191	25.4728	25.4965	28.0977	28.2107	27.7024	27.7024	25.8822	25.8342	26.4179	26.3189	25.4728	25.745	26.2601	26.4447	25.6592	25.4005	26.2601
ERN1	0.286167	13.4471	0.331267	0.740784	0.876043	-6.39132	113	75	0	9.26369	9.38647	7.13813	9.26369	0	10.787	11.2909	11.8184	11.2909	0	7.13813	12.9626	11.2909	12.4133	9.26369	13.0197	14.7121	7.13813	10.7184	12.278	10.2115	11.4229	17.967	10.2115	8.133	0	0	21.0659	19.8355	11.2909	0	12.6	10.787	21.3532	22.7398	8.80639	9.26369	17.8573	17.2256	0
IGHV1-45	-0.281569	14.6366	-0.330407	0.741432	0.876043	-6.3916	118	76	23.2264	23.6575	9.38647	7.13813	21.5397	21.7737	20.0802	11.2909	22.905	22.658	20.2964	7.13813	12.9626	21.3276	12.4133	9.26369	23.4732	23.8428	7.13813	19.4513	12.278	10.2115	20.1877	11.4229	21.275	8.133	0	0	20.8744	20.2621	23.2106	23.3354	12.6	20.9029	21.5836	21.5622	8.80639	19.2854	21.9045	20.9307	19.8733
PGK1	0.0705318	24.5446	0.318517	0.750419	0.885386	-6.39538	124	80	24.6611	24.0514	24.4196	24.7341	24.3358	24.8575	25.0509	24.2194	24.0373	21.8272	25.1815	25.0915	22.0587	23.818	23.1953	24.9214	25.0248	22.0381	25.0777	22.8562	23.7267	24.673	24.0514	24.0264	25.4965	25.4728	23.3798	24.2331	24.7976	24.3108	24.6611	24.3596	24.5507	24.3239	25.0379	25.1294	24.9745	24.9871	21.8866	24.563	24.8456
CPNE3	0.16221	24.8986	0.31552	0.752689	0.886789	-6.39631	123	80	27.8923	27.9082	27.058	27.6432	27.8757	28.2807	28.8308	28.8699	22.2072	28.3344	19.6016	26.7118	27.9684	27.0956	27.6432	20.6961	27.5433	23.9997	7.13813	27.8154	28.1177	27.8477	21.1956	21.9855	29.0227	28.9825	25.5976	25.7097	27.1191	22.8276	22.1891	22.8726	22.9222	27.9082	22.4485	22.2603	27.6143	22.6738	22.9222	22.6738	28.2615
TF	0.0206631	34.7451	0.310437	0.756546	0.888977	-6.39787	124	80	34.9575	34.9575	34.9575	34.9575	34.9575	34.9575	34.9575	34.4415	34.9575	34.9575	34.4415	34.9575	34.9575	34.9575	34.9575	34.9575	34.9575	34.1385	34.9575	34.9575	34.4415	34.1385	34.4415	34.9575	34.4415	34.4415	31.7505	32.2334	34.9575	34.9575	34.9575	34.9575	34.9575	34.9575	34.4415	34.4415	34.1385	34.1385	34.9575	34.9575	34.4415
IGHV3-15	-0.0432644	27.0872	-0.308435	0.758066	0.888977	-6.39848	124	80	27.1822	27.3734	25.87	25.2544	26.4447	26.6119	27.1191	26.9613	27.2815	27.2183	27.0453	27.2302	26.8078	26.9613	24.8312	27.4846	26.4798	27.0231	27.2449	27.0349	27.1313	27.4986	27.3068	27.3734	26.9492	26.8544	23.5264	25.2431	26.2601	26.3189	27.4004	27.2183	25.1562	27.2932	28.1944	27.7024	26.8408	26.7339	27.7456	27.8328	27.4986
MGAM	-0.053809	28.13	-0.307641	0.75867	0.888977	-6.39872	124	80	26.4313	26.4447	27.9082	27.8154	25.8228	27.2302	29.6797	28.0162	29.3337	28.6153	25.6445	27.4715	29.5283	29.6512	28.636	28.2107	26.4066	26.5164	28.7314	27.5581	28.3674	27.8015	27.2061	27.2302	28.3344	27.9977	30.0203	30.3185	28.6903	30.6844	29.9661	29.5283	30.2276	30.4696	27.8477	28.2458	28.3833	28.2277	27.627	28.5346	28.3344
ALDOC	0.0757088	23.2275	0.302961	0.762229	0.888977	-6.40012	124	80	23.9194	22.4992	23.9075	23.818	22.5955	22.077	24.9083	25.0123	24.673	24.5877	22.8873	23.0365	24.7085	24.3358	24.9214	23.8688	23.6575	24.6968	24.7976	24.5273	24.883	24.8312	25.6592	24.759	23.4462	23.3947	25.3719	25.4965	23.9595	24.686	25.2301	24.6377	23.1953	24.2977	24.2467	23.9075	23.9997	24.4557	24.1227	23.894	21.9667
APOA1	-0.0349558	32.872	-0.300872	0.763819	0.888977	-6.40073	124	80	32.7436	33.109	32.7436	32.8936	32.2334	32.2915	32.5305	32.8182	32.9973	32.8936	31.9289	32.1095	32.353	32.4161	32.353	32.4161	32.2334	32.6746	31.9289	31.5363	32.1679	32.1095	33.2354	33.373	32.0479	31.8636	28.0162	27.8608	32.2915	32.1679	33.373	32.9973	33.5117	33.373	32.9973	32.8182	32.6008	32.6746	32.4741	32.353	32.8936
sp|P01611|KV119_HUMAN Ig kappa chain V-I region Wes OS=Homo sapiens PE=1 SV=1	-0.0838374	27.9953	-0.298908	0.765315	0.888977	-6.40131	124	80	28.4676	28.5002	28.7877	28.7482	29.0455	29.0455	28.5528	28.893	29.8581	30.0861	29.5043	29.7087	28.4833	28.6153	28.5002	29.3337	27.8923	28.3996	28.5002	28.3833	29.3337	29.5043	29.14	28.9369	29.5283	29.3091	26.1851	26.33	28.5929	28.8699	29.5283	29.885	29.0227	29.2627	29.9083	26.8078	28.8087	28.7877	29.4353	29.5566	30.1567
IGKV1D-13	0.109962	27.5173	0.298453	0.765662	0.888977	-6.40144	124	80	28.0977	28.2192	28.6903	28.6538	28.6903	28.893	28.5929	28.9144	29.9942	30.1211	29.4787	29.6797	28.3996	28.4676	28.4494	29.5043	27.7236	28.2986	28.3674	28.4166	29.1784	29.3853	28.9825	28.8087	29.4086	29.2213	26.2829	26.4934	28.4409	28.7108	29.4787	29.9661	28.7877	29.1998	29.4787	25.1929	28.6153	28.6538	29.2416	29.3605	30.0861
sp|P01717|LV403_HUMAN Ig lambda chain V-IV region Hil OS=Homo sapiens PE=1 SV=1	-0.116289	24.4493	-0.296973	0.76679	0.888977	-6.40188	123	80	26.4179	25.1168	23.9464	23.5393	23.6445	25.7582	24.9871	24.0119	25.9143	25.87	22.3119	23.8306	25.8342	24.3239	24.3961	24.4557	22.9576	14.7121	26.6356	25.2544	25.7329	25.94	25.87	25.87	26.6356	26.5888	18.7075	0	24.8084	24.7864	25.784	24.8956	24.3596	24.5507	27.0847	27.0709	24.6611	24.9083	26.5277	26.7591	25.745
IGHV4-39	-0.0440947	27.6685	-0.294547	0.76864	0.888977	-6.40258	124	80	27.058	25.8104	27.3	27.2243	28.893	27.3734	27.2061	26.7832	28.1944	27.3452	26.127	26.115	28.636	27.1681	27.2815	27.7732	25.9866	26.8936	26.5043	25.8228	27.6738	27.3734	25.9037	26.5994	27.0709	26.6483	26.9059	23.9997	27.0709	27.1252	27.8608	27.8757	27.8608	27.0231	27.9684	28.1944	26.5994	27.5997	28.2615	27.2183	27.2815
IGHV4-59	-0.0440947	27.6685	-0.294547	0.76864	0.888977	-6.40258	124	80	27.058	25.8104	27.3	27.2243	28.893	27.3734	27.2061	26.7832	28.1944	27.3452	26.127	26.115	28.636	27.1681	27.2815	27.7732	25.9866	26.8936	26.5043	25.8228	27.6738	27.3734	25.9037	26.5994	27.0709	26.6483	26.9059	23.9997	27.0709	27.1252	27.8608	27.8757	27.8608	27.0231	27.9684	28.1944	26.5994	27.5997	28.2615	27.2183	27.2815
IGHV4-61	-0.0440947	27.6685	-0.294547	0.76864	0.888977	-6.40258	124	80	27.058	25.8104	27.3	27.2243	28.893	27.3734	27.2061	26.7832	28.1944	27.3452	26.127	26.115	28.636	27.1681	27.2815	27.7732	25.9866	26.8936	26.5043	25.8228	27.6738	27.3734	25.9037	26.5994	27.0709	26.6483	26.9059	23.9997	27.0709	27.1252	27.8608	27.8757	27.8608	27.0231	27.9684	28.1944	26.5994	27.5997	28.2615	27.2183	27.2815
tr|A0A0G2JN58|A0A0G2JN58_HUMAN Uncharacterized protein OS=Homo sapiens PE=4 SV=1	-0.0440947	27.6685	-0.294547	0.76864	0.888977	-6.40258	124	80	27.058	25.8104	27.3	27.2243	28.893	27.3734	27.2061	26.7832	28.1944	27.3452	26.127	26.115	28.636	27.1681	27.2815	27.7732	25.9866	26.8936	26.5043	25.8228	27.6738	27.3734	25.9037	26.5994	27.0709	26.6483	26.9059	23.9997	27.0709	27.1252	27.8608	27.8757	27.8608	27.0231	27.9684	28.1944	26.5994	27.5997	28.2615	27.2183	27.2815
tr|A0A0G2JNA6|A0A0G2JNA6_HUMAN Uncharacterized protein OS=Homo sapiens PE=1 SV=1	-0.0440947	27.6685	-0.294547	0.76864	0.888977	-6.40258	124	80	27.058	25.8104	27.3	27.2243	28.893	27.3734	27.2061	26.7832	28.1944	27.3452	26.127	26.115	28.636	27.1681	27.2815	27.7732	25.9866	26.8936	26.5043	25.8228	27.6738	27.3734	25.9037	26.5994	27.0709	26.6483	26.9059	23.9997	27.0709	27.1252	27.8608	27.8757	27.8608	27.0231	27.9684	28.1944	26.5994	27.5997	28.2615	27.2183	27.2815
ANXA4	-0.0780337	24.356	-0.291163	0.771223	0.889581	-6.40355	124	80	22.4169	23.3354	23.8688	24.4309	21.9855	23.4204	23.293	23.266	25.536	24.3477	23.0365	23.7532	24.2331	25.5108	25.4965	24.3858	23.2264	21.8465	22.8726	24.6611	26.0658	25.9264	23.9331	25.94	26.2964	26.1385	25.0644	25.6704	25.4508	25.9264	27.2568	27.1071	26.8544	26.2829	26.9352	27.1071	27.0709	26.6988	26.0658	26.5277	28.2986
PLBD1	0.0540836	23.7227	0.289288	0.772655	0.889581	-6.40408	124	80	24.7864	22.8417	22.9722	22.5955	26.7464	20.5404	22.8726	23.077	21.7342	21.8078	22.8726	22.5955	22.2957	22.5788	23.0924	23.018	23.4462	24.7341	22.8011	22.658	22.6899	22.9386	22.8159	23.1402	21.9667	21.6031	26.2242	26.0658	22.0587	22.1515	22.658	22.5291	21.8078	22.3119	22.9863	22.4169	22.4817	23.077	22.3466	22.1704	23.2264
MUC5AC	0.0821526	25.1903	0.288667	0.773129	0.889581	-6.40426	124	80	28.7108	26.539	25.4508	26.2718	24.6968	25.2301	26.9352	24.2467	23.9861	21.8866	23.3211	23.5264	27.5271	29.1784	29.0917	22.0196	22.6274	23.407	27.1548	24.8696	24.673	23.2264	27.7732	27.5433	25.9935	23.6025	22.6899	22.4485	24.3596	24.4902	25.2911	22.0043	23.6575	21.275	25.2762	24.6611	24.883	25.9264	25.7221	25.6964	25.2762
COL18A1	-0.205922	19.3914	-0.28818	0.773502	0.889581	-6.4044	121	80	22.0381	9.26369	22.3823	22.4009	23.4732	23.018	22.2249	22.0587	21.6031	22.3631	21.9255	22.6274	22.562	22.0587	22.5291	22.1515	21.627	14.7121	22.5476	22.2957	21.7914	22.2425	22.3466	21.425	23.4333	22.8562	0	22.2603	22.6274	21.5836	22.7398	22.6106	21.4021	20.1515	20.8167	21.4947	21.5397	22.077	23.0924	22.6106	15.385
sp|P01598|KV106_HUMAN Ig kappa chain V-I region EU OS=Homo sapiens PE=1 SV=1	-0.0524288	28.904	-0.286104	0.775089	0.890158	-6.40498	124	80	28.9825	28.7482	29.2856	29.1593	29.2856	29.3091	29.0227	29.0676	30.4696	30.5739	29.7087	29.8581	29.0455	28.9369	29.0227	29.8327	27.9684	28.6903	28.7877	28.7314	29.6797	29.7087	29.6019	29.3853	29.7817	29.6257	26.33	26.5043	28.8699	29.2213	30.0861	30.6102	29.5283	29.757	30.5739	29.0455	29.885	29.8581	30.1211	30.0861	30.5017
IGKV1-5	0.0700986	28.3827	0.283711	0.77692	0.890834	-6.40565	124	80	28.6903	28.636	29.14	29.0455	29.1784	29.116	28.6153	28.7877	29.8327	30.1919	29.5283	29.7308	28.7482	28.7482	28.8087	29.6797	27.9221	28.6723	28.6538	28.517	29.3605	29.5283	29.4086	29.0455	29.6512	29.4353	26.3189	26.4447	28.7108	28.9825	29.7308	30.3556	29.3605	29.6019	30.3556	28.4833	29.6512	29.7308	29.7087	29.7817	30.2875
FOLR3	0.238406	14.3195	0.282496	0.77785	0.890834	-6.40598	118	74	0	9.26369	9.38647	7.13813	9.26369	0	19.0642	21.0152	11.8184	20.6691	20.8167	21.467	19.6016	22.132	20.9029	19.9505	13.0197	14.7121	7.13813	18.628	20.7591	19.1249	11.4229	11.4229	10.2115	8.133	26.6248	26.7339	19.8733	20.7287	18.7075	19.3934	21.0152	21.248	20.405	21.1415	19.9946	9.26369	20.1515	18.0723	0
IGHV1-2	-0.0542021	25.8915	-0.280389	0.779464	0.891377	-6.40657	124	80	27.1191	27.1932	26.6119	26.4934	27.0847	26.9727	26.5164	26.3071	25.3276	25.3158	26.5505	26.6483	26.6607	26.8876	26.6727	26.4798	24.4082	26.4179	26.054	26.2601	26.5888	26.5749	26.5277	26.1026	26.8078	26.7339	22.2784	23.1813	25.8572	26.127	27.4986	27.2932	26.3546	26.4934	27.457	27.8154	25.7736	26.4934	26.6607	26.4798	26.9974
sp|P01766|HV305_HUMAN Ig heavy chain V-III region BRO OS=Homo sapiens PE=1 SV=1	-0.0739968	26.8474	-0.278701	0.780757	0.891377	-6.40703	124	80	29.5793	29.3337	27.9977	27.9684	28.1177	26.7832	23.9861	23.8814	27.4846	27.1313	27.9523	28.7108	27.4004	26.8995	27.7884	28.18	24.8312	26.054	28.9825	28.049	28.049	27.8923	27.3332	24.1113	24.2977	24.5756	22.3466	23.1078	26.7954	28.0631	26.8408	28.2615	28.8506	24.6377	26.4313	26.33	28.6723	28.8506	24.7085	25.1168	24.563
IGKV1-27	0.0985462	27.3865	0.27702	0.782046	0.891377	-6.40749	124	80	28.0311	28.2807	28.5346	28.4586	28.5837	28.7398	28.3505	28.636	29.6257	29.8581	29.2627	29.4573	28.2986	28.3344	28.3077	29.1039	27.7236	28.2986	28.148	28.18	29.001	29.1891	28.7877	28.6723	29.1998	29.0342	26.0599	26.2601	28.4409	28.6449	29.3605	29.6257	28.7482	29.1039	29.6512	25.3719	28.7108	28.636	29.116	29.3091	29.8581
APMAP	-0.229823	14.3559	-0.275472	0.783233	0.891377	-6.4079	118	76	0	9.26369	18.4513	7.13813	9.26369	0	10.787	11.2909	11.8184	19.8355	0	7.13813	19.5508	11.2909	18.9191	9.26369	20.9307	14.7121	7.13813	10.7184	12.278	10.2115	11.4229	11.4229	10.2115	8.133	20.037	16.5415	10.2115	13.0197	11.2909	0	19.4979	20.037	13.5027	12.1286	8.80639	9.26369	10.2115	7.13813	0
KRT82	0.227582	17.0875	0.274786	0.783759	0.891377	-6.40809	119	77	16.335	18.2726	9.38647	20.5404	21.166	21.8671	19.3934	20.2621	11.8184	20.7858	16.0603	20.3653	21.6892	22.3119	21.9855	9.26369	21.6457	21.5162	20.5737	20.405	21.9255	21.8866	18.4513	20.8471	10.2115	17.2256	0	0	21.425	13.0197	20.6691	21.248	19.7957	19.1731	20.0802	19.2302	19.4979	20.6961	10.2115	16.9432	18.0723
RBP4	0.0552941	27.4388	0.271441	0.786327	0.893058	-6.40898	124	80	27.8328	27.2061	28.18	27.8015	28.148	27.6143	25.9535	26.127	26.5994	26.6483	27.2449	26.8544	27.0231	27.6896	27.9684	25.9665	27.8328	27.7884	26.7832	25.8822	26.1724	26.2601	26.4685	26.7464	26.5043	26.3902	26.4447	22.5788	27.8608	27.6896	26.4179	26.33	26.6607	26.4685	26.0785	26.2964	27.5433	27.6896	26.2242	26.4934	25.7582
ACTN2	-0.0477607	24.0129	-0.268588	0.788518	0.893081	-6.40974	124	80	26.127	25.5853	26.0058	25.745	25.5853	24.3358	23.3947	25.0509	25.6091	22.7707	22.5291	23.018	25.4374	25.0644	22.0043	23.6445	22.4649	27.759	22.0933	25.5108	24.0643	23.3658	23.5515	23.6575	24.2836	23.5005	26.4934	26.9352	23.0027	22.9576	23.3072	22.6439	23.2797	22.8873	23.3491	23.5778	24.3858	24.8456	24.8696	24.6611	25.4005
IGKV3-15	-0.0462388	27.7597	-0.268579	0.788525	0.893081	-6.40974	124	80	28.5528	23.9075	27.0709	26.9613	26.8995	26.3902	26.9122	27.0709	28.4833	29.0227	27.6432	27.7456	27.7311	27.9827	27.9082	27.6143	27.058	27.6586	26.8995	26.7118	25.9665	25.7736	27.7024	27.7732	26.5164	27.5845	22.0933	22.6106	27.2449	27.1822	24.1113	28.2986	27.6432	27.9221	29.4086	29.7817	26.6727	26.4179	28.6153	28.1335	27.3867
AGT	0.0327339	28.5399	0.265507	0.790888	0.894521	-6.41054	124	80	27.457	27.4846	29.2627	28.8308	27.9684	28.4676	29.0917	28.8308	28.0977	28.2615	28.4833	28.0162	29.4787	29.4353	29.4353	27.8608	28.636	27.1932	29.1593	28.8087	28.3344	28.2458	28.4676	28.1335	28.8699	28.9144	26.7832	27.0956	29.2627	29.4787	28.517	28.3505	28.5929	28.7482	27.9221	28.4676	29.3605	29.3337	27.9377	27.8923	28.2807
CEACAM1	0.207659	15.2807	0.26333	0.792562	0.895181	-6.41111	119	78	0	9.26369	9.38647	7.13813	9.26369	0	10.787	11.2909	11.8184	11.2909	18.9596	18.6683	12.9626	11.2909	12.4133	17.7494	13.0197	21.275	7.13813	10.7184	12.278	10.2115	11.4229	11.4229	10.2115	8.133	27.759	27.6738	22.7707	22.6106	11.2909	18.9191	19.1249	19.3391	13.5027	12.1286	17.2256	18.3664	10.2115	7.13813	19.2854
tr|A0A0J9YXX1|A0A0J9YXX1_HUMAN Uncharacterized protein (Fragment) OS=Homo sapiens PE=1 SV=1	0.0631627	26.5527	0.260055	0.795084	0.895627	-6.41195	124	80	25.9264	26.1971	24.2836	24.6153	25.9535	26.115	26.4066	25.9264	26.054	25.9665	25.1562	25.1029	25.6833	25.386	25.5613	27.3589	29.4086	30.6455	29.6257	29.6019	26.9122	27.1313	26.0905	26.2964	25.0123	24.9745	21.1169	28.0311	24.8312	27.9977	26.5994	28.0977	26.5623	28.3996	27.2693	27.058	30.1567	30.0861	27.8608	27.1313	29.6019
IGFBP3	0.0753272	24.3106	0.25998	0.795142	0.895627	-6.41197	124	80	20.7858	25.6964	25.3387	25.7736	26.1851	19.2854	25.3158	26.043	26.1026	27.058	23.3798	24.0643	24.1828	24.2194	25.8228	25.5976	22.8011	22.3288	25.7097	25.5853	26.6119	27.3068	26.5043	25.5488	25.536	25.8104	22.4338	21.9855	22.9222	24.7464	26.7339	25.5976	22.8873	25.4005	24.4309	25.536	26.2371	21.6892	25.87	25.7329	24.3961
IGKV1-9	0.0910138	27.3602	0.253961	0.799782	0.899617	-6.41348	124	80	28.007	28.2192	28.5346	28.4586	28.5837	28.7398	28.3257	28.6041	29.568	29.8581	29.2627	29.4573	28.2986	28.3344	28.3077	29.1039	27.7236	28.2986	28.1256	28.18	29.001	29.1891	28.7684	28.6449	29.1784	29.0342	26.0599	26.2601	28.4409	28.6449	29.2856	29.6019	28.6903	29.1039	29.5043	25.2911	28.5637	28.5437	29.116	29.2106	29.7308
SPARCL1	-0.110322	22.2806	-0.249636	0.80312	0.902135	-6.41455	123	80	21.2982	20.405	22.0381	19.1249	21.1169	20.9307	25.8228	21.1956	24.4309	22.8726	23.1545	20.3324	26.5623	26.2096	25.7097	22.2603	24.4902	24.4309	22.3119	23.2797	21.446	23.6161	24.0643	21.1956	22.4485	22.905	23.3491	0	21.6669	22.0933	18.7755	25.3719	22.2603	21.7737	23.4591	21.166	19.8733	19.9138	22.4009	22.2249	19.7038
SPTAN1	-0.0519256	24.7106	-0.242445	0.808679	0.907136	-6.41628	124	80	18.0723	20.1877	23.8306	23.9331	23.9331	24.1227	24.1933	23.7532	24.8956	24.1583	24.4557	24.3477	24.759	24.8575	24.9356	24.0119	25.3049	25.8572	23.8428	23.7267	22.8417	24.4664	23.5778	24.1355	23.9464	23.793	22.1704	22.4649	25.0915	24.1583	24.7464	24.1712	24.3858	24.9214	23.4462	23.8065	23.1545	19.1731	24.4309	24.0758	23.1692
C4BPA	0.0297516	30.4965	0.233581	0.815545	0.913589	-6.41835	124	80	31.0204	30.9305	31.5363	32.2334	31.5931	30.0555	31.2852	31.2852	31.1455	30.7251	30.6844	30.4696	31.104	29.8066	30.1211	30.3908	28.3833	28.8087	30.9786	30.9305	30.7251	30.9786	30.7663	30.9305	31.4763	31.3734	31.104	31.7505	28.9825	31.062	31.1455	30.1211	31.062	29.7817	30.2276	30.8462	30.2586	30.2875	30.1919	29.8581	30.1211
IGHA2	0.0378844	31.8559	0.228744	0.819297	0.915556	-6.41945	124	80	31.5931	31.6426	31.2309	30.9786	31.6964	31.6964	31.8636	31.8054	33.5117	33.6792	32.4161	32.5305	31.8054	31.5363	31.4763	32.6746	29.1784	29.757	32.1095	31.9289	32.0479	32.0479	31.9289	32.1679	32.7436	32.6746	28.5528	28.8087	31.5931	31.3276	32.7436	32.5305	32.1095	31.9879	32.353	32.5305	31.6426	31.5931	32.5305	32.4161	31.6964
sp|P04430|KV122_HUMAN Ig kappa chain V-I region BAN OS=Homo sapiens PE=1 SV=1	-0.0703808	27.6817	-0.228439	0.819534	0.915556	-6.41951	124	80	28.1335	28.3505	28.636	28.5528	28.7108	28.7398	28.3833	28.6723	29.7308	29.9661	29.3853	29.5566	28.4166	28.3344	28.3996	29.1998	27.8015	28.2986	28.1631	28.2107	29.0917	29.2856	28.8308	28.6903	29.3091	29.1784	26.0599	26.3189	28.517	28.7482	29.4086	29.8327	28.8087	29.2416	29.6797	25.5218	28.6903	28.6723	29.2856	29.3853	29.9942
HEXB	0.216099	16.373	0.225165	0.822076	0.917146	-6.42024	117	77	21.5162	20.1155	19.9138	7.13813	9.26369	0	19.4513	22.7076	11.8184	22.2425	23.2106	23.687	20.1155	11.2909	19.8355	25.1294	13.0197	14.7121	7.13813	10.7184	12.278	10.2115	11.4229	11.4229	23.818	21.3757	25.4374	25.6964	10.2115	24.1465	21.5397	21.8078	23.8306	24.3961	22.5291	12.1286	24.0119	24.1933	17.4706	7.13813	24.6377
GSN	-0.0289607	29.9822	-0.222556	0.824104	0.918159	-6.42081	124	80	28.9593	29.0676	31.3734	31.3734	31.4265	31.4265	29.8066	30.5017	30.1211	29.757	29.116	29.8066	29.8066	29.6797	29.8066	29.2416	30.9305	31.2309	29.14	29.0917	28.8308	28.9144	29.4353	28.6153	29.8327	29.8581	27.5845	30.1567	31.9879	30.0203	31.1893	28.8699	29.9942	30.2276	28.7684	29.0917	29.5043	29.7817	29.8066	31.3734	29.2416
sp|P04207|KV308_HUMAN Ig kappa chain V-III region CLL OS=Homo sapiens PE=4 SV=2	-0.0394258	27.6713	-0.218608	0.827174	0.919387	-6.42167	124	80	28.517	22.5788	26.9613	26.7697	26.7697	26.2718	26.457	26.8292	28.3674	28.9144	27.4135	27.5713	27.696	27.9152	27.8403	27.5581	27.0084	27.6586	26.7591	26.3783	25.6204	25.2762	27.5845	27.7024	26.4798	27.5271	21.6669	21.8465	27.1437	27.0453	23.4732	28.2458	27.5845	27.8477	29.3091	29.7087	26.33	26.2964	28.5745	28.0977	27.3332
sp|P01719|LV501_HUMAN Ig lambda chain V-V region DEL OS=Homo sapiens PE=1 SV=1	-0.062431	22.83	-0.216667	0.828684	0.919387	-6.42208	124	80	23.5141	23.4732	22.0196	22.0933	22.2957	21.9667	22.6899	22.5132	24.206	23.7145	22.562	21.7342	23.894	23.407	23.6307	24.0883	23.3658	23.687	22.3288	22.2249	23.5639	23.1813	23.6025	23.3072	23.7145	23.7402	22.3288	18.4513	22.0381	21.4947	24.3728	23.7806	22.0933	23.6726	24.8312	25.1562	22.6738	22.3823	23.8306	24.1712	23.1813
DKK3	-0.157065	16.8463	-0.216225	0.829029	0.919387	-6.42218	120	78	17.6412	9.26369	19.9505	21.7528	20.2621	20.2621	19.5508	20.2964	18.9191	19.4513	15.385	7.13813	20.2256	20.3653	12.4133	16.6628	23.7001	22.4649	17.6412	19.3934	12.278	19.6016	11.4229	18.1764	18.9991	8.133	19.1249	14.4469	19.3934	13.0197	18.4513	0	19.2854	19.0642	19.9505	19.7957	8.80639	9.26369	21.6031	19.6016	0
MSN	0.0450203	24.3329	0.215374	0.829691	0.919387	-6.42235	124	80	22.1515	20.3653	23.1238	23.1545	22.8726	23.8065	22.6738	22.7707	24.5036	22.8417	25.7969	24.772	23.3072	23.0634	22.3466	25.3719	26.4934	25.0123	25.1029	25.2762	19.7957	19.7038	25.0123	21.2247	24.3477	23.1545	25.0379	23.1953	22.9386	23.5005	23.0634	22.132	24.563	24.0373	24.673	24.4902	22.4169	23.5005	24.0373	25.1671	21.4947
C1QA	-0.0205859	26.3077	-0.205138	0.837669	0.925624	-6.42446	124	80	25.8228	26.3902	26.6988	26.6727	26.127	26.4066	26.054	26.8544	26.4934	26.4179	27.3068	27.0453	27.3734	27.3452	27.4846	26.5043	27.0453	26.9854	26.7697	26.8657	26.9727	27.1932	26.6356	26.2829	26.8292	26.7591	23.7806	24.4309	25.0644	25.0123	26.3071	26.127	25.9535	25.9935	26.054	25.9037	27.0453	26.9727	26.4934	26.6838	25.9264
tr|A0A0C4DH43|A0A0C4DH43_HUMAN Uncharacterized protein (Fragment) OS=Homo sapiens PE=4 SV=1	-0.0350339	25.692	-0.204909	0.837848	0.925624	-6.42451	124	80	26.4447	26.5623	23.4462	23.6307	25.4374	24.2705	24.1583	24.0373	23.6575	24.0883	26.1593	25.8931	25.0915	24.883	24.8956	26.2371	23.4204	27.5151	23.5903	25.4374	24.9745	24.9984	25.7969	25.9535	23.7806	24.2582	24.3961	24.4664	26.3672	24.1113	23.8065	24.206	24.9083	27.058	27.1071	28.0311	25.3719	26.7247	26.3414	26.1971	26.9854
APOH	-0.0192618	29.7637	-0.200073	0.841623	0.925624	-6.42547	124	80	30.4696	30.5017	30.4696	30.2586	30.6102	30.3185	29.9942	29.9661	28.148	28.4166	28.8087	28.9825	30.6455	30.6102	30.8918	29.8066	28.8087	29.5793	30.0203	29.9942	30.0203	30.1567	30.0861	30.0555	30.2276	30.4293	30.1211	28.9144	30.7663	30.2875	29.6797	30.3908	29.7308	29.8066	29.1784	29.3091	30.2276	30.1567	30.8918	30.2586	30.2586
RNASE3	-0.123007	20.8739	-0.199603	0.84199	0.925624	-6.42556	124	79	24.9356	25.1029	22.8276	22.1515	23.2378	23.4732	23.9997	23.6726	24.3961	23.6025	22.8562	22.8276	23.5393	22.4485	23.1545	24.2836	23.077	25.5976	20.4729	19.7038	21.425	21.5397	23.8554	24.5036	23.8306	24.8312	30.5384	30.3908	23.1402	23.9331	23.6445	24.1583	24.2331	24.206	23.0365	21.9667	25.0509	24.2836	23.6161	18.3664	24.5036
PROS1	-0.0188509	27.8145	-0.197558	0.843588	0.925624	-6.42596	124	80	27.9523	28.0162	28.7482	28.8699	27.5845	27.6432	28.6903	28.5346	27.0349	26.8408	28.1631	28.1944	28.6903	28.1177	28.4833	27.8328	27.3208	28.893	29.0455	29.001	28.3996	28.517	28.3169	28.3505	28.2807	28.1335	27.8328	27.457	27.9082	27.5845	28.0631	28.0811	27.3332	27.3208	28.0162	27.8328	28.2615	28.3344	27.6586	27.8477	28.049
ANXA2P2	0.0452761	24.5073	0.19601	0.844797	0.925624	-6.42626	124	80	26.1499	26.1593	28.7108	29.0676	26.8183	26.8237	23.4937	25.94	23.132	24.3728	25.0577	21.528	21.9855	25.1426	21.3276	22.8417	24.2705	25.87	23.203	25.5424	21.6998	21.467	23.3283	23.8877	26.6607	26.6057	25.5488	24.5877	26.5994	26.33	22.619	23.0924	23.7467	23.7998	22.2161	23.7739	25.3049	22.3377	23.7206	23.6936	25.1294
IGHV3OR15-7	-0.144905	20.5157	-0.195824	0.844943	0.925624	-6.42629	121	79	23.793	24.0373	22.4169	7.13813	22.4485	24.0264	23.2264	23.4204	23.7532	23.4591	22.8011	22.1128	22.7076	22.3466	23.293	23.2378	13.0197	22.0587	22.562	22.8159	24.1933	21.4021	19.6547	11.4229	22.6738	23.9075	24.6377	23.9194	22.5476	21.7104	19.1731	0	12.6	22.3631	23.9464	19.9505	21.5836	22.0196	22.1128	21.4947	21.8272
CORO1A	-0.0502735	25.1004	-0.194938	0.845636	0.925624	-6.42646	124	80	26.7247	27.0084	23.8554	23.9075	24.4557	27.9827	23.4333	23.5903	22.6899	22.0587	23.8688	25.8342	25.4728	27.7311	26.5043	23.2513	26.2096	26.4934	25.1294	24.5036	24.8188	25.1294	26.2964	25.7969	22.2957	24.8575	24.3477	23.4591	25.8822	25.7582	24.673	26.1971	26.8408	26.8078	23.7806	27.1313	25.4123	25.5218	23.2378	26.8995	23.9595
IGHV4-34	-0.0272995	27.8049	-0.193841	0.846493	0.925624	-6.42667	124	80	27.1313	25.8822	27.3	27.2243	29.0227	27.457	27.5271	27.0956	28.2615	27.457	26.4798	26.4934	28.7314	27.3068	27.4135	27.8923	25.9866	26.8936	26.8183	26.1499	27.7732	27.4429	26.054	26.8774	27.2449	26.7118	26.9059	23.9997	27.2183	27.1252	27.9221	27.9377	27.9221	27.1071	28.18	28.2986	26.6988	27.6586	28.3344	27.2693	27.3452
sp|P01781|HV320_HUMAN Ig heavy chain V-III region GAL OS=Homo sapiens PE=1 SV=1	-0.0350233	26.6945	-0.193696	0.846607	0.925624	-6.4267	124	80	27.5845	27.5151	25.6091	25.4965	26.4934	26.2371	27.6586	26.4447	27.5713	27.8757	26.3414	26.5164	27.1071	27.6586	27.5997	26.9122	24.8456	21.8769	27.4846	27.3332	26.4066	25.8572	26.9854	26.1971	27.7732	27.7024	23.7532	26.6988	26.4066	26.6119	27.2302	27.3332	27.0956	27.0709	27.8015	28.0631	27.1681	26.6119	27.6432	27.457	27.759
COMP	0.0303643	25.4663	0.186414	0.852306	0.930613	-6.42806	124	80	23.9331	24.8696	24.9214	24.9473	23.4462	24.5273	24.686	24.4423	24.2331	24.7976	23.5515	24.0514	25.0777	25.3719	26.6356	23.4591	27.2061	27.9684	25.2061	24.4423	24.2582	22.5955	25.3719	25.5976	26.2096	26.0785	22.4817	22.2957	26.2242	24.2836	25.6704	25.4374	26.1971	25.8461	26.6988	25.9665	25.4374	25.7221	26.3783	26.4066	25.3387
LTF	0.0320259	27.5978	0.176889	0.859772	0.934843	-6.42975	124	80	26.043	26.1026	25.9264	25.87	26.7118	26.5505	29.1998	29.1593	27.8154	28.2986	30.0555	30.1567	29.3091	29.1593	29.6019	27.3452	27.3734	30.7251	29.1998	26.5164	27.0453	30.1211	26.924	26.4179	26.8657	26.5277	33.2354	32.7436	29.3091	28.18	27.2693	27.1822	29.4086	27.7884	26.7464	28.5346	29.8066	26.5277	26.4179	27.2932	26.0658
PSMB2	-0.0621974	22.9661	-0.176318	0.860219	0.934843	-6.42985	124	80	21.7104	21.7104	25.3049	24.1933	23.4591	23.3798	22.7247	23.2378	23.077	21.5162	22.8417	23.5903	22.3631	22.4649	23.6445	23.1078	20.9029	22.0933	22.6106	23.7532	24.2705	23.8554	24.1583	24.8312	24.759	24.3358	24.9083	25.1029	26.539	24.1828	24.8312	25.3049	25.7329	24.5159	25.1929	24.0514	25.7969	25.87	24.0264	25.2431	24.1933
OLFM4	-0.0220654	25.8008	-0.175339	0.860987	0.934843	-6.43002	124	80	25.1029	25.1929	26.6356	26.4066	26.1026	25.8104	26.924	27.0231	25.0248	25.1168	26.3071	26.3071	25.9935	25.8572	25.7969	26.1851	26.4313	24.3596	26.9727	26.5994	26.7591	26.6607	27.1313	27.1548	25.4123	25.4508	27.9684	26.8408	26.0058	24.9214	26.6248	25.8572	24.5877	25.8342	25.8572	26.054	26.7832	26.5994	26.3902	26.3414	26.043
ITIH1	0.0228453	29.5579	0.174482	0.86166	0.934843	-6.43017	124	80	29.5566	29.5793	29.7308	29.5043	30.2875	29.0917	29.7817	29.9083	30.6455	28.4324	29.14	29.0455	29.9661	29.8581	30.2276	30.2875	29.0455	27.2693	29.885	29.4573	29.5793	28.9825	28.7482	29.6512	29.1593	29.4086	27.2932	27.5997	30.4696	30.6455	29.757	30.2276	30.4293	30.4293	28.2986	29.5043	29.4787	29.6512	29.4086	29.4353	29.1593
F13B	0.0157967	25.2483	0.174202	0.86188	0.934843	-6.43021	124	80	25.1294	25.1562	25.2544	25.1168	24.0643	24.563	25.2172	25.2544	24.9473	24.6153	25.3613	25.4248	25.9665	25.5218	25.4508	24.8312	24.9356	25.8228	25.4965	25.1029	25.0248	25.0777	25.2911	25.0915	25.1815	25.2661	23.793	23.5639	25.8104	25.2911	25.7582	25.386	23.1692	24.3108	24.4423	24.5273	26.2491	26.9492	24.673	24.6019	24.6268
CLIC1	0.093403	22.6127	0.169808	0.865329	0.936412	-6.43095	124	79	22.7076	23.0924	9.38647	22.9386	23.407	25.3504	25.5218	23.1238	22.658	23.7672	24.1712	23.9595	25.2661	24.759	25.3613	20.3324	25.7221	26.4313	24.4082	23.9075	24.3858	24.5756	22.7247	25.0509	26.0058	25.6704	24.563	23.5005	24.4557	24.3596	21.8866	23.2264	24.1583	23.7402	24.0119	24.4309	8.80639	25.1029	10.2115	25.5728	24.8188
LUM	-0.0207445	28.6613	-0.16945	0.86561	0.936412	-6.43101	124	80	27.8015	28.049	28.7314	28.6723	28.2807	28.636	29.2213	29.1784	28.2458	28.5346	27.8015	27.5997	29.5566	29.5283	29.4787	27.1681	28.9593	29.001	29.001	28.8699	28.0811	27.7732	27.8154	27.8015	29.3853	29.3853	29.14	25.5108	28.8506	29.0227	28.3344	28.3344	29.001	28.9593	27.1822	27.1822	28.1335	28.0811	28.1631	28.4494	27.9221
DCD	0.0720733	21.4544	0.161932	0.87152	0.941248	-6.43223	123	79	22.9222	23.9595	22.9863	22.3119	22.658	24.9473	21.8866	22.6738	23.2797	22.9576	21.2247	22.1704	19.4979	22.9386	22.077	23.3211	25.1671	25.1168	19.1249	21.9667	22.0043	20.7287	21.467	20.9029	22.2249	22.1128	24.3239	23.9464	23.7001	23.8428	19.9138	20.9842	23.8554	24.5273	23.9595	24.1465	21.5622	21.0922	21.7528	21.425	22.8417
CALR	0.0691098	23.616	0.160843	0.872377	0.941248	-6.43241	124	80	23.1238	20.4729	23.8065	24.6968	23.266	26.0182	25.7329	25.3276	25.9796	26.0182	24.7976	25.5108	26.1026	25.7969	25.8822	25.2911	25.1029	23.8065	25.4123	24.2705	24.9473	25.3387	25.3613	25.2762	25.1562	25.2911	22.3119	22.2425	25.87	26.0182	25.5488	25.5108	25.87	25.94	24.0373	24.7211	25.5108	25.5613	25.9037	25.8822	25.1562
IGHV3-11	-0.0259294	26.6864	-0.156581	0.87573	0.942387	-6.43307	124	80	29.1593	28.7877	27.5845	27.4986	27.9977	25.3158	26.8292	25.5108	26.2773	26.6838	25.4615	27.8923	26.3189	27.029	26.8544	25.8822	23.9861	26.0252	27.058	26.9492	25.6833	24.6504	26.4179	25.8931	26.8476	26.9296	19.4226	22.7322	24.8893	25.2172	26.1499	26.2601	26.2829	26.1385	27.3589	27.4846	26.457	24.759	27.1191	26.8292	26.8078
IGHV3-21	-0.0259294	26.6864	-0.156581	0.87573	0.942387	-6.43307	124	80	29.1593	28.7877	27.5845	27.4986	27.9977	25.3158	26.8292	25.5108	26.2773	26.6838	25.4615	27.8923	26.3189	27.029	26.8544	25.8822	23.9861	26.0252	27.058	26.9492	25.6833	24.6504	26.4179	25.8931	26.8476	26.9296	19.4226	22.7322	24.8893	25.2172	26.1499	26.2601	26.2829	26.1385	27.3589	27.4846	26.457	24.759	27.1191	26.8292	26.8078
CFP	-0.0624261	21.3686	-0.153225	0.878373	0.942454	-6.43358	124	79	21.9255	22.4169	22.8417	22.3631	20.8471	20.7591	23.1813	22.9863	22.1128	22.077	23.6307	22.2603	23.5141	22.9222	24.3596	23.8814	23.293	23.7267	22.6899	22.7707	23.5515	23.0924	23.1402	23.2378	20.7287	21.0922	25.4005	24.3596	21.166	19.9946	23.4462	23.0365	22.8159	21.7914	23.2106	23.3354	23.6161	23.6575	22.8276	22.7076	23.0365
IGHV3-43	-0.0310265	26.0634	-0.151575	0.879672	0.942454	-6.43383	124	80	27.4004	27.058	25.4123	25.4374	26.0905	26.5164	27.1681	26.1971	26.5043	26.7697	25.5488	25.6091	26.7464	27.4286	27.0453	26.115	24.4557	14.7121	27.2183	27.1191	26.1385	25.8461	26.5505	26.043	27.2183	27.0231	25.0509	24.8696	25.2301	25.536	26.4313	26.5164	26.5277	26.2491	27.4004	27.6738	26.539	25.0777	27.1681	26.9352	26.6483
IGKV3D-7	-0.0271754	27.651	-0.150664	0.88039	0.942454	-6.43396	124	80	28.4918	22.5212	26.9613	26.7697	26.7697	26.2718	26.457	26.8292	28.3674	28.9144	27.4135	27.5713	27.696	27.9152	27.8403	27.5581	27.0084	27.6586	26.6667	26.3783	25.6204	25.2762	27.5845	27.6662	26.4509	27.4916	21.6669	21.8465	27.1437	27.0453	22.9649	28.1872	27.5647	27.8477	29.2742	29.6385	26.33	26.2964	28.5437	28.007	27.2375
IGKV3OR2-268	-0.0271754	27.651	-0.150664	0.88039	0.942454	-6.43396	124	80	28.4918	22.5212	26.9613	26.7697	26.7697	26.2718	26.457	26.8292	28.3674	28.9144	27.4135	27.5713	27.696	27.9152	27.8403	27.5581	27.0084	27.6586	26.6667	26.3783	25.6204	25.2762	27.5845	27.6662	26.4509	27.4916	21.6669	21.8465	27.1437	27.0453	22.9649	28.1872	27.5647	27.8477	29.2742	29.6385	26.33	26.2964	28.5437	28.007	27.2375
IGKV4-1	0.0265378	24.5514	0.144646	0.885133	0.945064	-6.43483	124	80	26.0599	26.2773	23.6936	23.1158	24.1881	23.9008	24.4022	24.5159	25.3445	25.2117	24.5817	24.3662	24.4557	23.9075	24.803	25.479	23.8814	24.6611	22.9863	22.9863	25.9143	25.8228	25.4908	25.4064	25.1098	25.6382	27.1932	27.1437	24.0373	24.2331	25.3445	25.1562	24.9871	25.3559	25.96	25.8285	23.3575	23.7998	25.4186	25.4561	25.8285
sp|P06313|KV403_HUMAN Ig kappa chain V-IV region JI OS=Homo sapiens PE=4 SV=1	0.0265378	24.5514	0.144646	0.885133	0.945064	-6.43483	124	80	26.0599	26.2773	23.6936	23.1158	24.1881	23.9008	24.4022	24.5159	25.3445	25.2117	24.5817	24.3662	24.4557	23.9075	24.803	25.479	23.8814	24.6611	22.9863	22.9863	25.9143	25.8228	25.4908	25.4064	25.1098	25.6382	27.1932	27.1437	24.0373	24.2331	25.3445	25.1562	24.9871	25.3559	25.96	25.8285	23.3575	23.7998	25.4186	25.4561	25.8285
LTA4H	0.0314376	24.9991	0.141635	0.887508	0.945441	-6.43525	124	80	24.7464	24.8956	24.9745	25.4508	24.9616	25.1562	25.6964	26.1724	25.2544	24.0264	25.6592	25.7969	25.7329	25.9143	24.6268	24.0993	24.772	23.8688	25.3613	24.9745	24.9871	23.8306	24.6019	24.1583	24.6504	24.5389	27.0847	26.5749	19.7487	24.3961	22.8873	23.3491	22.3631	24.9871	23.3798	23.3658	24.3358	25.8461	22.4485	24.4196	24.2705
AGA	-0.0587241	22.3804	-0.141275	0.887792	0.945441	-6.4353	123	80	21.5836	21.425	22.2249	21.5836	23.1545	21.9255	21.6669	22.3119	22.7707	22.2249	23.8554	23.3947	23.7532	23.6445	22.3631	22.7247	23.0924	24.3858	23.1078	23.0508	22.9222	22.5788	21.3757	23.266	22.3823	22.7398	25.5108	25.745	24.0758	24.0758	23.0924	22.9722	23.5005	23.9331	21.5162	22.6439	22.7707	22.9386	23.077	22.4009	21.9855
C3	0.0113598	33.5971	0.13321	0.894159	0.950225	-6.43639	124	80	34.1385	34.4415	34.1385	34.1385	33.8993	34.1385	33.8993	33.8993	33.6792	33.8993	33.6792	33.373	34.1385	34.1385	34.1385	34.1385	33.373	32.9973	34.1385	34.1385	33.8993	33.8993	33.8993	33.8993	34.1385	34.1385	31.3276	30.9786	33.109	32.9973	33.8993	33.373	34.1385	33.109	33.8993	34.1385	33.8993	33.5117	34.1385	34.1385	33.8993
ABI3BP	0.102132	12.5369	0.132631	0.894616	0.950225	-6.43646	112	74	0	9.26369	9.38647	7.13813	9.26369	0	10.787	11.2909	19.2854	19.3391	0	7.13813	12.9626	11.2909	12.4133	20.8471	13.0197	14.7121	7.13813	10.7184	12.278	10.2115	11.4229	11.4229	10.2115	8.133	0	0	10.2115	13.0197	11.2909	0	12.6	10.787	13.5027	12.1286	8.80639	9.26369	10.2115	7.13813	0
ANXA2	0.0301048	25.5396	0.131182	0.89576	0.950225	-6.43665	124	80	26.3189	26.1851	28.9593	29.2213	27.5581	26.8237	23.4937	27.1822	23.132	26.4685	25.0577	21.528	26.924	27.759	23.1813	26.7697	27.3452	28.0811	23.203	25.5424	21.6998	26.5164	23.3283	23.8877	27.627	26.6057	25.6592	24.9745	27.9827	27.9082	22.619	26.9122	23.7467	23.7998	22.2161	23.7739	26.5505	22.3377	23.7206	23.6936	26.0058
RETN	-0.0872201	21.311	-0.124069	0.901383	0.954953	-6.43754	122	80	19.9946	19.3934	24.2331	24.0264	24.5159	24.6153	24.9473	24.3596	11.8184	25.1671	25.536	7.13813	25.2762	25.4374	12.4133	25.386	22.658	14.7121	25.0509	25.0644	25.2061	10.2115	11.4229	25.386	23.7672	24.2194	25.2431	25.6318	10.2115	13.0197	11.2909	25.4123	25.4508	10.787	24.6019	23.9464	25.1671	25.2661	10.2115	7.13813	24.4196
IGHV3-38	-0.0888774	19.0776	-0.120239	0.904412	0.956926	-6.438	123	79	22.9722	21.7528	20.4407	20.8471	20.6691	21.425	22.5476	23.5778	11.8184	20.4407	20.1155	22.0381	23.5515	18.5467	21.1415	22.5788	20.5737	20.8167	23.407	22.9576	23.818	21.8465	23.818	24.0514	22.8417	22.3823	24.4196	24.1227	23.5005	23.7001	22.3631	23.793	12.6	20.1877	21.7342	22.4009	23.3211	22.7854	10.2115	7.13813	19.9946
MSLN	-0.0282233	23.8071	-0.116524	0.907352	0.957261	-6.43843	124	80	23.0508	24.9214	21.6457	23.9997	21.3276	21.4021	24.0758	24.8188	22.0196	20.4729	19.9505	19.6547	24.0643	24.3108	24.4664	22.0043	25.6964	26.127	21.8465	23.5005	23.4462	24.1583	23.1238	23.1545	22.7398	22.132	17.0801	19.6016	25.7097	25.87	23.7532	23.6161	21.7528	22.8726	23.1953	22.8726	22.8159	23.4591	22.7707	22.7854	23.3491
PRTN3	-0.0374505	26.0017	-0.114754	0.908753	0.957261	-6.43863	124	80	23.266	23.9861	23.6726	25.8461	27.3208	29.3853	26.2829	28.2458	28.7314	24.5036	28.8308	26.054	25.6445	26.7247	24.7864	27.8477	28.5002	30.7663	29.4086	24.0993	28.9144	28.7684	23.7145	29.8581	24.9984	22.9222	27.627	27.3867	25.2661	25.4965	24.1227	25.2911	30.2586	29.3091	28.893	29.4353	27.1548	29.0917	23.5393	23.9331	28.6153
FOLR2	-0.124114	15.9423	-0.113176	0.910003	0.957261	-6.43881	111	73	18.7075	21.6457	19.8733	19.0642	19.1249	0	20.3324	11.2909	21.6457	11.2909	0	7.13813	12.9626	11.2909	12.4133	9.26369	13.0197	14.7121	17.4706	10.7184	12.278	10.2115	21.5622	20.5737	10.2115	8.133	23.5393	23.4732	10.2115	13.0197	21.248	0	12.6	10.787	13.5027	12.1286	16.5415	9.26369	10.2115	17.967	0
SERPINA5	-0.0174446	24.6805	-0.112958	0.910175	0.957261	-6.43883	124	80	24.9473	24.6504	24.4557	24.3858	25.4965	24.9083	25.6318	26.115	25.7097	25.2661	24.9356	25.1562	26.457	26.1724	26.3189	24.9473	25.3504	25.9143	25.536	25.6318	25.2762	25.4965	24.5877	24.7211	24.563	23.8306	25.7097	25.7582	26.6607	25.6592	25.7221	25.4728	24.9356	25.6445	24.9745	24.9871	24.4309	24.7976	25.1562	24.9473	25.3049
IGHV6-1	0.0204497	25.4127	0.111151	0.911606	0.957261	-6.43903	124	80	25.4508	25.6704	23.1078	22.3823	25.1029	24.7085	25.2061	25.3158	25.8228	26.0322	24.6968	24.9356	24.4902	24.8456	24.7211	26.7339	25.386	25.9037	25.1815	25.1426	21.9667	20.9584	26.0058	26.0058	24.5756	24.7341	23.1692	23.3658	26.6988	20.6369	25.6091	25.3387	24.9214	25.2301	25.0248	26.7118	24.5756	25.2762	27.2061	27.3589	26.0322
PRDX2	0.0134232	26.1041	0.110975	0.911746	0.957261	-6.43905	124	80	25.4615	25.0915	26.054	25.7582	25.6964	25.9264	25.9796	25.9037	26.5164	26.4313	24.9745	24.8956	26.8292	26.6727	26.8078	25.8461	27.1313	26.5505	26.3189	26.4179	25.4852	25.1671	25.9935	26.115	26.3414	27.3208	28.2107	26.8657	27.3452	26.7118	27.0847	26.9727	27.1071	27.4004	27.2302	26.9492	27.5151	25.9143	27.3734	27.3208	26.5888
PDIA3	0.0839808	18.5611	0.109517	0.9129	0.957261	-6.43921	124	80	22.2784	21.7914	21.627	22.4169	22.0196	22.3466	23.5515	23.793	22.4009	21.7104	23.2378	23.3798	23.7672	23.5903	24.4309	24.1712	24.7211	23.0924	23.9075	24.3596	23.4591	21.166	22.7854	23.1953	22.658	22.6274	17.8573	19.3934	23.4591	23.8688	22.4649	23.5141	22.7556	22.1128	22.4817	22.3631	23.1692	23.9595	23.5264	22.0043	23.9331
PLG	0.027974	31.8645	0.103182	0.91792	0.959738	-6.43987	124	80	30.6102	32.8936	30.1919	30.8918	30.5739	34.4415	30.3556	30.5384	29.9661	29.6512	29.9367	29.8327	31.3276	31.062	31.104	30.0555	30.8041	30.6102	30.2276	30.3556	30.3556	30.2276	30.2875	30.1211	30.8918	30.8462	32.1679	30.5739	30.1567	29.9942	29.8066	30.6844	29.885	29.9367	29.7087	30.0203	30.3908	30.4696	30.0555	30.2875	30.7251
GAPDH	0.0156018	25.5696	0.10217	0.918722	0.959738	-6.43997	124	80	24.2331	25.5613	26.3189	26.3414	24.8956	25.3719	26.7697	25.386	24.3858	24.2331	25.2172	25.4508	25.1562	24.9473	25.1426	25.2762	25.87	26.6607	26.0785	26.539	25.2301	25.6592	25.3158	25.3719	25.8104	24.686	28.6153	28.7877	25.0777	24.8696	25.4965	24.9871	25.3613	26.1724	24.3108	24.5507	25.1562	25.2544	26.0905	25.2544	25.7969
CFI	0.0194276	28.983	0.102105	0.918773	0.959738	-6.43997	124	80	27.6586	27.6586	27.9684	27.9082	28.2458	28.1944	29.4787	30.1211	28.9593	28.6723	28.9144	28.7877	29.0917	33.373	31.9879	30.5017	31.5931	29.4787	31.4265	31.2852	30.9305	31.0204	31.6426	30.9786	31.3276	31.0204	29.5566	29.0676	28.3169	28.0811	28.2458	29.3337	28.148	28.8087	28.1177	28.049	28.4494	31.3276	28.6903	28.6723	28.636
THBS2	0.026303	25.4416	0.0974984	0.922426	0.961262	-6.44042	124	80	24.883	28.3344	26.1593	25.6964	24.8312	24.1712	24.0643	23.293	23.5515	22.9222	25.2661	23.9718	25.4248	24.5036	25.6091	26.5277	26.1385	29.5283	23.8814	24.1113	24.7976	23.9075	24.8956	24.3239	23.793	23.3354	27.2815	27.627	26.1385	25.6833	24.6377	24.1465	25.0248	24.9473	24.1113	23.793	23.7672	24.3358	24.4557	22.8726	24.1583
IGLV9-49	-0.0234516	24.6892	-0.0973085	0.922577	0.961262	-6.44044	124	80	22.905	23.5005	25.7736	24.6504	24.1113	23.7806	23.8554	23.8306	24.2467	24.0119	23.4732	24.5273	24.4196	23.9595	24.0373	24.7211	23.8554	25.8104	25.2172	24.2467	24.759	24.7976	24.8696	24.9214	24.1828	24.2836	22.8873	22.3119	23.5264	24.9984	23.5639	25.3504	24.2705	24.8696	24.2331	23.3491	23.4204	23.4868	24.1828	24.0643	24.7464
sp|P01620|KV302_HUMAN Ig kappa chain V-III region SIE OS=Homo sapiens PE=1 SV=1	0.0120304	29.1728	0.0938137	0.925349	0.962266	-6.44077	124	80	28.7684	27.8015	29.6943	29.757	29.1998	28.6153	29.2856	29.5793	29.885	29.4573	29.0676	28.8506	27.8015	27.5271	29.1998	28.9144	29.9083	28.1944	28.7482	27.9684	29.4573	29.0455	29.9083	28.8308	28.6723	29.7308	25.0777	26.4066	29.8327	27.8608	29.14	29.001	28.9593	28.8308	30.3908	30.3556	28.8506	29.4086	30.1567	28.9593	29.3605
ARG1	0.0414288	21.93	0.0923992	0.926472	0.962266	-6.4409	124	80	22.5788	23.1078	20.2621	22.0381	23.0508	23.0508	24.9745	24.0514	23.7806	24.206	22.8276	22.905	24.7976	24.9745	24.9473	24.2331	23.5903	22.8562	22.3466	25.0379	24.6504	25.1426	24.8084	25.3158	22.1128	21.5836	25.7582	25.8104	24.6611	24.7976	24.9745	25.2061	24.2194	24.2705	24.759	24.5159	24.206	24.4664	23.8428	23.8814	24.9356
IGLC1	-0.0134746	30.0719	-0.0916563	0.927061	0.962266	-6.44097	124	80	31.3734	31.3734	30.8041	30.7251	32.4161	31.3276	30.4696	29.7087	29.757	28.5528	30.3185	27.9684	29.9942	30.8918	29.9942	30.5739	28.7314	30.8041	30.8462	30.1919	30.9786	29.9083	29.8066	29.7308	29.8066	29.6019	27.3662	29.0342	29.4573	29.6019	29.9942	30.9786	29.4787	30.8462	30.6455	30.6102	29.9942	31.0204	30.9305	30.3908	32.1679
IGLV7-46	0.0324194	24.2667	0.0835999	0.933457	0.967679	-6.44166	124	80	23.0634	29.7087	24.1583	24.1227	24.6268	25.784	24.1113	24.1583	24.0514	24.7464	21.4947	17.967	25.8572	22.562	22.1704	23.9861	13.0197	23.3798	22.077	27.1548	27.8015	28.0811	27.6738	22.8011	24.0264	22.0933	24.4902	24.6968	23.4868	22.6738	25.5728	23.8306	22.1704	23.818	26.2829	25.9796	24.2977	24.5756	24.686	24.1933	24.6611
HSPA6	-0.0483277	17.3888	-0.0760217	0.939476	0.970381	-6.44225	120	80	0	9.26369	16.9432	18.2726	18.628	17.967	19.2581	20.1515	19.8733	20.8167	20.9584	20.037	12.9626	11.2909	12.4133	20.4407	13.0197	14.7121	7.13813	10.7184	12.278	17.3533	17.8573	18.7075	18.1764	19.3934	17.6412	16.6628	10.2115	13.0197	18.2726	20.1155	19.3934	20.4729	13.5027	12.1286	18.7075	19.2302	18.9191	7.13813	19.9138
sp|P01621|KV303_HUMAN Ig kappa chain V-III region NG9 (Fragment) OS=Homo sapiens PE=2 SV=1	0.00996538	28.5662	0.0727668	0.942063	0.970381	-6.44249	124	80	29.3337	28.9825	27.8923	27.7024	28.1631	28.2986	28.0311	27.9684	29.4573	29.6257	28.3344	28.2277	28.148	28.148	28.2107	28.9825	29.6257	27.7732	27.2815	27.2568	27.3068	27.1191	27.9377	27.9827	25.4615	28.7108	23.4204	24.1583	28.1631	28.0311	28.8308	29.0227	28.5528	28.7314	30.2875	29.8327	27.1822	27.0453	28.9593	28.893	28.8308
SFTPB	0.0502193	18.8282	0.0686979	0.945297	0.970381	-6.44277	120	80	0	9.26369	9.38647	7.13813	26.3189	0	20.8744	21.3276	11.8184	11.2909	16.7896	17.8573	12.9626	20.8167	20.0802	19.1249	22.905	22.077	20.5404	19.2302	21.2982	20.3653	18.3664	21.4947	20.5404	20.8744	0	14.4089	19.6016	21.9045	20.5404	18.7755	21.275	10.787	20.9307	12.1286	17.967	20.3653	17.3533	17.7494	24.883
F2	0.00905813	29.4208	0.0661707	0.947307	0.970381	-6.44294	124	80	29.7308	29.5043	29.9083	29.7308	30.1211	29.7817	30.5017	30.7663	29.2627	29.5283	29.0227	29.0227	31.1455	30.9786	30.8041	29.9942	28.4833	28.18	30.3908	31.0204	30.5017	30.5017	30.0555	30.0203	30.2875	30.2586	28.148	27.7884	30.0203	29.8327	30.2276	30.3185	29.9661	29.9661	29.8066	30.2875	29.9367	29.885	31.062	30.3185	30.3185
PSME1	0.0604042	17.0512	0.0658241	0.947582	0.970381	-6.44296	119	79	0	9.26369	9.38647	7.13813	9.26369	0	10.787	21.7104	11.8184	20.0802	19.2302	19.9505	12.9626	11.2909	12.4133	20.9842	19.5508	23.0027	21.0403	21.7104	19.1249	20.5027	11.4229	11.4229	18.4513	8.133	22.0043	0	20.8167	24.1355	11.2909	15.0331	24.2977	10.787	13.5027	12.1286	21.0922	20.6369	24.772	18.2726	18.2726
TUBB	0.053954	14.2954	0.0654285	0.947897	0.970381	-6.44299	116	77	0	9.26369	9.38647	16.335	9.26369	0	10.787	11.2909	11.8184	11.2909	0	7.13813	12.9626	11.2909	12.4133	18.5467	13.0197	21.5836	16.2178	10.7184	19.3391	17.967	11.4229	11.4229	10.2115	16.5415	0	19.7487	10.2115	13.0197	11.2909	0	12.6	10.787	13.5027	12.1286	8.80639	9.26369	10.2115	7.13813	15.9274
TUBB2A	0.053954	14.2954	0.0654285	0.947897	0.970381	-6.44299	116	77	0	9.26369	9.38647	16.335	9.26369	0	10.787	11.2909	11.8184	11.2909	0	7.13813	12.9626	11.2909	12.4133	18.5467	13.0197	21.5836	16.2178	10.7184	19.3391	17.967	11.4229	11.4229	10.2115	16.5415	0	19.7487	10.2115	13.0197	11.2909	0	12.6	10.787	13.5027	12.1286	8.80639	9.26369	10.2115	7.13813	15.9274
TUBB2B	0.053954	14.2954	0.0654285	0.947897	0.970381	-6.44299	116	77	0	9.26369	9.38647	16.335	9.26369	0	10.787	11.2909	11.8184	11.2909	0	7.13813	12.9626	11.2909	12.4133	18.5467	13.0197	21.5836	16.2178	10.7184	19.3391	17.967	11.4229	11.4229	10.2115	16.5415	0	19.7487	10.2115	13.0197	11.2909	0	12.6	10.787	13.5027	12.1286	8.80639	9.26369	10.2115	7.13813	15.9274
TUBB3	0.053954	14.2954	0.0654285	0.947897	0.970381	-6.44299	116	77	0	9.26369	9.38647	16.335	9.26369	0	10.787	11.2909	11.8184	11.2909	0	7.13813	12.9626	11.2909	12.4133	18.5467	13.0197	21.5836	16.2178	10.7184	19.3391	17.967	11.4229	11.4229	10.2115	16.5415	0	19.7487	10.2115	13.0197	11.2909	0	12.6	10.787	13.5027	12.1286	8.80639	9.26369	10.2115	7.13813	15.9274
TUBB4B	0.053954	14.2954	0.0654285	0.947897	0.970381	-6.44299	116	77	0	9.26369	9.38647	16.335	9.26369	0	10.787	11.2909	11.8184	11.2909	0	7.13813	12.9626	11.2909	12.4133	18.5467	13.0197	21.5836	16.2178	10.7184	19.3391	17.967	11.4229	11.4229	10.2115	16.5415	0	19.7487	10.2115	13.0197	11.2909	0	12.6	10.787	13.5027	12.1286	8.80639	9.26369	10.2115	7.13813	15.9274
C1RL	0.00819798	25.9688	0.0498236	0.960312	0.981865	-6.44387	124	80	25.0915	25.1426	27.4986	27.3734	26.1593	26.457	25.4248	25.7221	24.9984	25.386	25.1168	25.3504	25.4508	25.3613	25.3158	24.9083	27.0847	27.4715	25.4374	25.4615	25.4965	25.5488	25.2301	25.4615	24.3728	24.6968	24.4664	24.8456	25.4248	25.3158	25.3158	24.8084	24.883	25.0123	24.9214	24.9984	25.6704	25.7329	25.0123	24.8575	24.7864
LYZL4	0.00837974	24.6399	0.0457635	0.963544	0.983942	-6.44406	124	80	24.1583	24.1355	24.5036	24.3728	24.4082	24.3961	24.6504	24.9616	24.686	24.9214	24.5036	24.1828	25.3504	25.3504	25.1815	24.6968	25.6091	14.7121	24.8696	25.0123	24.7864	24.772	24.4557	24.1465	24.206	23.4204	23.0634	23.3798	25.94	25.8228	25.2172	25.2661	25.1029	25.4123	24.5877	24.563	24.3108	25.0915	24.5877	24.4664	24.5507
PRCP	-0.0188595	22.9428	-0.0429075	0.965817	0.98482	-6.44418	123	80	26.5623	27.6896	25.8342	23.6161	26.7339	25.7221	22.5132	21.7342	23.7001	23.6726	25.6833	22.132	23.7145	23.1692	23.7145	27.2061	19.3934	27.9377	21.6669	22.3119	22.658	22.0196	22.4992	28.2277	23.266	28.9593	27.1548	27.1071	22.1704	24.4781	20.9029	27.3208	24.7464	21.6031	22.562	23.3211	27.9827	22.8562	23.7532	22.077	28.1944
IGHV3-73	0.00531622	27.4013	0.0416673	0.966805	0.98482	-6.44423	124	80	27.3332	27.5433	27.4135	26.1026	27.2302	27.3068	26.9613	27.627	27.5581	27.4004	27.5151	27.4986	27.6432	27.7732	25.386	27.8154	26.5164	26.9613	27.4715	27.4429	27.5433	27.8328	27.5581	27.5151	27.1071	27.3332	24.4557	25.2544	25.9796	26.1499	27.4715	27.4135	26.539	27.3068	28.2107	27.7456	26.924	26.9974	27.5997	27.7884	27.5997
APOB	0.00213446	32.3431	0.0325746	0.974046	0.990965	-6.44456	124	80	32.8936	32.2915	32.6746	32.2915	31.6426	32.4161	32.4741	32.6008	32.2915	32.4161	32.5305	32.6008	32.6008	32.6008	32.6746	31.4265	32.2915	31.9879	32.0479	32.5305	31.9879	31.8636	31.4265	31.9289	31.6964	31.9289	32.7436	31.2852	32.9973	32.4161	32.8936	32.4741	32.2915	32.2334	32.2915	32.4741	32.2334	31.9879	32.1095	32.1679	31.9289
MYH9	0.00766668	23.2915	0.0290362	0.976864	0.991352	-6.44467	124	80	23.7806	23.8554	23.6307	23.6726	23.5903	23.8554	23.7001	23.6575	19.9138	23.0365	22.4649	22.7556	24.3239	24.1465	24.0119	21.6457	22.077	24.2977	22.7398	23.5515	22.3823	22.6899	23.0027	23.2264	24.8456	24.5507	25.1562	26.1593	24.6504	24.5389	22.8417	23.6445	26.0182	22.562	21.166	21.8671	23.1402	23.0508	20.037	20.405	22.8726
IGLV2-11	-0.00515911	26.8199	-0.027925	0.977749	0.991352	-6.4447	124	80	26.6988	26.8657	25.3158	25.1029	27.6143	28.049	27.0847	26.9122	27.5151	27.7456	26.8078	26.5749	26.5277	26.3189	24.3858	26.924	25.5108	26.115	27.1071	26.9974	26.7339	26.4313	26.2242	26.33	27.3332	27.2815	24.1113	23.3211	25.9665	25.9935	26.8876	26.6248	27.1822	26.8408	27.2183	27.2932	25.4508	25.6964	26.9122	26.9854	28.0311
IGLV3-27	0.00709287	24.2882	0.0275429	0.978054	0.991352	-6.44471	124	80	25.2544	25.6204	24.2194	24.7976	24.9356	24.9984	24.8575	24.9356	25.6964	25.7736	22.9386	22.7076	23.3354	22.905	23.4333	24.5273	23.1953	22.8873	24.3239	24.3239	23.5778	23.3947	22.9386	22.9222	23.9194	23.9464	23.8306	24.4082	23.0508	22.9386	24.4423	23.9075	23.9861	23.9718	26.115	25.9143	22.7398	24.0883	24.7341	24.3239	24.1355
LYZ	-0.0057493	25.3245	-0.0258255	0.979422	0.991513	-6.44476	124	80	25.5108	26.3672	26.2964	26.4447	26.2491	25.8228	25.1294	25.1029	24.7341	24.9871	25.6318	25.6704	25.1168	23.8428	24.8456	24.9871	26.5623	27.1822	24.1828	24.1933	25.1671	25.536	25.3049	25.3387	26.9974	26.6988	33.6792	33.373	26.7464	26.9727	25.1671	24.9356	25.3276	25.5613	27.6896	24.9616	26.2718	26.4313	25.5488	25.7221	24.5756
IGLV3-25	-0.00408153	25.4358	-0.0188446	0.984984	0.991882	-6.44491	124	80	26.1724	26.2371	24.7341	25.3504	25.8104	25.8461	25.3387	24.7211	25.7221	25.7329	24.1227	23.894	24.9214	24.7976	24.206	25.2544	23.8428	24.6153	24.9984	25.0777	24.4082	24.3108	23.2106	23.4591	24.2194	25.1168	24.0643	24.1465	23.6025	24.8188	25.2661	24.759	25.0379	24.8312	26.4447	26.2718	23.8554	23.8554	24.7976	24.5273	24.9745
ARPC2	0.0136901	17.8009	0.0177145	0.985884	0.991882	-6.44493	120	80	22.4009	21.627	21.2982	19.8733	20.1515	18.1764	21.446	22.2072	18.8516	11.2909	0	16.5415	21.9469	21.8671	21.0659	22.7398	21.425	14.7121	21.7342	21.8866	23.0924	22.4485	19.2302	11.4229	21.5622	21.0659	0	0	10.2115	13.0197	19.2854	19.2302	19.6016	18.8516	20.7858	12.1286	19.6016	18.7075	10.2115	20.037	21.446
ALDOA	0.00319499	26.2388	0.0132397	0.98945	0.991882	-6.445	124	80	29.6797	29.4353	27.5433	27.5845	30.4293	30.3556	26.5277	29.8327	25.4965	25.0777	26.043	26.5994	25.6704	25.4728	25.2762	25.3276	26.3546	26.9492	25.6445	25.3158	24.9356	25.2061	25.536	25.5613	24.673	24.6377	27.5581	27.8923	26.3414	26.0658	26.3902	25.6318	30.2875	25.4508	25.2061	25.5488	25.7582	25.8228	25.8931	25.3504	25.2661
HIST1H2BA	-0.00878578	19.0331	-0.0132229	0.989463	0.991882	-6.445	122	80	20.4407	20.9307	20.7287	20.2256	20.7591	22.2784	10.787	19.2302	20.6691	11.2909	23.4333	24.0993	12.9626	11.2909	12.4133	9.26369	19.7038	20.7287	7.13813	10.7184	21.1415	20.2256	19.3934	19.9505	10.2115	8.133	28.2615	28.4324	17.8573	13.0197	11.2909	16.5415	12.6	10.787	13.5027	12.1286	21.3757	22.1515	20.7287	20.6369	22.5132
HIST1H2BB	-0.00878578	19.0331	-0.0132229	0.989463	0.991882	-6.445	122	80	20.4407	20.9307	20.7287	20.2256	20.7591	22.2784	10.787	19.2302	20.6691	11.2909	23.4333	24.0993	12.9626	11.2909	12.4133	9.26369	19.7038	20.7287	7.13813	10.7184	21.1415	20.2256	19.3934	19.9505	10.2115	8.133	28.2615	28.4324	17.8573	13.0197	11.2909	16.5415	12.6	10.787	13.5027	12.1286	21.3757	22.1515	20.7287	20.6369	22.5132
HIST1H2BJ	-0.00878578	19.0331	-0.0132229	0.989463	0.991882	-6.445	122	80	20.4407	20.9307	20.7287	20.2256	20.7591	22.2784	10.787	19.2302	20.6691	11.2909	23.4333	24.0993	12.9626	11.2909	12.4133	9.26369	19.7038	20.7287	7.13813	10.7184	21.1415	20.2256	19.3934	19.9505	10.2115	8.133	28.2615	28.4324	17.8573	13.0197	11.2909	16.5415	12.6	10.787	13.5027	12.1286	21.3757	22.1515	20.7287	20.6369	22.5132
HIST1H2BO	-0.00878578	19.0331	-0.0132229	0.989463	0.991882	-6.445	122	80	20.4407	20.9307	20.7287	20.2256	20.7591	22.2784	10.787	19.2302	20.6691	11.2909	23.4333	24.0993	12.9626	11.2909	12.4133	9.26369	19.7038	20.7287	7.13813	10.7184	21.1415	20.2256	19.3934	19.9505	10.2115	8.133	28.2615	28.4324	17.8573	13.0197	11.2909	16.5415	12.6	10.787	13.5027	12.1286	21.3757	22.1515	20.7287	20.6369	22.5132
HIST2H2BE	-0.00878578	19.0331	-0.0132229	0.989463	0.991882	-6.445	122	80	20.4407	20.9307	20.7287	20.2256	20.7591	22.2784	10.787	19.2302	20.6691	11.2909	23.4333	24.0993	12.9626	11.2909	12.4133	9.26369	19.7038	20.7287	7.13813	10.7184	21.1415	20.2256	19.3934	19.9505	10.2115	8.133	28.2615	28.4324	17.8573	13.0197	11.2909	16.5415	12.6	10.787	13.5027	12.1286	21.3757	22.1515	20.7287	20.6369	22.5132
sp|P01623|KV305_HUMAN Ig kappa chain V-III region WOL OS=Homo sapiens PE=1 SV=1	-0.000847532	29.2371	-0.00680143	0.99458	0.995794	-6.44506	124	80	28.8506	27.8328	29.6943	29.7817	29.2213	28.5929	29.3091	29.6257	29.9083	29.4787	29.0917	28.9369	27.8154	27.5997	29.14	29.0227	30.0203	28.5528	28.7684	27.9827	29.5043	29.0917	29.9367	28.8699	28.6903	29.757	25.7736	26.7464	29.8581	27.8757	29.1998	29.0455	28.9369	28.8506	30.4293	30.3185	28.9369	29.4787	30.0861	28.9825	29.4353
GDI2	0.000880918	21.1803	0.00149224	0.998811	0.998811	-6.44508	124	80	24.6019	24.4309	9.38647	15.7253	22.6899	22.8159	24.1355	23.9331	24.4423	24.686	23.818	25.0123	24.7211	25.0248	24.2331	23.1813	21.9045	22.2249	23.3798	23.293	23.9861	23.3354	22.8873	21.1169	21.6031	21.4947	24.5159	23.4462	24.5273	22.8417	24.4196	18.2253	24.4902	23.266	24.1828	26.0905	23.9595	23.407	22.6899	23.0027	23.266
[truncated: 173 more columns]

## Sheet: b) KEGG
Nmatch	Ncat	genes	Pvalue	Des	Relative	Pvalue2	Nall	Nid	Nup	Ndown	Neq	Nnot	gnAll	gnId	gnUp	gnDown	gnEq	gnNot
5	103	GPI;LDHA;LDHAL6B;LDHB;PGK2	5.24757e-07	Glycolysis_/_Gluconeogenesis_	0.0485437	6.28004	77	20	4	1	15	57	ACSS1 ACSS2 ADH1A ADH1B ADH1C ADH4 ADH6 ADH7 ADH5 ADPGK AKR1A1 ALDH1A3 ALDH1B1 ALDH3A1 ALDH3A2 ALDH3B1 ALDH3B2 ALDH7A1 ALDH9A1 ALDH2 ALDOA ALDOB ALDOC DLD ENO1 ENO3 ENO2 FBP1 FBP2 GAPDHS GAPDH G6PC2 G6PC3 G6PC GPI GALM HKDC1 HK1 HK2 HK3 GCK PKM PKLR LDHAL6A LDHAL6B LDHA LDHB LDHC MINPP1 DLAT PDHA2 PDHA1 PDHB PCK1 PCK2 PFKL PFKM PFKP PGAM1 PGAM2 PGAM4 PGK1 PGK2 PGM1 PGM2 BPGM TPI1 HEL-S-165mP HEL-…	ALDH9A1 ALDOA ALDOC ENO1 ENO2 ENO3 FBP1 GAPDH GPI LDHA LDHAL6A LDHAL6B LDHB LDHC MINPP1 PGK1 PGK2 PGM2 PKM TPI1	LDHA LDHAL6B LDHB PGK2	GPI	ALDH9A1 ALDOA ALDOC ENO1 ENO2 ENO3 FBP1 GAPDH LDHAL6A LDHC MINPP1 PGK1 PGM2 PKM TPI1	ACSS1 ACSS2 ADH1A ADH1B ADH1C ADH4 ADH6 ADH7 ADH5 ADPGK AKR1A1 ALDH1A3 ALDH1B1 ALDH3A1 ALDH3A2 ALDH3B1 ALDH3B2 ALDH7A1 ALDH2 ALDOB DLD FBP2 GAPDHS G6PC2 G6PC3 G6PC GALM HKDC1 HK1 HK2 HK3 GCK PKLR DLAT PDHA2 PDHA1 PDHB PCK1 PCK2 PFKL PFKM PFKP PGAM1 PGAM2 PGAM4 PGM1 BPGM HEL-S-165mP HEL-S-87p HK1-tb HEL-S-117 HEL-S-162eP HEL-S-68p NA HEL-S-133P HEL-S-30 HEL-S-49
4	99	C1QC;F12;FGB;KLKB1	9.99027e-06	Complement_and_coagulation_cascades_	0.040404	5.00042	73	47	3	1	43	27	SERPINA1 SERPINF2 A2M SERPINC1 BDKRB1 BDKRB2 C1QA C1QB C1QC C1R C1S C3AR1 C4BPA C4BPB C5AR1 CPB2 CD59 CFB CFD CFH CFI C2 C3 C4A C4B C4B_2 C5 C6 C7 C8A C8B C8G C9 CR1 CR2 CD55 F13A1 F13B F10 F11 F12 F5 F7 F8 F9 FGA FGB FGG SERPIND1 SERPING1 SERPINA5 KLKB1 KNG1 MASP1 MASP2 MBL2 CD46 SERPINE1 F2R PLG PROC PROS1 TFPI F3 F2 PLAT THBD PLAUR PLAU VWF NA HEL-S-78p HEL-S-62p	A2M C1QA C1QB C1QC C1R C1S C2 C3 C4A C4B C4BPA C4BPB C5 C6 C7 C8A C8B C8G C9 CFB CFD CFH CFI CPB2 F10 F11 F12 F13A1 F13B F2 F9 FGA FGB FGG KLKB1 KNG1 MBL2 PLG PROS1 SERPINA1 SERPINA5 SERPINC1 SERPIND1 SERPINE1 SERPINF2 SERPING1 VWF	F12 FGB KLKB1	C1QC	A2M C1QA C1QB C1R C1S C2 C3 C4A C4B C4BPA C4BPB C5 C6 C7 C8A C8B C8G C9 CFB CFD CFH CFI CPB2 F10 F11 F13A1 F13B F2 F9 FGA FGG KNG1 MBL2 PLG PROS1 SERPINA1 SERPINA5 SERPINC1 SERPIND1 SERPINE1 SERPINF2 SERPING1 VWF	BDKRB1 BDKRB2 C3AR1 C5AR1 CD59 C4B_2 CR1 CR2 CD55 F5 F7 F8 MASP1 MASP2 CD46 F2R PROC TFPI F3 PLAT THBD PLAUR PLAU NA HEL-S-78p HEL-S-62p
3	47	LDHA;LDHAL6B;LDHB	1.03473e-05	Propanoate_metabolism_	0.0638298	4.98517	33	5	3	0	2	28	ACACA ACACB ACADM ACSS1 ACSS2 ACSS3 MLYCD HADHA ECHDC1 ECHS1 EHHADH ABAT HIBCH LDHAL6A LDHAL6B LDHA LDHB LDHC MCEE ALDH6A1 MUT PCCA PCCB SUCLG1 SUCLA2 SUCLG2 TUBA8 ACAT2 ACAT1 NA HEL-S-133P DKFZp564P2062 DKFZp686M24262	LDHA LDHAL6A LDHAL6B LDHB LDHC	LDHA LDHAL6B LDHB		LDHAL6A LDHC	ACACA ACACB ACADM ACSS1 ACSS2 ACSS3 MLYCD HADHA ECHDC1 ECHS1 EHHADH ABAT HIBCH MCEE ALDH6A1 MUT PCCA PCCB SUCLG1 SUCLA2 SUCLG2 TUBA8 ACAT2 ACAT1 NA HEL-S-133P DKFZp564P2062 DKFZp686M24262
3	50	LDHA;LDHAL6B;LDHB	1.32739e-05	Cysteine_and_methionine_metabolism_	0.06	4.877	43	11	3	0	8	32	GOT1 GOT2 TAT BHMT CBS CDO1 CTH AMD1 DNMT3A DNMT3B DNMT1 ENOPH1 LDHAL6A LDHAL6B LDHA LDHB LDHC MAT2B MDH1 MDH2 MTR MAT1A MAT2A MTAP MRI1 APIP ADI1 IL4I1 AHCYL1 AHCYL2 AHCY SDS SDSL SRM SMS MPST TST HEL-S-61p NA DKFZp727E011 DKFZp686G18136 HEL-S-133P HEL-S-32	AHCY GOT1 GOT2 LDHA LDHAL6A LDHAL6B LDHB LDHC MAT2A MDH1 MDH2	LDHA LDHAL6B LDHB		AHCY GOT1 GOT2 LDHAL6A LDHC MAT2A MDH1 MDH2	TAT BHMT CBS CDO1 CTH AMD1 DNMT3A DNMT3B DNMT1 ENOPH1 MAT2B MTR MAT1A MTAP MRI1 APIP ADI1 IL4I1 AHCYL1 AHCYL2 SDS SDSL SRM SMS MPST TST HEL-S-61p NA DKFZp727E011 DKFZp686G18136 HEL-S-133P HEL-S-32
4	125	C1QC;ITGAM;SFTPA1;SFTPA2	3.0933e-05	Pertussis_	0.032	4.50958	81	21	1	3	17	60	PYCARD C1QA C1QB C1QC C1R C1S C4BPA C4BPB CALML3 CALML5 CALML6 CALM1 CALM2 CALM3 CASP1 CASP3 CASP7 CD14 C2 C3 C4A C4B C4B_2 C5 CFL1 CFL2 CXCL5 CXCL6 FOS GNAI1 GNAI2 GNAI3 SERPING1 IL10 IL12A IL12B IL1A IL1B IL23A IL6 CXCL8 IRAK1 IRAK4 IRF1 IRF3 IRF8 ITGA5 ITGAM ITGB1 ITGB2 JUN LY96 MAPK1 MAPK3 MAPK8 MAPK9 MAPK10 MAPK11 MAPK12 MAPK13 MAPK14 MYD88 NLRP3 NFKB1 NOD1 NOS2 RHOA SFTPA2 SFTPA1 TICAM1 TIC…	C1QA C1QB C1QC C1R C1S C2 C3 C4A C4B C4BPA C4BPB C5 CALM1 CALM3 CD14 CFL1 ITGAM ITGB2 SERPING1 SFTPA1 SFTPA2	ITGAM	C1QC SFTPA1 SFTPA2	C1QA C1QB C1R C1S C2 C3 C4A C4B C4BPA C4BPB C5 CALM1 CALM3 CD14 CFL1 ITGB2 SERPING1	PYCARD CALML3 CALML5 CALML6 CALM2 CASP1 CASP3 CASP7 C4B_2 CFL2 CXCL5 CXCL6 FOS GNAI1 GNAI2 GNAI3 IL10 IL12A IL12B IL1A IL1B IL23A IL6 CXCL8 IRAK1 IRAK4 IRF1 IRF3 IRF8 ITGA5 ITGB1 JUN LY96 MAPK1 MAPK3 MAPK8 MAPK9 MAPK10 MAPK11 MAPK12 MAPK13 MAPK14 MYD88 NLRP3 NFKB1 NOD1 NOS2 RHOA TICAM1 TICAM2 RELA TIRAP TLR4 TNF TRAF6 HEL-S-15 NA HEL-S-62p ARHA
3	62	LDHA;LDHAL6B;LDHB	3.13312e-05	Pyruvate_metabolism_	0.0483871	4.50402	44	9	3	0	6	35	ACACA ACACB ACOT12 ACSS1 ACSS2 ACYP1 ACYP2 ALDH1B1 ALDH3A2 ALDH7A1 ALDH9A1 ALDH2 DLD FH HAGH GRHPR HAGHL PKM PKLR LDHAL6A LDHAL6B LDHA LDHB LDHC LDHD GLO1 ME2 ME3 ME1 MDH1 MDH2 DLAT PDHA2 PDHA1 PDHB PCK1 PCK2 PC ACAT2 ACAT1 HEL-S-133P HEL-S-30 NA HEL-S-32	ALDH9A1 LDHA LDHAL6A LDHAL6B LDHB LDHC MDH1 MDH2 PKM	LDHA LDHAL6B LDHB		ALDH9A1 LDHAL6A LDHC MDH1 MDH2 PKM	ACACA ACACB ACOT12 ACSS1 ACSS2 ACYP1 ACYP2 ALDH1B1 ALDH3A2 ALDH7A1 ALDH2 DLD FH HAGH GRHPR HAGHL PKLR LDHD GLO1 ME2 ME3 ME1 DLAT PDHA2 PDHA1 PDHB PCK1 PCK2 PC ACAT2 ACAT1 HEL-S-133P HEL-S-30 NA HEL-S-32
5	254	CAPN1;HSP90AA1;HSP90AB1;HSP90B1;P4HB	9.21055e-05	Protein_processing_in_endoplasmic_reticulum_	0.019685	4.03571	187	18	3	2	13	170	AMFR ATF4 ATF6 ATF6B ATXN3L ATXN3 BAG1 BAG2 BAK1 BCAP31 BAX BCL2 CALR CANX CAPN1 CAPN2 CASP12 STUB1 CKAP4 CRYAA CRYAB CUL1 DAD1 DDIT3 DERL1 DERL2 DERL3 DNAJB11 DNAJB12 DNAJC10 DNAJC5B DNAJC5G DNAJA1 DNAJA2 DNAJB1 DNAJB2 DNAJC1 DNAJC3 DNAJC5 EIF2AK1 EIF2AK2 EIF2AK3 EIF2AK4 EDEM1 EDEM2 EDEM3 HSP90B1 ERLEC1 ERN1 ERO1L ERO1LB ERP29 FBXO2 FBXO6 GANAB PRKCSH HSPA5 HERPUD1 HSPBP1 HSPH1 HSPA1L HSPA4L HSP…	CALR CAPN1 ERN1 HSP90AA1 HSP90AB1 HSP90B1 HSPA1A HSPA1L HSPA2 HSPA5 HSPA6 HSPA8 MAN1A1 P4HB PDIA3 PDIA4 PDIA6 PRKCSH	HSP90AA1 HSP90AB1 P4HB	CAPN1 HSP90B1	CALR ERN1 HSPA1A HSPA1L HSPA2 HSPA5 HSPA6 HSPA8 MAN1A1 PDIA3 PDIA4 PDIA6 PRKCSH	AMFR ATF4 ATF6 ATF6B ATXN3L ATXN3 BAG1 BAG2 BAK1 BCAP31 BAX BCL2 CANX CAPN2 CASP12 STUB1 CKAP4 CRYAA CRYAB CUL1 DAD1 DDIT3 DERL1 DERL2 DERL3 DNAJB11 DNAJB12 DNAJC10 DNAJC5B DNAJC5G DNAJA1 DNAJA2 DNAJB1 DNAJB2 DNAJC1 DNAJC3 DNAJC5 EIF2AK1 EIF2AK2 EIF2AK3 EIF2AK4 EDEM1 EDEM2 EDEM3 ERLEC1 ERO1L ERO1LB ERP29 FBXO2 FBXO6 GANAB HERPUD1 HSPBP1 HSPH1 HSPA4L HSPA1B HYOU1 EIF2S1 LMAN1L LMAN1 LMAN2 MAP3K5 M…
3	85	HSP90AA1;HSP90AB1;HSP90B1	0.000108222	NOD-like_receptor_signaling_pathway_	0.0352941	3.96569	61	3	2	1	0	58	PYCARD NAIP BIRC2 BIRC3 CARD18 CARD6 CARD8 CARD9 CASP1 CASP5 CASP8 CCL2 CCL5 CXCL2 HSP90B1 CXCL1 HSP90AA1 HSP90AB1 NFKBIA NFKBIB CHUK IKBKB IL18 IL1B IL6 CXCL8 ERBB2IP MAP3K7 MEFV MAPK1 MAPK3 MAPK8 MAPK9 MAPK10 MAPK11 MAPK12 MAPK13 MAPK14 NLRP1 NLRP3 IKBKG NFKB1 NLRC4 NOD1 NOD2 PSTPIP1 PYDC1 RIPK2 SUGT1 TAB1 TAB2 TAB3 RELA TNFAIP3 TNF TRAF6 TRIP6 HEL-S-125m MAP3K7IP1 EL52 NA	HSP90AA1 HSP90AB1 HSP90B1	HSP90AA1 HSP90AB1	HSP90B1		PYCARD NAIP BIRC2 BIRC3 CARD18 CARD6 CARD8 CARD9 CASP1 CASP5 CASP8 CCL2 CCL5 CXCL2 CXCL1 NFKBIA NFKBIB CHUK IKBKB IL18 IL1B IL6 CXCL8 ERBB2IP MAP3K7 MEFV MAPK1 MAPK3 MAPK8 MAPK9 MAPK10 MAPK11 MAPK12 MAPK13 MAPK14 NLRP1 NLRP3 IKBKG NFKB1 NLRC4 NOD1 NOD2 PSTPIP1 PYDC1 RIPK2 SUGT1 TAB1 TAB2 TAB3 RELA TNFAIP3 TNF TRAF6 TRIP6 HEL-S-125m MAP3K7IP1 EL52 NA
2	51	HBA2;HBB	0.000436622	African_trypanosomiasis_	0.0392157	3.35989	37	8	2	0	6	29	APOA1 APOL1 GNAQ HBA1 HBA2 HBB HPR IDO1 IDO2 ICAM1 IFNG IL10 IL12A IL12B IL18 IL1B IL6 PRKCA PRKCB PRKCG LAMA4 SELE MYD88 F2RL1 PLCB1 PLCB2 PLCB3 PLCB4 THOP1 TLR9 TNF FASLG FAS VCAM1 HBA2 TNFSF6 NA	APOA1 APOL1 HBA1 HBA2 HBB HPR ICAM1 VCAM1	HBA2 HBB		APOA1 APOL1 HBA1 HPR ICAM1 VCAM1	GNAQ IDO1 IDO2 IFNG IL10 IL12A IL12B IL18 IL1B IL6 PRKCA PRKCB PRKCG LAMA4 SELE MYD88 F2RL1 PLCB1 PLCB2 PLCB3 PLCB4 THOP1 TLR9 TNF FASLG FAS TNFSF6 NA
4	251	ITGAM;LAMP2;SFTPA1;SFTPA2	0.000797131	Phagosome_	0.0159363	3.09847	164	35	1	3	31	130	HLA-A HLA-B HLA-C HLA-DRB1 ACTB ACTG1 C1R CALR CANX CTSL CTSS CD14 CD209 CD36 CLEC4M CLEC7A C3 COLEC11 COLEC12 COMP CORO1A CYBA CYBB DYNC1I1 DYNC1I2 DYNC1LI1 DYNC1LI2 HLA-DMB HLA-DOA HLA-DOB HLA-DPA1 HLA-DPB1 HLA-DQA1 HLA-DQA2 HLA-DQB1 HLA-DRA HLA-DRB3 HLA-DRB4 HLA-DRB5 DYNC1H1 DYNC2H1 EEA1 FCAR FCGR2A FCGR2B FCGR2C FCGR3A FCGR3B FCGR1A PIKFYVE HGS HLA-E HLA-F HLA-G ITGA2 ITGA5 ITGAM ITGAV ITGB1 …	ACTB ACTG1 C1R C3 CALR CD14 COMP CORO1A CTSS CYBB FCGR3A FCGR3B ITGAM ITGB2 LAMP2 MBL2 MPO RAC1 SFTPA1 SFTPA2 SFTPD TFRC THBS1 THBS2 THBS4 TUBA1A TUBA1B TUBA1C TUBA3C TUBA3E TUBB TUBB2A TUBB2B TUBB3 TUBB4B	ITGAM	LAMP2 SFTPA1 SFTPA2	ACTB ACTG1 C1R C3 CALR CD14 COMP CORO1A CTSS CYBB FCGR3A FCGR3B ITGB2 MBL2 MPO RAC1 SFTPD TFRC THBS1 THBS2 THBS4 TUBA1A TUBA1B TUBA1C TUBA3C TUBA3E TUBB TUBB2A TUBB2B TUBB3 TUBB4B	HLA-A HLA-B HLA-C HLA-DRB1 CANX CTSL CD209 CD36 CLEC4M CLEC7A COLEC11 COLEC12 CYBA DYNC1I1 DYNC1I2 DYNC1LI1 DYNC1LI2 HLA-DMB HLA-DOA HLA-DOB HLA-DPA1 HLA-DPB1 HLA-DQA1 HLA-DQA2 HLA-DQB1 HLA-DRA HLA-DRB3 HLA-DRB4 HLA-DRB5 DYNC1H1 DYNC2H1 EEA1 FCAR FCGR2A FCGR2B FCGR2C FCGR1A PIKFYVE HGS HLA-E HLA-F HLA-G ITGA2 ITGA5 ITGAV ITGB1 ITGB3 ITGB5 LAMP1 MARCO M6PR MRC1 MRC2 MSR1 NCF1 NCF2 NCF4 NOS1 NOX1 N…
2	75	HBA2;HBB	0.00134769	Malaria_	0.0266667	2.87041	51	10	2	0	8	41	ACKR1 CCL2 CD36 CD40LG CD81 COMP CR1 CSF3 GYPA GYPB GYPC HBA1 HBA2 HBB HGF ICAM1 IFNG IL10 IL12A IL18 IL1B IL6 CXCL8 ITGAL ITGB2 KLRB1 LRP1 SELE SELP MET MYD88 KLRK1 PECAM1 SDC1 SDC2 TGFB1 TGFB2 TGFB3 TLR2 TLR4 TLR9 TNF CD40 THBS1 THBS2 THBS3 THBS4 VCAM1 HBA2 FY NA	COMP HBA1 HBA2 HBB ICAM1 ITGB2 THBS1 THBS2 THBS4 VCAM1	HBA2 HBB		COMP HBA1 ICAM1 ITGB2 THBS1 THBS2 THBS4 VCAM1	ACKR1 CCL2 CD36 CD40LG CD81 CR1 CSF3 GYPA GYPB GYPC HGF IFNG IL10 IL12A IL18 IL1B IL6 CXCL8 ITGAL KLRB1 LRP1 SELE SELP MET MYD88 KLRK1 PECAM1 SDC1 SDC2 TGFB1 TGFB2 TGFB3 TLR2 TLR4 TLR9 TNF CD40 THBS3 FY NA
3	170	HSP90AA1;HSP90AB1;HSP90B1	0.00149541	Prostate_cancer_	0.0176471	2.82524	98	5	2	1	2	93	AKT1 AKT2 AKT3 AR ARAF ATF4 BAD BCL2 BRAF CASP9 CREBBP CCND1 CCNE1 CCNE2 CDK2 CDKN1A CDKN1B CREB3L1 CREB3L2 CREB3L3 CREB3L4 CREB1 CREB3 CREB5 CTNNB1 E2F1 E2F2 E2F3 EGFR EGF HSP90B1 EP300 ERBB2 FGFR1 FGFR2 FOXO1 GRB2 GSK3B GSTP1 HSP90AA1 HSP90AB1 IGF1R IGF1 NFKBIA CHUK IKBKB INSRR INS KLK3 LEF1 MDM2 MAPK1 MAPK3 MAP2K1 MAP2K2 MTOR IKBKG NFKB1 NKX3-1 TP53 PIK3R3 PIK3R1 PIK3R2 PDGFA PDGFB PDGFC PDGFD…	CTNNB1 GSTP1 HSP90AA1 HSP90AB1 HSP90B1	HSP90AA1 HSP90AB1	HSP90B1	CTNNB1 GSTP1	AKT1 AKT2 AKT3 AR ARAF ATF4 BAD BCL2 BRAF CASP9 CREBBP CCND1 CCNE1 CCNE2 CDK2 CDKN1A CDKN1B CREB3L1 CREB3L2 CREB3L3 CREB3L4 CREB1 CREB3 CREB5 E2F1 E2F2 E2F3 EGFR EGF EP300 ERBB2 FGFR1 FGFR2 FOXO1 GRB2 GSK3B IGF1R IGF1 NFKBIA CHUK IKBKB INSRR INS KLK3 LEF1 MDM2 MAPK1 MAPK3 MAP2K1 MAP2K2 MTOR IKBKG NFKB1 NKX3-1 TP53 PIK3R3 PIK3R1 PIK3R2 PDGFA PDGFB PDGFC PDGFD PDPK1 PDGFRA PDGFRB PIK3R5 PIK3CA PIK3…
3	174	ACTN4;ITGAM;SERPINB6	0.00162853	Amoebiasis_	0.0172414	2.7882	117	23	1	2	20	94	ACTN1 ACTN2 ACTN3 ACTN4 ADCY1 GNAS ARG1 ARG2 CASP3 CTSG CD14 CD1D COL1A1 COL1A2 COL2A1 COL3A1 COL4A1 COL4A2 COL4A3 COL4A4 COL4A5 COL4A6 COL5A1 COL5A2 COL5A3 C8A C8B C8G C9 COL11A1 COL11A2 COL24A1 COL27A1 CSF2 PTK2 FN1 GNA11 GNA14 GNA15 GNAL GNAQ CXCL1 HSPB1 IFNG IL10 IL12A IL12B IL1B IL1R1 IL1R2 IL6 CXCL8 SERPINB1 ITGAM ITGB2 PRKACA PRKACB PRKACG PRKCA PRKCB PRKCG LAMA1 LAMA2 LAMA3 LAMA4 LAMA5 LA…	ACTN1 ACTN2 ACTN3 ACTN4 ARG1 C8A C8B C8G C9 CD14 COL1A1 COL1A2 COL3A1 CTSG FN1 ITGAM ITGB2 SERPINB1 SERPINB10 SERPINB2 SERPINB6 SERPINB9 VCL	ITGAM	ACTN4 SERPINB6	ACTN1 ACTN2 ACTN3 ARG1 C8A C8B C8G C9 CD14 COL1A1 COL1A2 COL3A1 CTSG FN1 ITGB2 SERPINB1 SERPINB10 SERPINB2 SERPINB9 VCL	ADCY1 GNAS ARG2 CASP3 CD1D COL2A1 COL4A1 COL4A2 COL4A3 COL4A4 COL4A5 COL4A6 COL5A1 COL5A2 COL5A3 COL11A1 COL11A2 COL24A1 COL27A1 CSF2 PTK2 GNA11 GNA14 GNA15 GNAL GNAQ CXCL1 HSPB1 IFNG IL10 IL12A IL12B IL1B IL1R1 IL1R2 IL6 CXCL8 PRKACA PRKACB PRKACG PRKCA PRKCB PRKCG LAMA1 LAMA2 LAMA3 LAMA4 LAMA5 LAMB1 LAMB2 LAMB3 LAMB4 LAMC1 LAMC2 LAMC3 MUC2 NFKB1 NOS2 PIK3R3 PIK3R1 PIK3R2 PIK3R5 PIK3CA PIK3CB PI…
2	87	EEF1G;ITGAM	0.00206412	Legionellosis_	0.0229885	2.68527	61	11	2	0	9	51	APAF1 ARF1 PYCARD BCL2L13 NAIP BNIP3 CASP1 CASP3 CASP7 CASP8 CASP9 CD14 HSPD1 CLK1 C3 CR1 CXCL2 CXCL3 CYCS EEF1A1 EEF1A2 EEF1G CXCL1 HBS1L HSPA1L HSF1 HSPA1A HSPA1B HSPA2 HSPA6 HSPA8 NFKBIA IL12A IL12B IL18 IL1B IL6 CXCL8 ITGAM ITGB2 MYD88 NFKB1 NFKB2 NLRC4 RAB1A RAB1B SAR1A SAR1B SEC22B VCP RELA TLR2 TLR4 TLR5 TNF HEL-S-103 HEL-S-72p HEL-S-70 NA HEL-S-62p DKFZp451F173	C3 CD14 EEF1A1 EEF1G HSPA1A HSPA1L HSPA2 HSPA6 HSPA8 ITGAM ITGB2	EEF1G ITGAM		C3 CD14 EEF1A1 HSPA1A HSPA1L HSPA2 HSPA6 HSPA8 ITGB2	APAF1 ARF1 PYCARD BCL2L13 NAIP BNIP3 CASP1 CASP3 CASP7 CASP8 CASP9 HSPD1 CLK1 CR1 CXCL2 CXCL3 CYCS EEF1A2 CXCL1 HBS1L HSF1 HSPA1B NFKBIA IL12A IL12B IL18 IL1B IL6 CXCL8 MYD88 NFKB1 NFKB2 NLRC4 RAB1A RAB1B SAR1A SAR1B SEC22B VCP RELA TLR2 TLR4 TLR5 TNF HEL-S-103 HEL-S-72p HEL-S-70 NA HEL-S-62p DKFZp451F173
3	193	HSP90AA1;HSP90AB1;HSP90B1	0.00237491	Estrogen_signaling_pathway_	0.015544	2.62435	110	12	2	1	9	98	ADCY1 ADCY2 ADCY3 ADCY4 ADCY5 ADCY6 ADCY7 ADCY8 ADCY9 AKT1 AKT2 AKT3 GNAS ATF2 ATF4 ATF6B CALML3 CALML5 CALML6 CALM1 CALM2 CALM3 CREB3L1 CREB3L2 CREB3L3 CREB3L4 CREB1 CREB3 CREB5 EGFR HSP90B1 ESR1 ESR2 FKBP4 FKBP5 FOS GABBR1 GABBR2 GNAI1 GNAI2 GNAI3 GNAO1 GNAQ GPER1 GRB2 GRM1 HBEGF HSPA1L HSP90AA1 HSP90AB1 HSPA1A HSPA1B HSPA2 HSPA6 HSPA8 ITPR1 ITPR2 ITPR3 JUN PRKACA PRKACB PRKACG KCNJ3 KCNJ5 KCNJ…	CALM1 CALM3 HSP90AA1 HSP90AB1 HSP90B1 HSPA1A HSPA1L HSPA2 HSPA6 HSPA8 MMP2 MMP9	HSP90AA1 HSP90AB1	HSP90B1	CALM1 CALM3 HSPA1A HSPA1L HSPA2 HSPA6 HSPA8 MMP2 MMP9	ADCY1 ADCY2 ADCY3 ADCY4 ADCY5 ADCY6 ADCY7 ADCY8 ADCY9 AKT1 AKT2 AKT3 GNAS ATF2 ATF4 ATF6B CALML3 CALML5 CALML6 CALM2 CREB3L1 CREB3L2 CREB3L3 CREB3L4 CREB1 CREB3 CREB5 EGFR ESR1 ESR2 FKBP4 FKBP5 FOS GABBR1 GABBR2 GNAI1 GNAI2 GNAI3 GNAO1 GNAQ GPER1 GRB2 GRM1 HBEGF HSPA1B ITPR1 ITPR2 ITPR3 JUN PRKACA PRKACB PRKACG KCNJ3 KCNJ5 KCNJ6 KCNJ9 PRKCD MAPK1 MAPK3 MAP2K1 MAP2K2 NOS3 OPRM1 PIK3R3 PIK3R1 PIK3R…
2	97	C1QC;ITGAM	0.00281305	Staphylococcus_aureus_infection_	0.0206186	2.55082	60	24	1	1	22	37	HLA-DRB1 C1QA C1QB C1QC C1R C1S C3AR1 C5AR1 CFB CFD CFH CFI C2 C3 C4A C4B C4B_2 C5 HLA-DMB HLA-DOA HLA-DOB HLA-DPA1 HLA-DPB1 HLA-DQA1 HLA-DQA2 HLA-DQB1 HLA-DRA HLA-DRB3 HLA-DRB4 HLA-DRB5 DSG1 FCAR FCGR2A FCGR2B FCGR2C FCGR3A FCGR3B FCGR1A FGG FPR1 FPR2 FPR3 ICAM1 IL10 ITGAL ITGAM ITGB2 KRT10 SELP MASP1 MASP2 MBL2 PLG PTAFR SELPLG DMA FPRL2 NA HEL-S-62p HLA-DMA	C1QA C1QB C1QC C1R C1S C2 C3 C4A C4B C5 CFB CFD CFH CFI DSG1 FCGR3A FCGR3B FGG ICAM1 ITGAM ITGB2 KRT10 MBL2 PLG	ITGAM	C1QC	C1QA C1QB C1R C1S C2 C3 C4A C4B C5 CFB CFD CFH CFI DSG1 FCGR3A FCGR3B FGG ICAM1 ITGB2 KRT10 MBL2 PLG	HLA-DRB1 C3AR1 C5AR1 C4B_2 HLA-DMB HLA-DOA HLA-DOB HLA-DPA1 HLA-DPB1 HLA-DQA1 HLA-DQA2 HLA-DQB1 HLA-DRA HLA-DRB3 HLA-DRB4 HLA-DRB5 FCAR FCGR2A FCGR2B FCGR2C FCGR1A FPR1 FPR2 FPR3 IL10 ITGAL SELP MASP1 MASP2 PTAFR SELPLG DMA FPRL2 NA HEL-S-62p HLA-DMA
2	148	ACTN4;C1QC	0.00910266	Systemic_lupus_erythematosus_	0.0135135	2.04083	142	53	0	2	51	87	HLA-DRB1 ACTN1 ACTN2 ACTN3 ACTN4 C1QA C1QB C1QC C1R C1S CTSG CD28 CD40LG CD80 CD86 C2 C3 C4A C4B C4B_2 C5 C6 C7 C8A C8B C8G C9 HLA-DMB HLA-DOA HLA-DOB HLA-DPA1 HLA-DPB1 HLA-DQA1 HLA-DQA2 HLA-DQB1 HLA-DRA HLA-DRB3 HLA-DRB4 HLA-DRB5 ELANE FCGR2A FCGR3A FCGR3B FCGR1A HIST1H2AA HIST1H2AB HIST1H2AE HIST1H2AC HIST1H2AD HIST1H2AH HIST1H2AJ HIST1H2AG HIST1H2AI HIST1H2AK HIST1H2AL HIST1H2AM HIST2H2AA3 HIS…	ACTN1 ACTN2 ACTN3 ACTN4 C1QA C1QB C1QC C1R C1S C2 C3 C4A C4B C5 C6 C7 C8A C8B C8G C9 CTSG ELANE FCGR3A FCGR3B H2AFJ H3F3A H3F3C HIST1H2AB HIST1H2AC HIST1H2AD HIST1H2AG HIST1H2AH HIST1H2AJ HIST1H2BA HIST1H2BB HIST1H2BC HIST1H2BD HIST1H2BH HIST1H2BJ HIST1H2BK HIST1H2BL HIST1H2BM HIST1H2BN HIST1H2BO HIST1H3A HIST1H4A HIST2H2AA3 HIST2H2AC HIST2H2BE HIST2H2BF HIST2H3A HIST3H2A HIST3H3		ACTN4 C1QC	ACTN1 ACTN2 ACTN3 C1QA C1QB C1R C1S C2 C3 C4A C4B C5 C6 C7 C8A C8B C8G C9 CTSG ELANE FCGR3A FCGR3B H2AFJ H3F3A H3F3C HIST1H2AB HIST1H2AC HIST1H2AD HIST1H2AG HIST1H2AH HIST1H2AJ HIST1H2BA HIST1H2BB HIST1H2BC HIST1H2BD HIST1H2BH HIST1H2BJ HIST1H2BK HIST1H2BL HIST1H2BM HIST1H2BN HIST1H2BO HIST1H3A HIST1H4A HIST2H2AA3 HIST2H2AC HIST2H2BE HIST2H2BF HIST2H3A HIST3H2A HIST3H3	HLA-DRB1 CD28 CD40LG CD80 CD86 C4B_2 HLA-DMB HLA-DOA HLA-DOB HLA-DPA1 HLA-DPB1 HLA-DQA1 HLA-DQA2 HLA-DQB1 HLA-DRA HLA-DRB3 HLA-DRB4 HLA-DRB5 FCGR2A FCGR1A HIST1H2AA HIST1H2AE HIST1H2AI HIST1H2AK HIST1H2AL HIST1H2AM HIST2H2AA4 HIST2H2AB H2AFB1 H2AFB2 H2AFB3 H2AFV H2AFY2 H2AFX H2AFY H2AFZ HIST1H2BE HIST1H2BF HIST1H2BG HIST1H2BI HIST3H2BB H2BFM H2BFWT HIST1H3B HIST1H3C HIST1H3D HIST1H3E HIST1H3F HIS…
2	169	HSP90AA1;HSP90AB1	0.0130203	Antigen_processing_and_presentation_	0.0118343	1.88538	88	13	2	0	11	76	HLA-A HLA-B HLA-C HLA-DRB1 B2M CIITA CALR CANX CTSB CTSL CTSS CD4 CD8A CD8B CREB1 HLA-DMB HLA-DOA HLA-DOB HLA-DPA1 HLA-DPB1 HLA-DQA1 HLA-DQA2 HLA-DQB1 HLA-DRA HLA-DRB3 HLA-DRB4 HLA-DRB5 IFI30 HSPA5 CD74 HLA-E HLA-F HLA-G HSPA1L HSP90AA1 HSP90AB1 HSPA1A HSPA1B HSPA2 HSPA4 HSPA6 HSPA8 IFNG KIR2DL1 KIR2DL2 KIR2DL3 KIR2DL4 KIR2DL5A KIR2DS1 KIR2DS2 KIR2DS3 KIR2DS4 KIR3DL1 KIR3DL2 KIR3DL3 KLRD1 LGMN NF…	B2M CALR CTSS HSP90AA1 HSP90AB1 HSPA1A HSPA1L HSPA2 HSPA5 HSPA6 HSPA8 PDIA3 PSME1	HSP90AA1 HSP90AB1		B2M CALR CTSS HSPA1A HSPA1L HSPA2 HSPA5 HSPA6 HSPA8 PDIA3 PSME1	HLA-A HLA-B HLA-C HLA-DRB1 CIITA CANX CTSB CTSL CD4 CD8A CD8B CREB1 HLA-DMB HLA-DOA HLA-DOB HLA-DPA1 HLA-DPB1 HLA-DQA1 HLA-DQA2 HLA-DQB1 HLA-DRA HLA-DRB3 HLA-DRB4 HLA-DRB5 IFI30 CD74 HLA-E HLA-F HLA-G HSPA1B HSPA4 IFNG KIR2DL1 KIR2DL2 KIR2DL3 KIR2DL4 KIR2DL5A KIR2DS1 KIR2DS2 KIR2DS3 KIR2DS4 KIR3DL1 KIR3DL2 KIR3DL3 KLRD1 LGMN NFYA NFYB NFYC KLRC1 KLRC2 KLRC3 KLRC4 PSME2 PSME3 RFX5 RFXAP RFXANK TAP…
2	172	HSP90AA1;HSP90AB1	0.0136471	Progesterone-mediated_oocyte_maturation_	0.0116279	1.86496	95	2	2	0	0	93	ADCY1 ADCY2 ADCY3 ADCY4 ADCY5 ADCY6 ADCY7 ADCY8 ADCY9 AKT1 AKT2 AKT3 ANAPC2 ANAPC10 ANAPC11 ANAPC13 ANAPC1 ANAPC4 ANAPC5 ANAPC7 ARAF BRAF BUB1 CCNA1 CCNA2 CCNB1 CCNB2 CCNB3 CDC16 CDC23 CDC26 CDC27 CDK1 CDK2 CPEB1 CPEB2 CPEB3 CPEB4 FZR1 GNAI1 GNAI2 GNAI3 HSP90AA1 HSP90AB1 IGF1R IGF1 INS PRKACA PRKACB PRKACG RPS6KA1 RPS6KA2 RPS6KA3 RPS6KA6 MAD1L1 MAD2L1 MAD2L2 MAPK1 MAPK3 MAPK8 MAPK9 MAPK10 MAPK11 …	HSP90AA1 HSP90AB1	HSP90AA1 HSP90AB1			ADCY1 ADCY2 ADCY3 ADCY4 ADCY5 ADCY6 ADCY7 ADCY8 ADCY9 AKT1 AKT2 AKT3 ANAPC2 ANAPC10 ANAPC11 ANAPC13 ANAPC1 ANAPC4 ANAPC5 ANAPC7 ARAF BRAF BUB1 CCNA1 CCNA2 CCNB1 CCNB2 CCNB3 CDC16 CDC23 CDC26 CDC27 CDK1 CDK2 CPEB1 CPEB2 CPEB3 CPEB4 FZR1 GNAI1 GNAI2 GNAI3 IGF1R IGF1 INS PRKACA PRKACB PRKACG RPS6KA1 RPS6KA2 RPS6KA3 RPS6KA6 MAD1L1 MAD2L1 MAD2L2 MAPK1 MAPK3 MAPK8 MAPK9 MAPK10 MAPK11 MAPK12 MAPK13 MAPK…
2	174	GPI;PGK2	0.0140744	Carbon_metabolism_	0.0114943	1.85157	124	19	1	1	17	105	PGD PGLS GOT1 GOT2 ACADM ACADS ACO1 ACO2 ACSS1 ACSS2 ADH5 ADPGK GPT GPT2 ALDOA ALDOB ALDOC SDHC CS CPS1 DAK SDHD DLD HADHA ECHS1 EHHADH ENO1 ENO3 ENO2 ESD FBP1 FBP2 FH GAPDH G6PD H6PD GPI GLDC AMT SHMT1 SHMT2 HIBCH HKDC1 HK1 HK2 HK3 GCK IDH3A IDH3B IDH3G IDH1 IDH2 PKM PKLR ME2 ME3 ME1 MCEE MDH1 MDH2 ALDH6A1 MTHFR MUT OGDH DLST DLAT PDHA2 PDHA1 PDHB OGDHL PCCA PCCB PFKL PFKM PFKP PGAM1 PGAM2 PGAM4…	ALDOA ALDOC ENO1 ENO2 ENO3 FBP1 GAPDH GOT1 GOT2 GPI MDH1 MDH2 PGD PGK1 PGK2 PKM TALDO1 TKT TPI1	PGK2	GPI	ALDOA ALDOC ENO1 ENO2 ENO3 FBP1 GAPDH GOT1 GOT2 MDH1 MDH2 PGD PGK1 PKM TALDO1 TKT TPI1	PGLS ACADM ACADS ACO1 ACO2 ACSS1 ACSS2 ADH5 ADPGK GPT GPT2 ALDOB SDHC CS CPS1 DAK SDHD DLD HADHA ECHS1 EHHADH ESD FBP2 FH G6PD H6PD GLDC AMT SHMT1 SHMT2 HIBCH HKDC1 HK1 HK2 HK3 GCK IDH3A IDH3B IDH3G IDH1 IDH2 PKLR ME2 ME3 ME1 MCEE ALDH6A1 MTHFR MUT OGDH DLST DLAT PDHA2 PDHA1 PDHB OGDHL PCCA PCCB PFKL PFKM PFKP PGAM1 PGAM2 PGAM4 PRPS1 PRPS2 PRPS1L1 PC RGN RPEL1 RPE RPIA SDHA SDHB SDS SDSL PHGDH PS…
2	185	ACTN4;ITGAM	0.0165602	Leukocyte_transendothelial_migration_	0.0108108	1.78094	127	19	1	1	17	109	ACTB ACTG1 ACTN1 ACTN2 ACTN3 ACTN4 MLLT4 BCAR1 CDH5 CD99 CDC42 CLDN10 CLDN11 CLDN14 CLDN15 CLDN16 CLDN17 CLDN18 CLDN19 CLDN1 CLDN20 CLDN22 CLDN23 CLDN24 CLDN25 CLDN2 CLDN3 CLDN4 CLDN5 CLDN6 CLDN7 CLDN8 CLDN9 CTNNA1 CTNNA2 CTNNA3 CTNNB1 CTNND1 CXCR4 CYBA CYBB ESAM EZR PTK2 PTK2B GNAI1 GNAI2 GNAI3 ICAM1 ITGA4 ITGAL ITGAM ITGB1 ITGB2 ITK F11R JAM2 JAM3 PRKCA PRKCB PRKCG MAPK11 MAPK12 MAPK13 MAPK14 M…	ACTB ACTG1 ACTN1 ACTN2 ACTN3 ACTN4 CDH5 CTNNB1 CYBB EZR ICAM1 ITGAM ITGB2 MMP2 MMP9 MSN RAC1 VCAM1 VCL	ITGAM	ACTN4	ACTB ACTG1 ACTN1 ACTN2 ACTN3 CDH5 CTNNB1 CYBB EZR ICAM1 ITGB2 MMP2 MMP9 MSN RAC1 VCAM1 VCL	MLLT4 BCAR1 CD99 CDC42 CLDN10 CLDN11 CLDN14 CLDN15 CLDN16 CLDN17 CLDN18 CLDN19 CLDN1 CLDN20 CLDN22 CLDN23 CLDN24 CLDN25 CLDN2 CLDN3 CLDN4 CLDN5 CLDN6 CLDN7 CLDN8 CLDN9 CTNNA1 CTNNA2 CTNNA3 CTNND1 CXCR4 CYBA ESAM PTK2 PTK2B GNAI1 GNAI2 GNAI3 ITGA4 ITGAL ITGB1 ITK F11R JAM2 JAM3 PRKCA PRKCB PRKCG MAPK11 MAPK12 MAPK13 MAPK14 MYL12A MYL12B MYL7 MYLPF MYL2 MYL10 MYL5 MYL9 NCF1 NCF2 NCF4 NOX1 NOX3 OCLN…
4	680	HSP90AA1;HSP90AB1;HSP90B1;TPM3	0.0468364	Pathways_in_cancer_	0.00588235	1.32942	424	11	3	1	7	413	ABL1 ADCY1 ADCY2 ADCY3 ADCY4 ADCY5 ADCY6 ADCY7 ADCY8 ADCY9 AGTR1 AKT1 AKT2 AKT3 GNAS AR APC2 APC ARAF ARHGEF1 ARHGEF11 ARHGEF12 ARNT2 ARNT AXIN1 AXIN2 BCL2L1 BAD BAX BCL2 BCR BID BIRC2 BIRC3 BIRC5 BIRC7 BIRC8 BDKRB1 BDKRB2 BMP2 BMP4 BRAF BRCA2 CDH1 CASP3 CASP8 CASP9 CBLB CBLC CBL CREBBP CCDC6 CCNA1 CCND1 CCNE1 CCNE2 CDKN2A CDC42 CDK2 CDK4 CDK6 CDKN1A CDKN1B CDKN2B CEBPA CKS1B CKS2 COL4A1 COL4A2 C…	CTNNB1 FN1 GSTP1 HSP90AA1 HSP90AB1 HSP90B1 JUP MMP2 MMP9 RAC1 TPM3	HSP90AA1 HSP90AB1 TPM3	HSP90B1	CTNNB1 FN1 GSTP1 JUP MMP2 MMP9 RAC1	ABL1 ADCY1 ADCY2 ADCY3 ADCY4 ADCY5 ADCY6 ADCY7 ADCY8 ADCY9 AGTR1 AKT1 AKT2 AKT3 GNAS AR APC2 APC ARAF ARHGEF1 ARHGEF11 ARHGEF12 ARNT2 ARNT AXIN1 AXIN2 BCL2L1 BAD BAX BCL2 BCR BID BIRC2 BIRC3 BIRC5 BIRC7 BIRC8 BDKRB1 BDKRB2 BMP2 BMP4 BRAF BRCA2 CDH1 CASP3 CASP8 CASP9 CBLB CBLC CBL CREBBP CCDC6 CCNA1 CCND1 CCNE1 CCNE2 CDKN2A CDC42 CDK2 CDK4 CDK6 CDKN1A CDKN1B CDKN2B CEBPA CKS1B CKS2 COL4A1 COL4A2 C…
2	282	ITGAM;LAMP2	0.0485194	Tuberculosis_	0.0070922	1.31408	187	14	1	1	12	173	HLA-DRB1 AKT1 AKT2 AKT3 APAF1 ARHGEF12 BAD BAX BCL10 BCL2 BID CIITA CALML3 CALML5 CALML6 CALM1 CALM2 CALM3 CAMP PPP3R1 PPP3R2 CARD9 CASP3 CASP8 CASP9 CASP10 CTSD CTSS CREBBP CD14 CD209 CEBPB CEBPG HSPD1 CLEC4E CLEC4M CLEC7A C3 CORO1A CYP27B1 CR1 CREB1 CYCS HLA-DMB HLA-DOA HLA-DOB HLA-DPA1 HLA-DPB1 HLA-DQA1 HLA-DQA2 HLA-DQB1 HLA-DRA HLA-DRB3 HLA-DRB4 HLA-DRB5 EEA1 EP300 FADD FCER1G FCGR2A FCGR2B F…	C3 CALM1 CALM3 CAMP CD14 CORO1A CTSD CTSS FCGR3A FCGR3B ITGAM ITGB2 LAMP2 LBP	ITGAM	LAMP2	C3 CALM1 CALM3 CAMP CD14 CORO1A CTSD CTSS FCGR3A FCGR3B ITGB2 LBP	HLA-DRB1 AKT1 AKT2 AKT3 APAF1 ARHGEF12 BAD BAX BCL10 BCL2 BID CIITA CALML3 CALML5 CALML6 CALM2 PPP3R1 PPP3R2 CARD9 CASP3 CASP8 CASP9 CASP10 CREBBP CD209 CEBPB CEBPG HSPD1 CLEC4E CLEC4M CLEC7A CYP27B1 CR1 CREB1 CYCS HLA-DMB HLA-DOA HLA-DOB HLA-DPA1 HLA-DPB1 HLA-DQA1 HLA-DQA2 HLA-DQB1 HLA-DRA HLA-DRB3 HLA-DRB4 HLA-DRB5 EEA1 EP300 FADD FCER1G FCGR2A FCGR2B FCGR2C FCGR1A HSPA9 CD74 IL10RA IL10RB IFNA…

## Sheet: c) CC
Nmatch	Ncat	genes	Pvalue	Des	Relative	Pvalue2	Nall	Nid	Nup	Ndown	Neq	Nnot	gnAll	gnId	gnUp	gnDown	gnEq	gnNot
41	2717	ACE2;ACTN4;AGRN;APCS;APOC1;APOM;C1QC;CAPN1;CHI3L1;CLEC3B;CST3;EEF1G;EFEMP1;F12;FGB;FTL;GPI;HBB;HSP90AA1;HSP90AB1;HSP90AB2P;HSP90AB3P;HSP90B1;IGFBP6;ITGAM;KLKB1;KPRP;KRT73;KRT74;KRT75;KRT79;LAMP2;LDHA;LDHB;LGALS3BP;MUC1;P4HB;PGK2;SAA4;SERPINB6;TPM3	0	extracellular_vesicular_exosome	0.0150902	20	2766	492	28	13	451	2275	YWHAB YWHAE YWHAH YWHAG SFN YWHAQ YWHAZ HLA-A HLA-B HLA-C PPP2R1A PPP2R1B HLA-DRB1 HAAO SLC3A2 NT5E PGD PGLS NUDT1 ALDH16A1 ORM1 ORM2 SERPINA1 A1BG SERPINF2 LRG1 A2M A2ML1 A4GALT APP SLC1A5 SERPINA3 PRKAG1 GOT1 GOT2 ABCB6 ABCB11 ABCC11 ABHD6 ABHD8 ABHD14A ABHD14B ABI1 ACACA ACADM DBI ACADSB ACE2 ACE ACLY ACMSD ACOT11 ACOT13 ACO1 ACOT2 APEH ACSL4 ACSM1 ACTA2 ACTBL2 POTEKP ACTB ACTC1 ACTG1 ACTG2 AC…	A1BG A2M ACE2 ACTA1 ACTA2 ACTB ACTBL2 ACTC1 ACTG1 ACTG2 ACTN1 ACTN2 ACTN3 ACTN4 ACTR2 ACTR3 ADIPOQ AEBP1 AFM AGA AGRN AGT AHCY AHSG AKR1B10 ALAD ALB ALDH1A1 ALDH9A1 ALDOA ALDOC AMBP ANPEP ANXA1 ANXA11 ANXA2 ANXA2P2 ANXA3 ANXA4 ANXA5 ANXA6 APCS APEH APMAP APOA1 APOA2 APOA4 APOB APOC1 APOC3 APOD APOE APOH APOM ARG1 ARPC2 ARPC4 ATP5B ATRN AZGP1 AZU1 B2M BGN BLMH BLVRB BPI BST1 BTD C1QA C1QB C1QC C1R…	ACE2 AGRN APCS APOM EEF1G F12 FGB FTL HBB HSP90AA1 HSP90AB1 HSP90AB2P HSP90AB3P ITGAM KLKB1 KPRP KRT73 KRT74 KRT75 KRT79 LDHA LDHB LGALS3BP MUC1 P4HB PGK2 SAA4 TPM3	ACTN4 APOC1 C1QC CAPN1 CHI3L1 CLEC3B CST3 EFEMP1 GPI HSP90B1 IGFBP6 LAMP2 SERPINB6	A1BG A2M ACTA1 ACTA2 ACTB ACTBL2 ACTC1 ACTG1 ACTG2 ACTN1 ACTN2 ACTN3 ACTR2 ACTR3 ADIPOQ AEBP1 AFM AGA AGT AHCY AHSG AKR1B10 ALAD ALB ALDH1A1 ALDH9A1 ALDOA ALDOC AMBP ANPEP ANXA1 ANXA11 ANXA2 ANXA2P2 ANXA3 ANXA4 ANXA5 ANXA6 APEH APMAP APOA1 APOA2 APOA4 APOB APOC3 APOD APOE APOH ARG1 ARPC2 ARPC4 ATP5B ATRN AZGP1 AZU1 B2M BGN BLMH BLVRB BPI BST1 BTD C1QA C1QB C1R C1RL C1S C2 C3 C4A C4B C5 C6 C7 C8A …	HLA-A HLA-B HLA-C PPP2R1A PPP2R1B HLA-DRB1 HAAO NT5E PGLS NUDT1 ALDH16A1 A2ML1 A4GALT APP SLC1A5 PRKAG1 ABCB6 ABCB11 ABCC11 ABHD6 ABHD8 ABHD14A ABHD14B ABI1 ACACA ACADM DBI ACADSB ACE ACLY ACMSD ACOT11 ACOT13 ACO1 ACOT2 ACSL4 ACSM1 ACTR1B ACTR1A ACVR1B ACY1 ASPA ACY3 ACYP1 ADAM10 ADAM15 ADAM9 ADCY1 ADH6 ADH5 ADIRF AASDHPPT SCIN SLC25A5 MLLT3 GLA AGAP2 AGRP AHNAK AHSA1 AIF1L AKR1A1 AKR1C1 AKR1C3 A…
21	1201	ACE2;ACTN4;AGRN;APCS;C1QC;CHI3L1;CLEC3B;CST3;EFEMP1;F12;FGB;GPI;IGFBP6;KLKB1;KRT87P;LGALS3BP;MUC1;SERPINB6;SFTPA1;SFTPA2;SPARC	7.77822e-13	extracellular_space	0.0174854	12.1091	1212	266	10	11	245	953	SFN YWHAZ HLA-DRB1 ORM1 ORM2 SERPINA2 SERPINA1 A1BG SERPINF2 LRG1 A2ML1 APP SERPINA3 PRKAG2 PRKAG3 ABCA3 ACE2 ACHE ACE ACTA2 ACTBL2 ACTB ACTC1 ACTG1 ACTG2 ACTN1 ACTN4 ACTA1 ADAM9 ADA FAM132A ADIPOQ ADM ADNP AEBP1 AFM AGRN AGRP AIFM2 AIMP1 INA AKR1A1 ALDH3A1 ALB ALDOA AKR1B1 IGFALS AMBP AMN RNPEP ANPEP AMY1A AMY1B AMY1C AMY2A NPPB NPPC NPPA ANG ANGPTL1 ANGPTL2 ANGPTL3 ANGPTL4 ANGPT1 ANGPT2 ANGPT4 …	A1BG ABI3BP ACE2 ACTA1 ACTA2 ACTB ACTBL2 ACTC1 ACTG1 ACTG2 ACTN1 ACTN4 ADIPOQ AEBP1 AFM AFP AGRN AGT AHSG ALB ALDOA AMBP ANPEP ANXA1 ANXA2 APCS APOA1 APOA2 APOA4 APOB APOC3 APOD APOE APOH APOL1 ARG1 ATRN AZGP1 B2M BCHE BTD C1QC C1RL C2 C3 C4A C4B C4BPA C4BPB C5 C8A C8B CA2 CALR CAMP CD14 CD5L CEACAM8 CECR1 CFB CFD CFH CFHR1 CFHR3 CFI CFL1 CFP CHI3L1 CHIT1 CLEC3B CLIC1 CLU COL18A1 COL1A1 COL1A2 CO…	ACE2 AGRN APCS F12 FGB KLKB1 KRT87P LGALS3BP MUC1 SPARC	ACTN4 C1QC CHI3L1 CLEC3B CST3 EFEMP1 GPI IGFBP6 SERPINB6 SFTPA1 SFTPA2	A1BG ABI3BP ACTA1 ACTA2 ACTB ACTBL2 ACTC1 ACTG1 ACTG2 ACTN1 ADIPOQ AEBP1 AFM AFP AGT AHSG ALB ALDOA AMBP ANPEP ANXA1 ANXA2 APOA1 APOA2 APOA4 APOB APOC3 APOD APOE APOH APOL1 ARG1 ATRN AZGP1 B2M BCHE BTD C1RL C2 C3 C4A C4B C4BPA C4BPB C5 C8A C8B CA2 CALR CAMP CD14 CD5L CEACAM8 CECR1 CFB CFD CFH CFHR1 CFHR3 CFI CFL1 CFP CHIT1 CLIC1 CLU COL18A1 COL1A1 COL1A2 COL3A1 COL6A3 COMP CP CPB2 CPN1 CRP CTSD C…	HLA-DRB1 A2ML1 APP PRKAG2 PRKAG3 ABCA3 ACHE ACE ADAM9 ADA FAM132A ADM ADNP AGRP AIFM2 AIMP1 INA AKR1A1 ALDH3A1 AKR1B1 AMN RNPEP AMY1A AMY1B AMY1C AMY2A NPPB NPPC NPPA ANG ANGPTL1 ANGPTL2 ANGPTL3 ANGPTL4 ANGPT1 ANGPT2 ANGPT4 ANXA13 AOC1 APOA5 APOC2 APOL4 APOO AREG AREGB ARSA ARSG ARTN ASIP SMPDL3A SMPDL3B SMPD1 ATP4A ADAMTS13 ADAMTS20 ADAMTS3 ADAMTS4 ADAMTS9 ATXN10 C2orf40 B4GALT1 BDNF BIVM BLOC1S…
23	1551	ACE2;ACTN4;AGRN;APCS;APOC1;APOF;C1QC;CLEC3B;CST3;EFEMP1;F12;FGB;HBB;HSP90AA1;HSP90B1;IGFBP6;KLKB1;LPA;P4HB;SAA4;SFTPA1;SFTPA2;SPARC	1.83176e-12	extracellular_region	0.0148291	11.7371	1595	231	13	10	208	1367	HLA-C SCG5 ORM1 SERPINA2 SERPINA1 A1BG SERPINF2 LRG1 A2M APP SERPINA3 ABHD17A ABHD17B ABHD15 ACE2 ACHE ACE ACRBP ACR POTEKP ACTN1 ACTN2 ACTN4 ADAM12 ADAM23 ADAM28 ADCK1 AADACL2 ADAMDEC1 ADH7 FAM132A ADIPOQ ADM2 ADM5 ADM ADPGK AFM GLA AGGF1 AGR2 AGR3 AGRN AGTR2 ALB ALDOA GFER IGFALS AMBP RNPEP LRPAP1 AMY2A NPPB NPPA ANGPTL4 ANGPTL5 ANGPTL7 ANGPT1 ANGPT2 ANGPT4 AGT SERPINC1 ANTXR2 ANXA1 AOAH APLN A…	A1BG A2M ACE2 ACTN1 ACTN2 ACTN4 ADIPOQ AFM AGR2 AGRN AGT AHSG ALB ALDOA AMBP ANXA1 APCS APOA1 APOA2 APOA4 APOB APOC1 APOC3 APOD APOE APOF APOL1 AZGP1 AZU1 B2M BCHE BGN BTD C1QA C1QB C1QC C1R C1S C2 C3 C4A C4B C4BPA C4BPB C5 C6 C7 C8A C8B C8G C9 CALM1 CALR CD14 CD163 CD5L CDA CFB CFD CFH CFHR2 CFHR4 CFHR5 CFI CFP CHGA CLEC3B CLU CNDP1 COL18A1 COL1A1 COL1A2 COL3A1 COL6A1 COL6A3 COMP CP CPN2 CRP CST…	ACE2 AGRN APCS APOF F12 FGB HBB HSP90AA1 KLKB1 LPA P4HB SAA4 SPARC	ACTN4 APOC1 C1QC CLEC3B CST3 EFEMP1 HSP90B1 IGFBP6 SFTPA1 SFTPA2	A1BG A2M ACTN1 ACTN2 ADIPOQ AFM AGR2 AGT AHSG ALB ALDOA AMBP ANXA1 APOA1 APOA2 APOA4 APOB APOC3 APOD APOE APOL1 AZGP1 AZU1 B2M BCHE BGN BTD C1QA C1QB C1R C1S C2 C3 C4A C4B C4BPA C4BPB C5 C6 C7 C8A C8B C8G C9 CALM1 CALR CD14 CD163 CD5L CDA CFB CFD CFH CFHR2 CFHR4 CFHR5 CFI CFP CHGA CLU CNDP1 COL18A1 COL1A1 COL1A2 COL3A1 COL6A1 COL6A3 COMP CP CPN2 CRP CTSD CTSG CTSS DBH DCD DEFA1 DEFA3 DKK3 ECM1 EL…	HLA-C SCG5 APP ABHD17A ABHD17B ABHD15 ACHE ACE ACRBP ACR ADAM12 ADAM23 ADAM28 ADCK1 AADACL2 ADAMDEC1 ADH7 FAM132A ADM2 ADM5 ADM ADPGK GLA AGGF1 AGR3 AGTR2 GFER RNPEP LRPAP1 AMY2A NPPB NPPA ANGPTL4 ANGPTL5 ANGPTL7 ANGPT1 ANGPT2 ANGPT4 ANTXR2 AOAH APLN APOLD1 APOA5 APOC2 APOL2 APOL3 APOL5 APOL6 ARSI ARSJ ARSK ASGR1 ATG4C ADAMTSL5 ADAMTS14 ADAMTS2 ADAMTS3 ADAMTS4 ADAMTS5 BAGE BAGE2 BAGE3 BAGE4 BAGE5…
4	15	HBB;HSP90AA1;HSP90B1;SPARC	5.04972e-10	endocytic_vesicle_lumen	0.266667	9.29673	16	12	3	1	8	5	APOA1 APOB APOE CALR HSP90B1 HBA1 HBA2 HBB HPX HP HSPH1 HSP90AA1 HYOU1 SAA1 SCGB3A2 SPARC	APOA1 APOB APOE CALR HBA1 HBB HP HPX HSP90AA1 HSP90B1 SAA1 SPARC	HBB HSP90AA1 SPARC	HSP90B1	APOA1 APOB APOE CALR HBA1 HP HPX SAA1	HBA2 HSPH1 HYOU1 SCGB3A2
4	26	APOC1;APOF;APOM;SAA4	1.07956e-08	high-density_lipoprotein_particle	0.153846	7.96676	26	14	3	1	10	12	ABCA1 APOA1 APOA2 APOA4 APOA5 APOC1 APOC4 APOE APOF APOH APOL1 APOM APOO CETP GPIHBP1 LCAT LIPC PON1 SAA1 SAA2 SAA4 HDLBP ABC1 NA ABC-1 HuSAA1g	APOA1 APOA2 APOA4 APOC1 APOE APOF APOH APOL1 APOM LCAT PON1 SAA1 SAA2 SAA4	APOF APOM SAA4	APOC1	APOA1 APOA2 APOA4 APOE APOH APOL1 LCAT PON1 SAA1 SAA2	ABCA1 APOA5 APOC4 APOO CETP GPIHBP1 LIPC HDLBP ABC1 NA ABC-1 HuSAA1g
5	103	KRT73;KRT74;KRT75;KRT79;KRT87P	5.24757e-07	keratin_filament	0.0485437	6.28004	103	31	5	0	26	72	CASP14 GPER1 KRT10 KRT13 KRT14 KRT18 KRT2 KRT76 KRT77 KRT1 KRT3 KRT4 KRT5 KRT6A KRT6B KRT6C KRT71 KRT72 KRT73 KRT74 KRT75 KRT78 KRT79 KRT7 KRT80 KRT8 KRTAP10-1 KRTAP10-2 KRTAP10-3 KRTAP10-4 KRTAP10-5 KRTAP10-6 KRTAP10-7 KRTAP10-8 KRTAP10-9 KRTAP10-10 KRTAP10-11 KRTAP10-12 KRTAP11-1 KRTAP12-1 KRTAP12-2 KRTAP12-3 KRTAP12-4 KRTAP16-1 KRTAP24-1 KRTAP29-1 KRTAP4-11 KRTAP4-12 KRTAP5-10 KRTAP5-11 KRT87P…	KRT1 KRT10 KRT13 KRT14 KRT16 KRT18 KRT2 KRT3 KRT4 KRT5 KRT6A KRT6B KRT6C KRT7 KRT71 KRT72 KRT73 KRT74 KRT75 KRT76 KRT77 KRT78 KRT79 KRT8 KRT81 KRT82 KRT83 KRT84 KRT85 KRT86 KRT87P	KRT73 KRT74 KRT75 KRT79 KRT87P		KRT1 KRT10 KRT13 KRT14 KRT16 KRT18 KRT2 KRT3 KRT4 KRT5 KRT6A KRT6B KRT6C KRT7 KRT71 KRT72 KRT76 KRT77 KRT78 KRT8 KRT81 KRT82 KRT83 KRT84 KRT85 KRT86	CASP14 GPER1 KRT80 KRTAP10-1 KRTAP10-2 KRTAP10-3 KRTAP10-4 KRTAP10-5 KRTAP10-6 KRTAP10-7 KRTAP10-8 KRTAP10-9 KRTAP10-10 KRTAP10-11 KRTAP10-12 KRTAP11-1 KRTAP12-1 KRTAP12-2 KRTAP12-3 KRTAP12-4 KRTAP16-1 KRTAP24-1 KRTAP29-1 KRTAP4-11 KRTAP4-12 KRTAP5-10 KRTAP5-11 KRTAP1-1 KRTAP1-3 KRTAP1-4 KRTAP1-5 KRTAP2-1 KRTAP2-2 KRTAP2-3 KRTAP2-4 KRTAP3-1 KRTAP3-2 KRTAP3-3 KRTAP4-1 KRTAP4-2 KRTAP4-3 KRTAP4-4 KR…
5	124	APCS;C1QC;FGB;HBB;LGALS3BP	1.56384e-06	blood_microparticle	0.0403226	5.80581	127	101	4	1	96	27	YWHAZ ORM1 ORM2 A1BG SERPINF2 A2M SERPINA3 ACSM1 ACTB ACTC1 ACTG1 ACTG2 ACTA1 AFM ALB AMBP ANGPTL4 AGT SERPINC1 APOA1 APOA2 APOA4 APOE APOL1 SLC4A1 C1QB C1QC C1R C1S C4BPA CD5L CP CFB CFH BCHE CIB2 CLIC1 CLU C3 C4A C4B C4B_2 C8A C8G C9 CPN2 DNPEP EIF2A F13A1 FCN2 FCN3 AHSG CFHR1 CFHR3 FGA FGB FGG FN1 GSN GRIPAP1 SLC2A1 HBA1 HBA2 HBB HBD HBE1 HBG2 HPX HPR HP HRG HSPA1L HSPA1A HSPA1B HSPA2 HSPA6 HS…	A1BG A2M ACTA1 ACTB ACTC1 ACTG1 ACTG2 AFM AGT AHSG ALB AMBP APCS APOA1 APOA2 APOA4 APOE APOL1 BCHE C1QB C1QC C1R C1S C3 C4A C4B C4BPA C8A C8G C9 CD5L CFB CFH CFHR1 CFHR3 CLIC1 CLU CP CPN2 F13A1 F2 FCN3 FGA FGB FGG FN1 GC GSN HBA1 HBB HBD HBG2 HP HPR HPX HRG HSPA1A HSPA1L HSPA2 HSPA6 HSPA8 IGHA1 IGHA2 IGHD IGHG1 IGHG2 IGHG3 IGHG4 IGHM IGKC IGKV1-5 IGKV4-1 IGLC1 IGLC2 ITIH1 ITIH2 ITIH4 KNG1 KRT1 LG…	APCS FGB HBB LGALS3BP	C1QC	A1BG A2M ACTA1 ACTB ACTC1 ACTG1 ACTG2 AFM AGT AHSG ALB AMBP APOA1 APOA2 APOA4 APOE APOL1 BCHE C1QB C1R C1S C3 C4A C4B C4BPA C8A C8G C9 CD5L CFB CFH CFHR1 CFHR3 CLIC1 CLU CP CPN2 F13A1 F2 FCN3 FGA FGG FN1 GC GSN HBA1 HBD HBG2 HP HPR HPX HRG HSPA1A HSPA1L HSPA2 HSPA6 HSPA8 IGHA1 IGHA2 IGHD IGHG1 IGHG2 IGHG3 IGHG4 IGHM IGKC IGKV1-5 IGKV4-1 IGLC1 IGLC2 ITIH1 ITIH2 ITIH4 KNG1 KRT1 MSN ORM1 ORM2 PFN1 P…	ACSM1 ANGPTL4 CIB2 C4B_2 DNPEP EIF2A FCN2 GRIPAP1 SLC2A1 HBA2 HBE1 HSPA1B HSPA7 NA IGJ CPSF3L ITGA2B KDM4D OAZ3 PSMC5 SDCBP TGFB1 TMPRSS13 ZBTB38 ZNF177 HEL-S-78p
2	12	LDHA;PGK2	4.99828e-06	sperm_fibrous_sheath	0.166667	5.30118	12	2	2	0	0	10	AKAP14 AKAP3 AKAP4 ALS2CR12 CABYR FSCB GAPDHS GSTM3 LDHA PGK2 HEL159 HEL-S-133P	LDHA PGK2	LDHA PGK2			AKAP14 AKAP3 AKAP4 ALS2CR12 CABYR FSCB GAPDHS GSTM3 HEL159 HEL-S-133P
6	236	CHI3L1;EFEMP1;LGALS3BP;SFTPA1;SFTPA2;SPARC	5.2517e-06	proteinaceous_extracellular_matrix	0.0254237	5.2797	237	27	2	4	21	212	SERPINA1 AMBN AMELX AMELY AMTN ANGPTL4 ASPN ADAMTSL1 ADAMTSL2 ADAMTSL3 ADAMTSL4 ADAMTSL5 ADAMTS12 ADAMTS13 ADAMTS14 ADAMTS15 ADAMTS16 ADAMTS17 ADAMTS18 ADAMTS19 ADAMTS20 ADAMTS2 ADAMTS3 ADAMTS4 ADAMTS5 ADAMTS6 ADAMTS7 ADAMTS8 ADAMTS9 BMP1 BMP4 CALR CPA6 CPZ CD248 CHI3L1 CHADL CHAD CILP CILP2 COL6A1 COL6A2 COL6A3 COL6A5 COL6A6 COL8A2 COL9A1 COL9A2 COL9A3 COL10A1 COCH COL14A1 COL16A1 COL19A1 COL21A…	BGN CALR CHI3L1 COL6A1 COL6A3 COMP CRTAC1 ECM1 EFEMP1 FBLN1 GPLD1 LGALS3BP LUM MMP2 MMP8 MMP9 OGN POSTN SERPINA1 SFTPA1 SFTPA2 SFTPD SPARC SPARCL1 VCAN VTN VWF	LGALS3BP SPARC	CHI3L1 EFEMP1 SFTPA1 SFTPA2	BGN CALR COL6A1 COL6A3 COMP CRTAC1 ECM1 FBLN1 GPLD1 LUM MMP2 MMP8 MMP9 OGN POSTN SERPINA1 SFTPD SPARCL1 VCAN VTN VWF	AMBN AMELX AMELY AMTN ANGPTL4 ASPN ADAMTSL1 ADAMTSL2 ADAMTSL3 ADAMTSL4 ADAMTSL5 ADAMTS12 ADAMTS13 ADAMTS14 ADAMTS15 ADAMTS16 ADAMTS17 ADAMTS18 ADAMTS19 ADAMTS20 ADAMTS2 ADAMTS3 ADAMTS4 ADAMTS5 ADAMTS6 ADAMTS7 ADAMTS8 ADAMTS9 BMP1 BMP4 CPA6 CPZ CD248 CHADL CHAD CILP CILP2 COL6A2 COL6A5 COL6A6 COL8A2 COL9A1 COL9A2 COL9A3 COL10A1 COCH COL14A1 COL16A1 COL19A1 COL21A1 COL22A1 COL24A1 COL26A1 CRISP3 CR…
2	13	APOF;APOM	6.48437e-06	low-density_lipoprotein_particle	0.153846	5.18813	13	4	2	0	2	9	APOBR APOB APOC2 APOE APOF APOM APOO LDLR LSR MSR1 PLA2G7 VIMP SORL1	APOB APOE APOF APOM	APOF APOM		APOB APOE	APOBR APOC2 APOO LDLR LSR MSR1 PLA2G7 VIMP SORL1
2	15	HBA2;HBB	1.02736e-05	hemoglobin_complex	0.133333	4.98828	15	6	2	0	4	9	AHSP HBQ1 HBZ HBA1 HBA2 HBB HBD HBE1 HBG1 HBG2 HBM CYB5R3 HBA2 NA HBD/HBB	HBA1 HBA2 HBB HBD HBG1 HBG2	HBA2 HBB		HBA1 HBD HBG1 HBG2	AHSP HBQ1 HBZ HBE1 HBM CYB5R3 NA HBD/HBB
2	15	FGB;SPARC	1.02736e-05	platelet_alpha_granule	0.133333	4.98828	15	8	2	0	6	7	FGA FGB FGG SERPINE2 SERPINA5 SPARC STXBP1 STXBP3 TREML1 THBS1 THBS2 VPS33B VWF F5 NA	FGA FGB FGG SERPINA5 SPARC THBS1 THBS2 VWF	FGB SPARC		FGA FGG SERPINA5 THBS1 THBS2 VWF	SERPINE2 STXBP1 STXBP3 TREML1 VPS33B F5 NA
3	48	ACTN4;FGB;SPARC	1.12636e-05	platelet_alpha_granule_lumen	0.0625	4.94832	48	25	2	1	22	23	SERPINA1 SERPINF2 A2M APP ACTN1 ACTN2 ACTN4 ALB ALDOA CFD CLU PPBP EGF F13A1 F5 F8 FGA FGB FGG FN1 GAS6 HGF HRG SERPING1 IGF1 IGF2 KNG1 LEFTY2 MMRN1 SERPINE1 PDGFA PDGFB PF4 PLG PROS1 SPARC SRGN TGFB1 TGFB2 TGFB3 TIMP1 THBS1 TMSB4X VEGFA VEGFB VEGFC FIGF VWF	A2M ACTN1 ACTN2 ACTN4 ALB ALDOA CFD CLU F13A1 FGA FGB FGG FN1 HRG KNG1 PLG PROS1 SERPINA1 SERPINE1 SERPINF2 SERPING1 SPARC THBS1 TIMP1 VWF	FGB SPARC	ACTN4	A2M ACTN1 ACTN2 ALB ALDOA CFD CLU F13A1 FGA FGG FN1 HRG KNG1 PLG PROS1 SERPINA1 SERPINE1 SERPINF2 SERPING1 THBS1 TIMP1 VWF	APP PPBP EGF F5 F8 GAS6 HGF IGF1 IGF2 LEFTY2 MMRN1 PDGFA PDGFB PF4 SRGN TGFB1 TGFB2 TGFB3 TMSB4X VEGFA VEGFB VEGFC FIGF
4	102	HSP90AA1;HSP90AB1;HSP90B1;P4HB	1.15573e-05	melanosome	0.0392157	4.93714	102	32	3	1	28	70	YWHAB YWHAE YWHAZ SLC3A2 SLC1A5 ANXA11 ANXA2 ANXA6 ATP1A1 ATP1B3 ANXA2P2 BSG CALU CANX CAPG CTSB CTSD CD63 CLTC CNP CTNS DNAJC5 HSP90B1 ERP29 FASN FLOT1 GANAB GCHFR GGH GNA13 GPR143 GPNMB HSPA5 SLC2A1 HPS4 HSP90AA1 HSP90AB1 HSPA8 ITGB1 ITGB3 LAMP1 MLANA MMP14 MYH11 MYO5A MYO7A MYRIP SLC24A5 NCSTN NAP1L1 PDCD6IP P4HB PDIA3 PDIA4 PDIA6 SERPINF1 PMEL PPIB PRDX1 RAB17 RAB1A RAB2A RAB32 RAB35 RAB38 RA…	AHCY ANXA11 ANXA2 ANXA2P2 ANXA6 CD63 CLTC CTSD FASN GGH HSP90AA1 HSP90AB1 HSP90B1 HSPA5 HSPA8 NCSTN P4HB PDIA3 PDIA4 PDIA6 PMEL PPIB PRDX1 RAC1 RAN SERPINF1 SLC3A2 STOM TFRC YWHAB YWHAE YWHAZ	HSP90AA1 HSP90AB1 P4HB	HSP90B1	AHCY ANXA11 ANXA2 ANXA2P2 ANXA6 CD63 CLTC CTSD FASN GGH HSPA5 HSPA8 NCSTN PDIA3 PDIA4 PDIA6 PMEL PPIB PRDX1 RAC1 RAN SERPINF1 SLC3A2 STOM TFRC YWHAB YWHAE YWHAZ	SLC1A5 ATP1A1 ATP1B3 BSG CALU CANX CAPG CTSB CNP CTNS DNAJC5 ERP29 FLOT1 GANAB GCHFR GNA13 GPR143 GPNMB SLC2A1 HPS4 ITGB1 ITGB3 LAMP1 MLANA MMP14 MYH11 MYO5A MYO7A MYRIP SLC24A5 NAP1L1 PDCD6IP RAB17 RAB1A RAB2A RAB32 RAB35 RAB38 RAB5A RAB5B RAB5C RAB7A RAB27A RAB27B RPN1 SLC1A4 SEC22B SDCBP SND1 SYNGR1 SYPL1 SYTL1 SYTL2 CCT4 TMED10 TMEM33 TPP1 TRPV2 TYR TYRP1 DCT ATP6V1B2 ATP6V1G2 ATP6V0A1 HEL-S-…
2	21	APOC1;APOM	2.96612e-05	very-low-density_lipoprotein_particle	0.0952381	4.52781	21	10	1	1	8	11	APOA1 APOA2 APOA4 APOA5 APOBR APOB APOC1 APOC2 APOC3 APOC4 APOE APOH APOL1 APOM APOO LPL LSR PCYOX1 VIMP VLDLR NA	APOA1 APOA2 APOA4 APOB APOC1 APOC3 APOE APOH APOL1 APOM	APOM	APOC1	APOA1 APOA2 APOA4 APOB APOC3 APOE APOH APOL1	APOA5 APOBR APOC2 APOC4 APOO LPL LSR PCYOX1 VIMP VLDLR NA
7	471	ACE2;AGRN;FGB;HSP90AB1;ITGAM;MUC1;SPARC	6.0825e-05	cell_surface	0.014862	4.21592	472	48	7	0	41	425	HLA-A HLA-B HLA-C HLA-DRB1 SLC3A2 NT5E SERPINF2 APP AAMP ABCA7 ACE2 ACHE CHRNA1 ACKR3 ACVR1B ACVRL1 ADAM10 ADAM15 ADAM17 ADAM2 ADAM8 ADAM9 ADA ADIPOQ AGRN AIMP1 AMBP AMELX AMOT LRPAP1 ANGPTL3 ANK3 ANO6 ANTXR1 ANXA1 ANXA2 ANXA4 ANXA9 AOC3 APMAP APOA1 APOH AQP11 AREG AREGB ATPIF1 ATP5B ADAMTS13 ADAMTS7 ACVR2A BACE1 BACE2 BMP10 BMP2 BMPR2 BSPH1 BST2 C1QBP CD93 C5AR1 CDH1 CA4 CALR CAPN5 CTSG CAV3 CPM…	ACE2 ADIPOQ AGRN AMBP ANXA1 ANXA2 ANXA4 APMAP APOA1 APOH ATP5B BGN CALR CD14 CD44 CD63 CTSG DSG2 ELANE FGA FGB FGG GP1BA HSP90AB1 HSPA2 HSPA5 ICAM1 IGHM ITGAM ITGB2 KRT4 LBP MBL2 MSLN MUC1 PDIA3 PDIA4 PLG PROCR PROM1 SERPINF2 SLC3A2 SPARC TF TFRC THBS1 VASN VCAM1	ACE2 AGRN FGB HSP90AB1 ITGAM MUC1 SPARC		ADIPOQ AMBP ANXA1 ANXA2 ANXA4 APMAP APOA1 APOH ATP5B BGN CALR CD14 CD44 CD63 CTSG DSG2 ELANE FGA FGG GP1BA HSPA2 HSPA5 ICAM1 IGHM ITGB2 KRT4 LBP MBL2 MSLN PDIA3 PDIA4 PLG PROCR PROM1 SERPINF2 SLC3A2 TF TFRC THBS1 VASN VCAM1	HLA-A HLA-B HLA-C HLA-DRB1 NT5E APP AAMP ABCA7 ACHE CHRNA1 ACKR3 ACVR1B ACVRL1 ADAM10 ADAM15 ADAM17 ADAM2 ADAM8 ADAM9 ADA AIMP1 AMELX AMOT LRPAP1 ANGPTL3 ANK3 ANO6 ANTXR1 ANXA9 AOC3 AQP11 AREG AREGB ATPIF1 ADAMTS13 ADAMTS7 ACVR2A BACE1 BACE2 BMP10 BMP2 BMPR2 BSPH1 BST2 C1QBP CD93 C5AR1 CDH1 CA4 CAPN5 CAV3 CPM CCR10 CCR5 CCR7 CCR9 CD109 CD1B CD1D CD209 CD226 CD24 CD2 CD36 CD38 CD53 CD59 CD80 CD86 …
3	97	C1QC;SFTPA1;SFTPA2	0.000180466	collagen_trimer	0.0309278	3.7436	97	15	0	3	12	88	ADIPOQ C1QA C1QB C1QC C1QL2 C1QL3 C1QL4 C1QL1 C1QTNF1 C1QTNF2 C1QTNF3 C1QTNF5 C1QTNF6 C1QTNF7 C1QTNF8 C1QTNF9 C1QTNF9B CCBE1 COL6A2 COL6A5 COL6A6 COL8A2 COL10A1 COL14A1 COL17A1 COL18A1 COL19A1 COL20A1 COLEC10 COLEC11 COLEC12 COL21A1 COLQ COL22A1 COL23A1 COL24A1 COL25A1 COL26A1 COL28A1 CTHRC1 EDA EMID1 EMILIN1 EMILIN2 FCN1 FCN2 FCN3 GLDN LOX MARCO MBL2 MSR1 OTOL1 PLOD2 SCARA3 SFTPA2 SFTPA1 SFTPD W…	ADIPOQ C1QA C1QB C1QC COL18A1 COL1A1 COL1A2 COL6A1 FCN3 MBL2 PCOLCE SFTPA1 SFTPA2 SFTPD TIMP1		C1QC SFTPA1 SFTPA2	ADIPOQ C1QA C1QB COL18A1 COL1A1 COL1A2 COL6A1 FCN3 MBL2 PCOLCE SFTPD TIMP1	C1QL2 C1QL3 C1QL4 C1QL1 C1QTNF1 C1QTNF2 C1QTNF3 C1QTNF5 C1QTNF6 C1QTNF7 C1QTNF8 C1QTNF9 C1QTNF9B CCBE1 COL6A2 COL6A5 COL6A6 COL8A2 COL10A1 COL14A1 COL17A1 COL19A1 COL20A1 COLEC10 COLEC11 COLEC12 COL21A1 COLQ COL22A1 COL23A1 COL24A1 COL25A1 COL26A1 COL28A1 CTHRC1 EDA EMID1 EMILIN1 EMILIN2 FCN1 FCN2 GLDN LOX MARCO MSR1 OTOL1 PLOD2 SCARA3 WDR33 COL5A1 COL4A3 COL13A1 MGC48915 SERPINH1 CD36 COL4A3BP P…
3	125	AGRN;HSP90B1;SPARC	0.000475274	extracellular_matrix	0.024	3.32306	125	27	2	1	24	98	AGRN AMELY APOE ADAMTSL5 ADAMTS10 ADAMTS12 ADAMTS4 BMP7 CCBE1 CILP CLU COL1A1 COL1A2 COL2A1 COL3A1 COL4A1 COL4A2 COL5A1 COL5A2 COL6A1 COL6A2 COL6A3 COL6A6 COL12A1 COL18A1 COL26A1 CRISPLD2 VCAN CYR61 HSD17B12 ECM1 EGFL7 EMILIN1 EMILIN2 HSP90B1 FBLN2 FBN1 FBN2 FGFBP3 FN1 SERPINE2 GLG1 HNRNPM HTRA1 IHH IL1RL1 KRT1 PKM LAMA1 LAMA5 LAMB1 LAMC1 LEFTY2 LPL LTBP1 LTBP3 LTBP4 MMP11 MMP14 MMP15 MMP21 MMP27…	AGRN APOE CLU COL18A1 COL1A1 COL1A2 COL3A1 COL6A1 COL6A3 ECM1 FN1 HSP90B1 HSPG2 KRT1 MMP2 MMP8 PKM PRSS2 SERPINE1 SOD3 SPARC THBS1 THBS4 TNC VCAN VTN VWF	AGRN SPARC	HSP90B1	APOE CLU COL18A1 COL1A1 COL1A2 COL3A1 COL6A1 COL6A3 ECM1 FN1 HSPG2 KRT1 MMP2 MMP8 PKM PRSS2 SERPINE1 SOD3 THBS1 THBS4 TNC VCAN VTN VWF	AMELY ADAMTSL5 ADAMTS10 ADAMTS12 ADAMTS4 BMP7 CCBE1 CILP COL2A1 COL4A1 COL4A2 COL5A1 COL5A2 COL6A2 COL6A6 COL12A1 COL26A1 CRISPLD2 CYR61 HSD17B12 EGFL7 EMILIN1 EMILIN2 FBLN2 FBN1 FBN2 FGFBP3 SERPINE2 GLG1 HNRNPM HTRA1 IHH IL1RL1 LAMA1 LAMA5 LAMB1 LAMC1 LEFTY2 LPL LTBP1 LTBP3 LTBP4 MMP11 MMP14 MMP15 MMP21 MMP27 MYOC NDNF NDP NID1 NID2 NOV OLFML2A PCSK6 PLSCR1 ALPL PXDN RARRES2 SFRP1 SFRP2 SHH SOD1…
2	56	ACTN4;TPM3	0.000575244	stress_fiber	0.0357143	3.24015	56	7	1	1	5	49	ABLIM1 ABLIM3 ACTN1 ACTN4 ACTA1 AMOT CNN2 CORO1B DAAM1 ENAH PTK2 FBLIM1 FERMT2 FHL3 FLNB FSCN1 ILK LIMA1 MLPH MICALL2 MYL12A MYL12B MYH10 MYH11 MYH14 MYH6 MYH7 MYH9 MYL9 MYLK NEBL NOX4 PXN PDLIM2 PDLIM7 PGM5 PSTPIP1 MST1R SEPT11 SEPT12 SEPT7 SEPT9 SH2B2 SHROOM4 SORBS1 SYNPO TPM1 TPM3 TPM4 VANGL2 ZYX GAS2L1 NA HEL-S-28 DKFZp686D10126 alpha-MHC	ACTA1 ACTN1 ACTN4 MYH9 TPM1 TPM3 TPM4	TPM3	ACTN4	ACTA1 ACTN1 MYH9 TPM1 TPM4	ABLIM1 ABLIM3 AMOT CNN2 CORO1B DAAM1 ENAH PTK2 FBLIM1 FERMT2 FHL3 FLNB FSCN1 ILK LIMA1 MLPH MICALL2 MYL12A MYL12B MYH10 MYH11 MYH14 MYH6 MYH7 MYL9 MYLK NEBL NOX4 PXN PDLIM2 PDLIM7 PGM5 PSTPIP1 MST1R SEPT11 SEPT12 SEPT7 SEPT9 SH2B2 SHROOM4 SORBS1 SYNPO VANGL2 ZYX GAS2L1 NA HEL-S-28 DKFZp686D10126 alpha-MHC
2	87	AGRN;MUC1	0.00206412	Golgi_lumen	0.0229885	2.68527	90	17	2	0	15	74	AGRN AGRP SDF4 VCAN CSPG4 CSPG5 DEFB103A DEFB103B DEFA1 DEFA1B DEFA3 DEFA4 DEFA5 DEFA6 DEFB1 DEFB4A DEFB4B F10 F7 F9 FMOD FURIN GAS6 BLZF1 GOLIM4 GPC1 GPC2 GPC3 GPC4 GPC5 GPC6 HS3ST1 INS KERA LUM OGN MMP11 MMP14 MMP16 MUC12 MUC13 MUC15 MUC16 MUC17 MUC19 MUC1 MUC20 MUC21 MUC2 MUC3A MUC3B MUC4 MUC5AC MUC5B MUC6 MUC7 MUCL1 NCAN NGF OMD PCSK5 PCSK6 HSPG2 ACAN BCAN BGN DCN PPIL2 PRELP PROC PROS1 PROZ …	AGRN BGN DEFA1 DEFA3 F10 F2 F9 HSPG2 LUM MUC1 MUC5AC MUC5B OGN PROS1 PROZ SOD3 VCAN	AGRN MUC1		BGN DEFA1 DEFA3 F10 F2 F9 HSPG2 LUM MUC5AC MUC5B OGN PROS1 PROZ SOD3 VCAN	AGRP SDF4 CSPG4 CSPG5 DEFB103A DEFB103B DEFA1B DEFA4 DEFA5 DEFA6 DEFB1 DEFB4A DEFB4B F7 FMOD FURIN GAS6 BLZF1 GOLIM4 GPC1 GPC2 GPC3 GPC4 GPC5 GPC6 HS3ST1 INS KERA MMP11 MMP14 MMP16 MUC12 MUC13 MUC15 MUC16 MUC17 MUC19 MUC20 MUC21 MUC2 MUC3A MUC3B MUC4 MUC6 MUC7 MUCL1 NCAN NGF OMD PCSK5 PCSK6 ACAN BCAN DCN PPIL2 PRELP PROC RAB33B SDC1 SDC2 SDC3 SDC4 TGFB1 WNT1 WNT3A WNT3 WNT4 WNT5A WNT5B WNT6 WNT7A…
4	377	ACTN4;CAPN1;HSP90B1;P4HB	0.00468494	focal_adhesion	0.0106101	2.3293	381	53	1	3	49	329	YWHAB YWHAE YWHAG YWHAQ YWHAZ AATF APBB1IP ACTB ACTC1 ACTN1 ACTN2 ACTN3 ACTN4 ADAM10 ADAM9 ADD1 AFAP1 AHNAK AIF1L AJUBA AKAP12 LAP3 ANXA1 ANXA5 ANXA6 ARPC1B ARF1 ARF6 ARHGEF2 ARHGEF7 ACTR2 ACTR3 ARPC5L ARPC2 ARPC3 ARPC5 ASAP3 ATAT1 B2M SLC4A2 BSG BCAR1 CDC42EP1 C2CD4B CD99L2 CDH13 CDH1 CDH2 CALR CAPN1 CAPN2 CAPN5 CAP1 NEDD9 CASS4 CAT CAV1 CD151 ALCAM CD44 CD59 CD81 CD97 CD99 CD9 CDC42 CHP1 CLTC C…	ACTB ACTC1 ACTN1 ACTN2 ACTN3 ACTN4 ACTR2 ACTR3 ANXA1 ANXA5 ANXA6 ARPC2 B2M CALR CAPN1 CAT CD44 CFL1 CLTC CTNNB1 EZR GDI2 GSN HSP90B1 HSPA1A HSPA5 HSPA8 HSPG2 ICAM1 JUP LCP1 MSN NCSTN NPM1 P4HB PDIA3 PFN1 PLEC PPIA PPIB PROCR RAC1 RDX S100A7 TNC TPM4 VCL VIM YWHAB YWHAE YWHAG YWHAQ YWHAZ	P4HB	ACTN4 CAPN1 HSP90B1	ACTB ACTC1 ACTN1 ACTN2 ACTN3 ACTR2 ACTR3 ANXA1 ANXA5 ANXA6 ARPC2 B2M CALR CAT CD44 CFL1 CLTC CTNNB1 EZR GDI2 GSN HSPA1A HSPA5 HSPA8 HSPG2 ICAM1 JUP LCP1 MSN NCSTN NPM1 PDIA3 PFN1 PLEC PPIA PPIB PROCR RAC1 RDX S100A7 TNC TPM4 VCL VIM YWHAB YWHAE YWHAG YWHAQ YWHAZ	AATF APBB1IP ADAM10 ADAM9 ADD1 AFAP1 AHNAK AIF1L AJUBA AKAP12 LAP3 ARPC1B ARF1 ARF6 ARHGEF2 ARHGEF7 ARPC5L ARPC3 ARPC5 ASAP3 ATAT1 SLC4A2 BSG BCAR1 CDC42EP1 C2CD4B CD99L2 CDH13 CDH1 CDH2 CAPN2 CAPN5 CAP1 NEDD9 CASS4 CAV1 CD151 ALCAM CD59 CD81 CD97 CD99 CD9 CDC42 CHP1 CNN1 CNN2 CNN3 CORO1B CORO1C CASK CSPG4 CSRP1 CSRP2 CTNNA1 GJA1 CYFIP1 DAB2 DAG1 DDR2 DIXDC1 LIG4 DOCK7 DPP4 DNM2 DST EPB41L2 EPB41…
22	4730	ACE2;ACTN4;AGRN;CAPN1;CHI3L1;CLEC3B;GPI;HSP90AA1;HSP90AA4P;HSP90AA5P;HSP90AB1;HSP90AB2P;HSP90AB3P;KPRP;KRT74;LDHAL6B;LDHB;MUC1;NEFH;PGK2;SERPINB6;SPARC	0.00479471	cytoplasm	0.00465116	2.31924	4751	178	16	6	156	4574	YWHAB YWHAH SFN YWHAQ YWHAZ PPP2R5A PPP2R5B PPP2R5E PPP2R2D SH3BP1 SH3BP5 EIF4EBP1 EIF4ENIF1 SLC3A2 HTR1B HTR2B HTR3A HTR4 NT5C3A NT5C3B NT5E NUDT1 ATG16L2 A1CF APP AAAS AAGAB AAMDC AAMP PRKAA1 AARSD1 GOT1L1 GOT1 AATF APOBEC3A APOBEC3C APOBEC3D APOBEC3F APOBEC3G APOBEC3H ABCA7 ABCA12 ABCD1 ABCE1 ABCF1 APOBEC1 ABHD5 ABHD14A ABHD14B ABI2 ABI3 ABL1 ABLIM1 ABLIM3 ABTB1 ACADL ACADVL ACBD6 ACSBG1 ACSBG…	ACADVL ACE2 ACTA1 ACTA2 ACTB ACTBL2 ACTC1 ACTG1 ACTN1 ACTN4 ACTR2 AEBP1 AFP AGRN AGT AHCY ALDH1A1 ALDH9A1 ANXA1 ANXA11 ANXA3 ANXA4 ANXA5 APEH API5 APOB APOE ARG1 ARPC2 ATRN B2M BLMH BLVRB BPI C9 CA1 CA2 CALM1 CALM3 CALR CAND1 CAPN1 CCT8 CD44 CFL1 CHI3L1 CLEC3B CLIC1 CLU CORO1A CPNE3 CPPED1 CTNNB1 DBH EEF1A1 EEF1A1P5 ELANE ENO1 ENO3 ERN1 EZR FASN FBP1 GAPDH GCA GDI1 GDI2 GOT1 GPI GPLD1 GSTP1 HPRT1…	ACE2 AGRN HSP90AA1 HSP90AA4P HSP90AA5P HSP90AB1 HSP90AB2P HSP90AB3P KPRP KRT74 LDHAL6B LDHB MUC1 NEFH PGK2 SPARC	ACTN4 CAPN1 CHI3L1 CLEC3B GPI SERPINB6	ACADVL ACTA1 ACTA2 ACTB ACTBL2 ACTC1 ACTG1 ACTN1 ACTR2 AEBP1 AFP AGT AHCY ALDH1A1 ALDH9A1 ANXA1 ANXA11 ANXA3 ANXA4 ANXA5 APEH API5 APOB APOE ARG1 ARPC2 ATRN B2M BLMH BLVRB BPI C9 CA1 CA2 CALM1 CALM3 CALR CAND1 CCT8 CD44 CFL1 CLIC1 CLU CORO1A CPNE3 CPPED1 CTNNB1 DBH EEF1A1 EEF1A1P5 ELANE ENO1 ENO3 ERN1 EZR FASN FBP1 GAPDH GCA GDI1 GDI2 GOT1 GPLD1 GSTP1 HPRT1 HSPA1A HSPA6 ILF2 IMPA1 ITIH4 JUP KPNB1…	PPP2R5A PPP2R5B PPP2R5E PPP2R2D SH3BP1 SH3BP5 EIF4EBP1 EIF4ENIF1 HTR1B HTR2B HTR3A HTR4 NT5C3A NT5C3B NT5E NUDT1 ATG16L2 A1CF APP AAAS AAGAB AAMDC AAMP PRKAA1 AARSD1 GOT1L1 AATF APOBEC3A APOBEC3C APOBEC3D APOBEC3F APOBEC3G APOBEC3H ABCA7 ABCA12 ABCD1 ABCE1 ABCF1 APOBEC1 ABHD5 ABHD14A ABHD14B ABI2 ABI3 ABL1 ABLIM1 ABLIM3 ABTB1 ACADL ACBD6 ACSBG1 ACSBG2 ACIN1 TNK2 ACTL7A ACTL7B ACLY ACOT11 ACO1 ACS…
2	121	KRT73;KRT79	0.0052316	intermediate_filament	0.0165289	2.28137	121	45	2	0	43	78	BFSP1 BFSP2 CLIP1 GJA1 DES DSP DST FLG GFAP IFFO1 IFFO2 KRT10 KRT12 KRT14 KRT15 KRT16 KRT17 KRT18 KRT19 KRT20 KRT23 KRT24 KRT25 KRT26 KRT27 KRT28 KRT39 KRT40 KRT9 KRT31 KRT32 KRT2 KRT76 KRT3 KRT4 KRT5 KRT6C KRT7 KRT80 KRT8 KRTAP13-1 KRTAP13-2 KRTAP13-3 KRTAP13-4 KRTAP15-1 KRTAP17-1 KRTAP19-1 KRTAP19-2 KRTAP19-3 KRTAP19-4 KRTAP19-5 KRTAP19-6 KRTAP19-7 KRTAP19-8 KRTAP20-1 KRTAP20-2 KRTAP20-3 KRTAP2…	DSP JUP KRT10 KRT13 KRT14 KRT15 KRT16 KRT17 KRT18 KRT19 KRT2 KRT20 KRT222 KRT24 KRT25 KRT27 KRT28 KRT3 KRT31 KRT32 KRT33A KRT33B KRT34 KRT35 KRT36 KRT37 KRT38 KRT4 KRT5 KRT6C KRT7 KRT72 KRT73 KRT76 KRT77 KRT78 KRT79 KRT8 KRT85 KRT86 KRT9 LMNA NME1-NME2 NME2 VIM	KRT73 KRT79		DSP JUP KRT10 KRT13 KRT14 KRT15 KRT16 KRT17 KRT18 KRT19 KRT2 KRT20 KRT222 KRT24 KRT25 KRT27 KRT28 KRT3 KRT31 KRT32 KRT33A KRT33B KRT34 KRT35 KRT36 KRT37 KRT38 KRT4 KRT5 KRT6C KRT7 KRT72 KRT76 KRT77 KRT78 KRT8 KRT85 KRT86 KRT9 LMNA NME1-NME2 NME2 VIM	BFSP1 BFSP2 CLIP1 GJA1 DES DST FLG GFAP IFFO1 IFFO2 KRT12 KRT23 KRT26 KRT39 KRT40 KRT80 KRTAP13-1 KRTAP13-2 KRTAP13-3 KRTAP13-4 KRTAP15-1 KRTAP17-1 KRTAP19-1 KRTAP19-2 KRTAP19-3 KRTAP19-4 KRTAP19-5 KRTAP19-6 KRTAP19-7 KRTAP19-8 KRTAP20-1 KRTAP20-2 KRTAP20-3 KRTAP20-4 KRTAP21-1 KRTAP21-2 KRTAP21-3 KRTAP22-1 KRTAP22-2 KRTAP23-1 KRTAP25-1 KRTAP26-1 KRTAP27-1 KRTAP6-1 KRTAP6-2 KRTAP6-3 KRTAP7-1 KRTAP…
2	144	FGB;MUC1	0.00844806	vesicle	0.0138889	2.07324	147	34	2	0	32	114	AHNAK ALDH3B1 ALS2 LRPAP1 ANO5 ANXA1 ANXA2 APOA1 APOE ARHGEF2 ATP1A1 ATP1A2 ATP1A3 ATP1B1 ATP2B3 BASP1 CALM1 CALM2 CALM3 CTSF CAV3 CAPS CBR1 CD59 CD81 CD9 CETP CIB1 CLTC CLIC1 COL6A2 COL6A3 C8B COL12A1 CFL1 CRHR1 DYNC1I1 DYNC1I2 DCTN2 DNAJC3 ECE1 EDIL3 EPS8 EPS8L2 EZR F5 F7 FBLN2 EFEMP2 FGA FGB FLOT2 GAPDH GNB1 GNB2 GDI2 SERPINE2 GNAI2 GPRC5C GPM6A GRIA4 GSTP1 HSPA1A HSPA1B IFT172 IFNGR1 ITGB2 KI…	ANXA1 ANXA2 APOA1 APOE C8B CALM1 CFL1 CLIC1 CLTC COL6A3 EZR FGA FGB GAPDH GDI2 GSTP1 HSPA1A ITGB2 MSN MUC1 MYL6 OGN PKM PROM1 SPTAN1 STOM TAGLN2 TF TFRC TKT TUBA1C TUBB2A TUBB4B VCL	FGB MUC1		ANXA1 ANXA2 APOA1 APOE C8B CALM1 CFL1 CLIC1 CLTC COL6A3 EZR FGA GAPDH GDI2 GSTP1 HSPA1A ITGB2 MSN MYL6 OGN PKM PROM1 SPTAN1 STOM TAGLN2 TF TFRC TKT TUBA1C TUBB2A TUBB4B VCL	AHNAK ALDH3B1 ALS2 LRPAP1 ANO5 ARHGEF2 ATP1A1 ATP1A2 ATP1A3 ATP1B1 ATP2B3 BASP1 CALM2 CALM3 CTSF CAV3 CAPS CBR1 CD59 CD81 CD9 CETP CIB1 COL6A2 COL12A1 CRHR1 DYNC1I1 DYNC1I2 DCTN2 DNAJC3 ECE1 EDIL3 EPS8 EPS8L2 F5 F7 FBLN2 EFEMP2 FLOT2 GNB1 GNB2 SERPINE2 GNAI2 GPRC5C GPM6A GRIA4 HSPA1B IFT172 IFNGR1 KIF9 KIF5B LFNG LGR6 LIM2 MAN1B1 MVB12A MVB12B MFGE8 MGAT1 MIF MUC16 MUC4 SLC9A3R1 NOD2 NPFF SLC34A2…
2	179	HSP90B1;P4HB	0.0151757	endoplasmic_reticulum_lumen	0.0111732	1.81885	179	26	1	1	24	153	ACHE APOA1 APOA2 APOA4 APOB ARSA ARSB ARSE ARSD ARSF ARSG ARSH ARSI ARSJ ARSK B2M CALR3 CALR CANX CD4 BCHE CLN6 CNPY3 COL1A1 COL1A2 COL2A1 COL3A1 COL4A1 COL4A2 COL4A3 COL4A4 COL4A5 COL4A6 COL5A1 COL5A2 COL5A3 COL6A1 COL6A2 COL6A3 COL7A1 COL8A1 COL8A2 COL9A1 COL9A2 COL9A3 COL10A1 COL11A1 COL11A2 COL12A1 COL13A1 COL14A1 COL15A1 COL16A1 COL17A1 COL18A1 COL19A1 COL20A1 COL21A1 COL22A1 COL23A1 COL24A1…	APOA1 APOA2 APOA4 APOB B2M BCHE CALR COL18A1 COL1A1 COL1A2 COL3A1 COL6A1 COL6A3 F10 F2 F9 HSP90B1 HSPA5 MINPP1 P4HB PDIA3 PDIA4 PDIA6 PPIB PRKCSH PROZ	P4HB	HSP90B1	APOA1 APOA2 APOA4 APOB B2M BCHE CALR COL18A1 COL1A1 COL1A2 COL3A1 COL6A1 COL6A3 F10 F2 F9 HSPA5 MINPP1 PDIA3 PDIA4 PDIA6 PPIB PRKCSH PROZ	ACHE ARSA ARSB ARSE ARSD ARSF ARSG ARSH ARSI ARSJ ARSK CALR3 CANX CD4 CLN6 CNPY3 COL2A1 COL4A1 COL4A2 COL4A3 COL4A4 COL4A5 COL4A6 COL5A1 COL5A2 COL5A3 COL6A2 COL7A1 COL8A1 COL8A2 COL9A1 COL9A2 COL9A3 COL10A1 COL11A1 COL11A2 COL12A1 COL13A1 COL14A1 COL15A1 COL16A1 COL17A1 COL19A1 COL20A1 COL21A1 COL22A1 COL23A1 COL24A1 COL25A1 COL26A1 COL27A1 COL28A1 CRTAP C19orf10 DNAJB11 DNAJC10 DNAJB9 DNAJC3 ED…
2	187	ACTN4;GPI	0.0170369	neuron_projection	0.0106952	1.76861	187	7	0	2	5	180	HTR2B CHRNB3 ACTN4 ANK2 ANKS1A ARF1 ARG1 ARHGEF7 ARPC2 ATCAY ATF4 ATP7A AVIL ACOT7 BAG3 BAIAP2 BDKRB1 BRAF RNF40 BRS3 CDH13 CASP8 CTSV CDC42 CDK16 CIB1 CLN3 CNKSR2 CPEB3 CPNE5 CTNND2 CX3CR1 CXADR CACYBP CYFIP1 CYFIP2 CYGB DAB1 DCX QDPR DOC2A DOCK7 DTNBP1 EPHA8 FAM107A FADD FGF13 FOSL1 FOS FRMD7 GPI GABBR2 ABAT GNB3 GDI1 GHSR GNAO1 GPM6A GRIP1 RASGRP2 HNMT HRH3 IGF1R INPP5K IQGAP1 ITGA1 ITSN1 CAMK…	ACTN4 ARG1 ARPC2 GDI1 GPI PFN1 VIM		ACTN4 GPI	ARG1 ARPC2 GDI1 PFN1 VIM	HTR2B CHRNB3 ANK2 ANKS1A ARF1 ARHGEF7 ATCAY ATF4 ATP7A AVIL ACOT7 BAG3 BAIAP2 BDKRB1 BRAF RNF40 BRS3 CDH13 CASP8 CTSV CDC42 CDK16 CIB1 CLN3 CNKSR2 CPEB3 CPNE5 CTNND2 CX3CR1 CXADR CACYBP CYFIP1 CYFIP2 CYGB DAB1 DCX QDPR DOC2A DOCK7 DTNBP1 EPHA8 FAM107A FADD FGF13 FOSL1 FOS FRMD7 GABBR2 ABAT GNB3 GHSR GNAO1 GPM6A GRIP1 RASGRP2 HNMT HRH3 IGF1R INPP5K IQGAP1 ITGA1 ITSN1 CAMK1G KIF1A KIF1B KIF5B KLC2 …
3	359	ACTN4;APCS;SERPINB6	0.0202578	protein_complex	0.00835655	1.69341	382	27	1	2	24	357	YWHAQ YWHAZ EPB41 EIF4EBP1 ACTL6A ACTL7A ACR ACTA2 ACTB ACTN4 ADCY2 SSX2IP SCIN AIF1L AKT1S1 ALB ALK ALS2 AMFR AR NPPB ANXA1 ANXA2 APBA1 AQP2 AQP4 ARHGEF2 ARHGEF7 ASF1A ASF1B ATP1A1 ATP2B4 ACVR2B BCL10 BCL3 BCR BECN1 BHMT BIRC3 BIRC8 CDCA8 BRCA1 BRCA2 BSND BTBD1 CABP1 CHAF1A CHAF1B CANX CAPN3 CAV1 CAV2 CCDC113 CCM2 CD19 CDKN2A CDC20 CDC37 CDKN1B CEP290 CEP76 CEP97 CFTR HSPD1 CHD4 CHD8 CISD2 CKAP5…	ACTA2 ACTB ACTN4 ALB ANXA1 ANXA2 APCS CLTC COL6A1 CORO1A GDI1 GSN H3F3A HIST1H3A HIST1H4A KPNB1 MYH2 MYH9 RAN RBP4 SERPINA5 SERPINB6 SPTBN1 TTR VCL YWHAQ YWHAZ	APCS	ACTN4 SERPINB6	ACTA2 ACTB ALB ANXA1 ANXA2 CLTC COL6A1 CORO1A GDI1 GSN H3F3A HIST1H3A HIST1H4A KPNB1 MYH2 MYH9 RAN RBP4 SERPINA5 SPTBN1 TTR VCL YWHAQ YWHAZ	EPB41 EIF4EBP1 ACTL6A ACTL7A ACR ADCY2 SSX2IP SCIN AIF1L AKT1S1 ALK ALS2 AMFR AR NPPB APBA1 AQP2 AQP4 ARHGEF2 ARHGEF7 ASF1A ASF1B ATP1A1 ATP2B4 ACVR2B BCL10 BCL3 BCR BECN1 BHMT BIRC3 BIRC8 CDCA8 BRCA1 BRCA2 BSND BTBD1 CABP1 CHAF1A CHAF1B CANX CAPN3 CAV1 CAV2 CCDC113 CCM2 CD19 CDKN2A CDC20 CDC37 CDKN1B CEP290 CEP76 CEP97 CFTR HSPD1 CHD4 CHD8 CISD2 CKAP5 CNST COL6A2 CCP110 CEP250 CPS1 ORAI1 CRB2 CR…
2	208	FGB;ITGAM	0.0225072	external_side_of_plasma_membrane	0.00961538	1.64768	208	18	2	0	16	191	HLA-DRB1 ABCA1 ABCG1 ACE CHRNA4 CHRNB2 ADA AMOT ENPEP ANPEP ANO1 ANXA5 AQP4 ASTN1 B2M B4GALT1 BCAM BTLA CDH13 CALR CTSV CCR1 CCR4 CCR5 CCR7 ALCAM CD19 MS4A1 CD226 CD22 CD244 CD276 CD27 CD28 CD2 CD33 CD34 CD36 CD3E CD40LG CD44 CD4 CD5 CD69 CD79A CD79B CD80 CD83 CD86 CD8A CD8B CD9 CLPTM1 CR2 CTLA4 CXCL9 CXCR3 CXCR4 CXCR5 CXCL10 DLK1 ECE1 ENG EMR1 ENOX2 EPHA5 FCER2 FCER1A MS4A2 FCER1G FCGR3A FCRL6 F…	ANPEP ANXA5 B2M CALR CD44 FCGR3A FGA FGB FGG GSR ICAM1 ITGAM SELL SERPINA5 TFRC THBS1 VCAM1 VWF	FGB ITGAM		ANPEP ANXA5 B2M CALR CD44 FCGR3A FGA FGG GSR ICAM1 SELL SERPINA5 TFRC THBS1 VCAM1 VWF	HLA-DRB1 ABCA1 ABCG1 ACE CHRNA4 CHRNB2 ADA AMOT ENPEP ANO1 AQP4 ASTN1 B4GALT1 BCAM BTLA CDH13 CTSV CCR1 CCR4 CCR5 CCR7 ALCAM CD19 MS4A1 CD226 CD22 CD244 CD276 CD27 CD28 CD2 CD33 CD34 CD36 CD3E CD40LG CD4 CD5 CD69 CD79A CD79B CD80 CD83 CD86 CD8A CD8B CD9 CLPTM1 CR2 CTLA4 CXCL9 CXCR3 CXCR4 CXCR5 CXCL10 DLK1 ECE1 ENG EMR1 ENOX2 EPHA5 FCER2 FCER1A MS4A2 FCER1G FCRL6 FGF8 FLT3 GFRA3 C10orf54 GYPA GLRA…
2	256	HSP90AB1;MUC1	0.0381991	apical_plasma_membrane	0.0078125	1.41795	256	12	2	0	10	244	SLC3A2 PRKAA1 ABCA7 ABCG5 ABCG8 ACY3 ADAM17 ADRB2 AJAP1 AKR1A1 AKAP7 AMN AMOTL1 AMOTL2 ENPEP ANK2 ANO1 ANXA13 AP2A1 AQP1 AQP2 AQP5 ATP1A1 ATP1B1 ATP1B2 ATP2B2 ATP8B1 BMPR2 BST2 CACNB3 CDH2 CA4 CAV1 TMEM30A CD34 CD9 CDHR2 CFTR CIB1 CLCA4 CLCN3 CLDN1 CLDN4 CLDND1 CD300LG CYP4A11 CYP4F2 CYP4F12 CRB1 CRB3 CSPG4 CUBN GJA1 GJB6 CYBA DAB2 DDR2 DPEP1 DPP4 DSG1 DSG2 DUOX1 DUOX2 DSTYK EGFR EMP2 EPCAM ERBB2…	DSG1 DSG2 EZR FN1 HSP90AB1 IGFBP2 MGAM MSN MUC1 PROM1 SLC3A2 TF	HSP90AB1 MUC1		DSG1 DSG2 EZR FN1 IGFBP2 MGAM MSN PROM1 SLC3A2 TF	PRKAA1 ABCA7 ABCG5 ABCG8 ACY3 ADAM17 ADRB2 AJAP1 AKR1A1 AKAP7 AMN AMOTL1 AMOTL2 ENPEP ANK2 ANO1 ANXA13 AP2A1 AQP1 AQP2 AQP5 ATP1A1 ATP1B1 ATP1B2 ATP2B2 ATP8B1 BMPR2 BST2 CACNB3 CDH2 CA4 CAV1 TMEM30A CD34 CD9 CDHR2 CFTR CIB1 CLCA4 CLCN3 CLDN1 CLDN4 CLDND1 CD300LG CYP4A11 CYP4F2 CYP4F12 CRB1 CRB3 CSPG4 CUBN GJA1 GJB6 CYBA DAB2 DDR2 DPEP1 DPP4 DUOX1 DUOX2 DSTYK EGFR EMP2 EPCAM ERBB2 ERBB3 PTK2 FOLR1…
12	2707	CAPN1;EEF1G;FTL;GPI;HBB;HSP90AA1;HSP90AB1;HSP90B1;LDHA;LDHB;SERPINB6;TPM3	0.0436147	cytosol	0.00443295	1.36037	2715	171	8	4	159	2549	YWHAB YWHAE YWHAH YWHAG SFN YWHAQ YWHAZ PPP2R5D PPP2R1A PPP2R5B PPP2R2A HAAO EIF4EBP1 EIF4ENIF1 HTR2A NT5C1A NT5C1B NT5C3A NT5C2 PGD PGLS NUDT1 A2M APP AACS AAGAB PRKAB1 PRKAB2 PRKAG1 PRKAG2 PRKAG3 PRKAA1 PRKAA2 GOT1 APBB1IP APOBEC3G ABCA12 ABCD1 ABCD2 ABCD3 ABHD5 ABHD10 ABHD14B ABI1 ABI2 ABL1 ABL2 ABR ACACA ACACB ACSBG2 ACIN1 ACLY ACMSD ACOT12 ACOT13 ACO1 ACOT1 ACOT6 ACSS2 ACTA2 POTEKP ACTB ACTC…	A2M ACTA1 ACTA2 ACTB ACTC1 ACTG1 ACTG2 ACTN1 ACTN2 ACTN3 ACTR2 ACTR3 AHCY AKR1B10 ALAD ALDH1A1 ALDH9A1 ALDOA ALDOC ANPEP AP1B1 APOA1 APOA2 APOA4 APOB ARG1 ARPC2 ARPC4 BLMH BLVRB CA1 CA2 CALM1 CALR CAMP CAPN1 CAT CCT8 CDA CLTC CLU CNDP2 CPNE3 CTNNB1 CTSH DSG1 EEF1A1 EEF1G EEF2 ENO1 ENO2 ENO3 EZR FAH FASN FBP1 FTH1 FTL GAPDH GC GDI1 GDI2 GGCT GGH GOT1 GPI GSN GSR GSS GSTP1 HBA1 HBB HBD HBG1 HBG2 HP…	EEF1G FTL HBB HSP90AA1 HSP90AB1 LDHA LDHB TPM3	CAPN1 GPI HSP90B1 SERPINB6	A2M ACTA1 ACTA2 ACTB ACTC1 ACTG1 ACTG2 ACTN1 ACTN2 ACTN3 ACTR2 ACTR3 AHCY AKR1B10 ALAD ALDH1A1 ALDH9A1 ALDOA ALDOC ANPEP AP1B1 APOA1 APOA2 APOA4 APOB ARG1 ARPC2 ARPC4 BLMH BLVRB CA1 CA2 CALM1 CALR CAMP CAT CCT8 CDA CLTC CLU CNDP2 CPNE3 CTNNB1 CTSH DSG1 EEF1A1 EEF2 ENO1 ENO2 ENO3 EZR FAH FASN FBP1 FTH1 GAPDH GC GDI1 GDI2 GGCT GGH GOT1 GSN GSR GSS GSTP1 HBA1 HBD HBG1 HBG2 HPRT1 HSPA1A HSPA1L HSPA2 …	PPP2R5D PPP2R1A PPP2R5B PPP2R2A HAAO EIF4EBP1 EIF4ENIF1 HTR2A NT5C1A NT5C1B NT5C3A NT5C2 PGLS NUDT1 APP AACS AAGAB PRKAB1 PRKAB2 PRKAG1 PRKAG2 PRKAG3 PRKAA1 PRKAA2 APBB1IP APOBEC3G ABCA12 ABCD1 ABCD2 ABCD3 ABHD5 ABHD10 ABHD14B ABI1 ABI2 ABL1 ABL2 ABR ACACA ACACB ACSBG2 ACIN1 ACLY ACMSD ACOT12 ACOT13 ACO1 ACOT1 ACOT6 ACSS2 ACTR1B ACTR1A ACY1 ADAL ADA ADCK4 ADCY10 ADD1 ADH1A ADH1B ADH1C ADH4 ADH6 A…
11	2459	CAPN1;EEF1G;FTL;GPI;HSP90AA1;HSP90AB1;HSP90B1;LAMP2;LDHA;LDHB;LGALS3BP	0.0472249	membrane	0.00447336	1.32583	2485	123	7	4	112	2370	YWHAB YWHAE YWHAG YWHAQ HLA-A HLA-B PPP2R1A HLA-C HLA-DRB1 EIF4EBP3 EIF4ENIF1 SLC3A2 HTR4 NT5E ALDH16A1 LRG1 A4GALT A4GNT ADORA2A SLC7A10 AAAS SLC1A5 PRKAG1 ABHD17A ABHD17B ABCA2 ABCA3 ABCA4 ABCB8 ABCB11 ABCD1 ABCD3 ABCE1 ABCF1 ABCF2 ABCF3 ABHD15 ABHD13 ABI3 ABR ACAP1 ACAP2 SLC33A1 ACBD5 ACSBG2 ACHE CHRNA10 CHRNA4 TNK2 ACLY CHRM1 SCD ACOX1 ACOX3 ACSL1 ACSL3 ACSL4 ACSL5 ACSL6 ACTB ACTC1 ACTG1 ACTR…	ACTB ACTC1 ACTG1 ACTR2 ACTR3 ALDOA ANXA11 ANXA2 ANXA3 ANXA5 ANXA6 API5 APMAP APOE ATP5B AZGP1 B2M BCHE C8A C8B CALR CAND1 CAPN1 CAT CD163 CD44 CD5L CDH5 CEACAM1 CFI CFL1 CLIC1 CLTC COL6A1 CORO1A CTNNB1 CTSS DBH DNAJC14 EEF1A1 EEF1G EEF2 ENO1 ENO3 EZR F10 F11 FASN FOLR2 FOLR3 FTL GAPDH GDI2 GP1BA GPI GUSB HBA1 HEXA HEXB HIST1H3A HIST1H4A HSP90AA1 HSP90AB1 HSP90B1 HSPA2 HSPA5 HSPA8 ICAM1 ICAM2 IFIT…	EEF1G FTL HSP90AA1 HSP90AB1 LDHA LDHB LGALS3BP	CAPN1 GPI HSP90B1 LAMP2	ACTB ACTC1 ACTG1 ACTR2 ACTR3 ALDOA ANXA11 ANXA2 ANXA3 ANXA5 ANXA6 API5 APMAP APOE ATP5B AZGP1 B2M BCHE C8A C8B CALR CAND1 CAT CD163 CD44 CD5L CDH5 CEACAM1 CFI CFL1 CLIC1 CLTC COL6A1 CORO1A CTNNB1 CTSS DBH DNAJC14 EEF1A1 EEF2 ENO1 ENO3 EZR F10 F11 FASN FOLR2 FOLR3 GAPDH GDI2 GP1BA GUSB HBA1 HEXA HEXB HIST1H3A HIST1H4A HSPA2 HSPA5 HSPA8 ICAM1 ICAM2 IFITM1 IL1RAP ILF2 ITGB2 KPNB1 KRT1 KRT10 KRT2 KRT…	HLA-A HLA-B PPP2R1A HLA-C HLA-DRB1 EIF4EBP3 EIF4ENIF1 HTR4 NT5E ALDH16A1 A4GALT A4GNT ADORA2A SLC7A10 AAAS SLC1A5 PRKAG1 ABHD17A ABHD17B ABCA2 ABCA3 ABCA4 ABCB8 ABCB11 ABCD1 ABCD3 ABCE1 ABCF1 ABCF2 ABCF3 ABHD15 ABHD13 ABI3 ABR ACAP1 ACAP2 SLC33A1 ACBD5 ACSBG2 ACHE CHRNA10 CHRNA4 TNK2 ACLY CHRM1 SCD ACOX1 ACOX3 ACSL1 ACSL3 ACSL4 ACSL5 ACSL6 ACTR1B ADAM10 ADAM17 ADAM18 AGPS ADA ADCY2 ADCY3 ADCY4 AD…

## Sheet: d) MF
Nmatch	Ncat	genes	Pvalue	Des	Relative	Pvalue2	Nall	Nid	Nup	Ndown	Neq	Nnot	gnAll	gnId	gnUp	gnDown	gnEq	gnNot
3	7	LDHA;LDHAL6B;LDHB	2.21368e-09	L-lactate_dehydrogenase_activity	0.428571	8.65489	7	5	3	0	2	2	LDHAL6A LDHAL6B LDHA LDHB LDHC NA HEL-S-133P	LDHA LDHAL6A LDHAL6B LDHB LDHC	LDHA LDHAL6B LDHB		LDHAL6A LDHC	NA HEL-S-133P
2	4	HSP90AA1;HSP90AB1	9.23909e-08	TPR_domain_binding	0.5	7.03437	4	2	2	0	0	2	STUB1 HSP90AA1 HSP90AB1 PDE2A	HSP90AA1 HSP90AB1	HSP90AA1 HSP90AB1			STUB1 PDE2A
3	20	APOF;APOM;SFTPA1	2.97944e-07	lipid_transporter_activity	0.15	6.52587	20	9	2	1	6	11	ABCA12 APOA2 APOA4 APOC4 APOD APOE APOF APOL3 APOM CETP CFHR4 MTTP RFT1 GM2A SFTPA1 SLCO2A1 APOB LOC400499 NA PRIC295	APOA2 APOA4 APOB APOD APOE APOF APOM CFHR4 SFTPA1	APOF APOM	SFTPA1	APOA2 APOA4 APOB APOD APOE CFHR4	ABCA12 APOC4 APOL3 CETP MTTP RFT1 GM2A SLCO2A1 LOC400499 NA PRIC295
7	242	FGB;KRT73;KRT74;KRT75;KRT79;KRT87P;NEFH	4.65683e-07	structural_molecule_activity	0.0289256	6.33191	242	58	7	0	51	187	ADD1 ADD2 ANK1 ANXA1 ASPH BFAR CDC42SE2 CAV1 CCDC108 CLTA CLTB CLDN10 CLDN11 CLDN12 CLDN14 CLDN15 CLDN16 CLDN17 CLDN18 CLDN19 CLDN1 CLDN20 CLDN22 CLDN23 CLDN24 CLDN25 CLDN2 CLDN3 CLDN4 CLDN5 CLDN6 CLDN7 CLDN8 CLDN9 CLTC CLTCL1 COL4A3 COL18A1 COPA COPB2 COPB1 COPE COPG1 COPG2 CRYBB2 CROCC CTNNA1 CTNNA3 CTNNB1 CTNNAL1 CYLC1 CSTA DCTN3 DSP EPB41L1 EPB41L2 EIF3A HERVK_113 ERVK13-1 ERVK-18 ERVK-19 ERV…	ANXA1 CLTC COL18A1 CTNNB1 CYLC1 DSP FGA FGB FGG JUP KRT1 KRT13 KRT14 KRT15 KRT17 KRT18 KRT19 KRT222 KRT24 KRT25 KRT27 KRT28 KRT3 KRT32 KRT33A KRT33B KRT34 KRT35 KRT37 KRT38 KRT4 KRT5 KRT6C KRT7 KRT71 KRT72 KRT73 KRT74 KRT75 KRT76 KRT77 KRT78 KRT79 KRT8 KRT81 KRT83 KRT85 KRT86 KRT87P KRT9 LMNA NEFH TUBA1A TUBA1B TUBA1C TUBB VCL VIM	FGB KRT73 KRT74 KRT75 KRT79 KRT87P NEFH		ANXA1 CLTC COL18A1 CTNNB1 CYLC1 DSP FGA FGG JUP KRT1 KRT13 KRT14 KRT15 KRT17 KRT18 KRT19 KRT222 KRT24 KRT25 KRT27 KRT28 KRT3 KRT32 KRT33A KRT33B KRT34 KRT35 KRT37 KRT38 KRT4 KRT5 KRT6C KRT7 KRT71 KRT72 KRT76 KRT77 KRT78 KRT8 KRT81 KRT83 KRT85 KRT86 KRT9 LMNA TUBA1A TUBA1B TUBA1C TUBB VCL VIM	ADD1 ADD2 ANK1 ASPH BFAR CDC42SE2 CAV1 CCDC108 CLTA CLTB CLDN10 CLDN11 CLDN12 CLDN14 CLDN15 CLDN16 CLDN17 CLDN18 CLDN19 CLDN1 CLDN20 CLDN22 CLDN23 CLDN24 CLDN25 CLDN2 CLDN3 CLDN4 CLDN5 CLDN6 CLDN7 CLDN8 CLDN9 CLTCL1 COL4A3 COPA COPB2 COPB1 COPE COPG1 COPG2 CRYBB2 CROCC CTNNA1 CTNNA3 CTNNAL1 CSTA DCTN3 EPB41L1 EPB41L2 EIF3A HERVK_113 ERVK13-1 ERVK-18 ERVK-19 ERVK-21 ERVK-24 ERVK-25 ERVK-6 ERVK-7 E…
2	8	APCS;HSP90B1	1.28284e-06	virion_binding	0.25	5.89183	8	4	1	1	2	4	CD209 CLEC4M HSP90B1 HIPK2 PPIA PTX3 PVRL1 APCS	APCS HSP90B1 PPIA PTX3	APCS	HSP90B1	PPIA PTX3	CD209 CLEC4M HIPK2 PVRL1
2	9	HSP90AA1;HSP90AB1	1.92029e-06	nitric-oxide_synthase_regulator_activity	0.222222	5.71663	10	4	2	0	2	6	AKT1 CALM1 CALM2 CALM3 DYNLL1 ESR1 HSP90AA1 HSP90AB1 CALM3 DNCL1	CALM1 CALM3 HSP90AA1 HSP90AB1	HSP90AA1 HSP90AB1		CALM1 CALM3	AKT1 CALM2 DYNLL1 ESR1 DNCL1
2	16	HSP90AA1;HSP90AB1	1.26184e-05	MHC_class_II_protein_complex_binding	0.125	4.899	16	6	2	0	4	10	YWHAE HLA-DRB1 ANXA11 ATP1B1 MS4A1 CD81 HLA-DMA HLA-DMB HLA-DOA HLA-DOB HLA-DRA CD74 HSP90AA1 HSP90AB1 HSPA8 PKM	ANXA11 HSP90AA1 HSP90AB1 HSPA8 PKM YWHAE	HSP90AA1 HSP90AB1		ANXA11 HSPA8 PKM YWHAE	HLA-DRB1 ATP1B1 MS4A1 CD81 HLA-DMA HLA-DMB HLA-DOA HLA-DOB HLA-DRA CD74
2	18	HBA2;HBB	1.83111e-05	oxygen_transporter_activity	0.111111	4.73729	18	6	2	0	4	12	CYGB HBQ1 HBZ HBA1 HBA2 HBB HBD HBE1 HBG1 HBG2 HBM IPCEF1 MB NGB HBA2 G-gamma NA HBD/HBB	HBA1 HBA2 HBB HBD HBG1 HBG2	HBA2 HBB		HBA1 HBD HBG1 HBG2	CYGB HBQ1 HBZ HBE1 HBM IPCEF1 MB NGB G-gamma NA HBD/HBB
5	224	APCS;CHI3L1;CLEC3B;SFTPA1;SFTPA2	4.59535e-05	carbohydrate_binding	0.0223214	4.33768	226	18	1	4	13	210	AIM1L AIM1 ALG13 ASGR1 ASGR2 ATRNL1 ATRN CD93 CALR3 CALR CANX CD209 CD22 CD248 CD302 CD33 CD34 CD69 CD72 CDIPT CHI3L1 CHI3L2 CHIA CHODL CLEC12A CLEC12B CLEC18A CLEC18B CLEC18C CLEC19A CLEC10A CLEC11A CLEC14A CLEC1A CLEC1B CLEC2A CLEC2B CLEC2D CLEC2L CLEC3A CLEC4A CLEC4C CLEC4D CLEC4E CLEC4F CLEC4G CD207 CLEC4M CLEC5A CLEC6A CLEC7A CLEC9A CLECL1 CNTN1 CNTN2 C4B C4B_2 CRYBG3 VCAN SORD EMC7 EVA1C FB…	APCS ATRN C4B CALR CHI3L1 CLEC3B FCN3 ITLN1 ITLN2 KRT1 LGALS4 MBL2 MGAM SELL SFTPA1 SFTPA2 SFTPD VCAN	APCS	CHI3L1 CLEC3B SFTPA1 SFTPA2	ATRN C4B CALR FCN3 ITLN1 ITLN2 KRT1 LGALS4 MBL2 MGAM SELL SFTPD VCAN	AIM1L AIM1 ALG13 ASGR1 ASGR2 ATRNL1 CD93 CALR3 CANX CD209 CD22 CD248 CD302 CD33 CD34 CD69 CD72 CDIPT CHI3L2 CHIA CHODL CLEC12A CLEC12B CLEC18A CLEC18B CLEC18C CLEC19A CLEC10A CLEC11A CLEC14A CLEC1A CLEC1B CLEC2A CLEC2B CLEC2D CLEC2L CLEC3A CLEC4A CLEC4C CLEC4D CLEC4E CLEC4F CLEC4G CD207 CLEC4M CLEC5A CLEC6A CLEC7A CLEC9A CLECL1 CNTN1 CNTN2 C4B_2 CRYBG3 SORD EMC7 EVA1C FBXO2 FBXO6 FCER2 FCN1 FCN2 …
2	34	ACE2;ITGAM	0.000129927	glycoprotein_binding	0.0588235	3.8863	34	11	2	0	9	23	SERPINA1 ACE2 APOH CDH1 CALR CD4 ERLEC1 F7 FBXO17 FBXO27 FBXO6 FLNA FOXRED2 FYN HSPA5 IDE ITGA3 ITGAM ITGB2 LACRT LCK LDLR LMAN2 LRRK2 IGF2R OS9 PIP RASA1 TGFB1 THBS1 VIM VLDLR VWF AZGP1	ACE2 APOH AZGP1 CALR HSPA5 ITGAM ITGB2 SERPINA1 THBS1 VIM VWF	ACE2 ITGAM		APOH AZGP1 CALR HSPA5 ITGB2 SERPINA1 THBS1 VIM VWF	CDH1 CD4 ERLEC1 F7 FBXO17 FBXO27 FBXO6 FLNA FOXRED2 FYN IDE ITGA3 LACRT LCK LDLR LMAN2 LRRK2 IGF2R OS9 PIP RASA1 TGFB1 VLDLR
2	38	HBA2;HBB	0.000181663	oxygen_binding	0.0526316	3.74073	38	7	2	0	5	31	HAAO ADGB CYP17A1 CYP19A1 CYP1A1 CYP1B1 CYP26A1 CYP2A7 CYP2C18 CYP2C19 CYP2E1 CYP2F1 CYP3A4 CYP3A5 CYP3A7 CYP4B1 CYP8B1 CYGB HBQ1 HBZ HBA1 HBA2 HBB HBD HBE1 HBG1 HBG2 HBM MB NGB SOD2 TDO2 TH HBA2 G-gamma NA DKFZp564M2422 HBD/HBB	HBA1 HBA2 HBB HBD HBG1 HBG2 SOD2	HBA2 HBB		HBA1 HBD HBG1 HBG2 SOD2	HAAO ADGB CYP17A1 CYP19A1 CYP1A1 CYP1B1 CYP26A1 CYP2A7 CYP2C18 CYP2C19 CYP2E1 CYP2F1 CYP3A4 CYP3A5 CYP3A7 CYP4B1 CYP8B1 CYGB HBQ1 HBZ HBE1 HBM MB NGB TDO2 TH G-gamma NA DKFZp564M2422 HBD/HBB
2	40	CST3;LPA	0.000211885	endopeptidase_inhibitor_activity	0.05	3.6739	40	14	1	1	12	27	SERPINF2 A2ML1 LPA C3P1 C3 C4A C4B C4B_2 C5 CSTB CST3 CST7 PI3 SERPIND1 CAST SPINK1 SPINK2 ITIH3 ITIH2 ITIH4 PCSK1N PROL1 PROS1 PSMF1 PZP RECK RENBP SLPI SPINT2 SPP2 TFPI USP14 UCHL5 WFDC2 HEL-S-62p CPAMD8 NA LOC340268 A2M CD109	A2M C3 C4A C4B C5 CST3 ITIH2 ITIH3 ITIH4 LPA PROS1 PZP SERPIND1 SERPINF2	LPA	CST3	A2M C3 C4A C4B C5 ITIH2 ITIH3 ITIH4 PROS1 PZP SERPIND1 SERPINF2	A2ML1 C3P1 C4B_2 CSTB CST7 PI3 CAST SPINK1 SPINK2 PCSK1N PROL1 PSMF1 RECK RENBP SLPI SPINT2 SPP2 TFPI USP14 UCHL5 WFDC2 HEL-S-62p CPAMD8 NA LOC340268 CD109
4	197	FTL;HBA2;HBB;KLKB1	0.000264401	iron_ion_binding	0.0203046	3.57774	197	12	4	0	8	189	SCD ACO2 ADGB FDX1 ALKBH8 AGMO AOX1 BBOX1 CYP11B1 CYP11B2 CYP27C1 CYP2G1P CALR CH25H MT-CO1 CYP11A1 CYP17A1 CYP19A1 CYP1A1 CYP1A2 CYP1B1 CYP20A1 CYP21A2 CYP24A1 CYP26A1 CYP26B1 CYP26C1 CYP27A1 CYP27B1 CYP2A6 CYP2A7 CYP2A13 CYP2B6 CYP2C8 CYP2C9 CYP2C18 CYP2C19 CYP2D6 CYP2E1 CYP2F1 CYP2J2 CYP2R1 CYP2S1 CYP2U1 CYP2W1 CYP3A43 CYP39A1 CYP3A4 CYP3A5 CYP3A7 CYP46A1 CYP4A11 CYP4A22 CYP4B1 CYP4F2 CYP4F3 C…	CALR FTH1 FTL HBA1 HBA2 HBB HBD HBG1 HBG2 KLKB1 LCN2 LTF	FTL HBA2 HBB KLKB1		CALR FTH1 HBA1 HBD HBG1 HBG2 LCN2 LTF	SCD ACO2 ADGB FDX1 ALKBH8 AGMO AOX1 BBOX1 CYP11B1 CYP11B2 CYP27C1 CYP2G1P CH25H MT-CO1 CYP11A1 CYP17A1 CYP19A1 CYP1A1 CYP1A2 CYP1B1 CYP20A1 CYP21A2 CYP24A1 CYP26A1 CYP26B1 CYP26C1 CYP27A1 CYP27B1 CYP2A6 CYP2A7 CYP2A13 CYP2B6 CYP2C8 CYP2C9 CYP2C18 CYP2C19 CYP2D6 CYP2E1 CYP2F1 CYP2J2 CYP2R1 CYP2S1 CYP2U1 CYP2W1 CYP3A43 CYP39A1 CYP3A4 CYP3A5 CYP3A7 CYP46A1 CYP4A11 CYP4A22 CYP4B1 CYP4F2 CYP4F3 CYP4F8…
8	783	ACTN4;AGRN;APCS;CAPN1;CLEC3B;EFEMP1;HSP90B1;SPARC	0.000392999	calcium_ion_binding	0.0102171	3.40561	784	72	3	5	64	712	NDUFAB1 ACTN1 ACTN2 ACTN3 ACTN4 ADAM8 SCIN AGRN AIF1L AIF1 AMY2A ANKEF1 ANXA10 ANXA11 ANXA13 ANXA1 ANXA2 ANXA3 ANXA4 ANXA5 ANXA6 ANXA7 ANXA8 ANXA9 AOC1 AOC3 ARSA ASPH ASPN ATP2A1 ATP2A2 ATP2B2 ATP2C1 ADAMTS13 ANXA2P2 ANXA8L2 ANXA8L1 BMP1 BNIP2 BRAF CD93 C1R C1S C2CD5 C1orf87 SDF4 CABP1 CABP2 CABP4 CABP5 CABP7 CALN1 CABS1 CABYR CACNA1B CACNA1E CDH10 CDH11 CDH12 CDH13 CDH15 CDH16 CDH17 CDH18 CDH19 …	ACTN1 ACTN2 ACTN3 ACTN4 AGRN ANXA1 ANXA10 ANXA11 ANXA2 ANXA2P2 ANXA3 ANXA4 ANXA5 ANXA6 APCS C1R C1S CALM1 CALM2 CALM3 CALR CAPN1 CDH5 CLEC3B COMP CRP CRTAC1 DSG1 DSG2 EFEMP1 ENPP2 F10 F2 F9 FBLN1 FSTL1 GCA GSN HSP90B1 HSPA5 ITIH1 LCP1 MAN1A1 MMP8 MYL6 NUCB1 PDCD6 PLS1 PLS3 PON1 PRKCSH PROS1 PROZ PRSS2 PRSS3 S100A11 S100A12 S100A6 S100A7 S100A7A S100A8 S100A9 SPARC SPARCL1 SPTAN1 SVEP1 THBS1 THBS2…	AGRN APCS SPARC	ACTN4 CAPN1 CLEC3B EFEMP1 HSP90B1	ACTN1 ACTN2 ACTN3 ANXA1 ANXA10 ANXA11 ANXA2 ANXA2P2 ANXA3 ANXA4 ANXA5 ANXA6 C1R C1S CALM1 CALM2 CALM3 CALR CDH5 COMP CRP CRTAC1 DSG1 DSG2 ENPP2 F10 F2 F9 FBLN1 FSTL1 GCA GSN HSPA5 ITIH1 LCP1 MAN1A1 MMP8 MYL6 NUCB1 PDCD6 PLS1 PLS3 PON1 PRKCSH PROS1 PROZ PRSS2 PRSS3 S100A11 S100A12 S100A6 S100A7 S100A7A S100A8 S100A9 SPARCL1 SPTAN1 SVEP1 THBS1 THBS2 THBS4 TPM4 VCAN VIL1	NDUFAB1 ADAM8 SCIN AIF1L AIF1 AMY2A ANKEF1 ANXA13 ANXA7 ANXA8 ANXA9 AOC1 AOC3 ARSA ASPH ASPN ATP2A1 ATP2A2 ATP2B2 ATP2C1 ADAMTS13 ANXA8L2 ANXA8L1 BMP1 BNIP2 BRAF CD93 C2CD5 C1orf87 SDF4 CABP1 CABP2 CABP4 CABP5 CABP7 CALN1 CABS1 CABYR CACNA1B CACNA1E CDH10 CDH11 CDH12 CDH13 CDH15 CDH16 CDH17 CDH18 CDH19 CDH20 CDH22 CDH23 CDH24 CDH26 CDH1 CDH2 CDH3 CDH4 CDH6 CDH7 CDH8 CDH9 CALB1 CALB2 CALML3 CALML4…
2	59	CST3;SERPINB6	0.000670481	protease_binding	0.0338983	3.17361	59	15	0	2	13	44	SERPINA1 SERPINF2 A2M ADRM1 SERPINC1 ADAMTSL4 ADAMTS4 BCL10 BCL2 BDKRB2 BRCA2 CCBE1 CD28 CD70 CFLAR COMP CRADD CSTA CSTB CST3 POLG DPP4 DVL3 ECM1 ELANE FADD FN1 FLOT1 FURIN INSL3 INS SERPINA5 ITGA3 ITGAV ITGB1 ITGB3 LONP2 SELL NFRKB TP53 SERPINE1 PEO1 PINK1 ALPI RFFL FAP SRI SERPINB6 SERPINB9 F3 THAP5 TTN TNFAIP3 TNF TNFRSF10A TYSND1 UBC VWF CD30	A2M COMP CST3 ECM1 ELANE FN1 SELL SERPINA1 SERPINA5 SERPINB6 SERPINB9 SERPINC1 SERPINE1 SERPINF2 VWF		CST3 SERPINB6	A2M COMP ECM1 ELANE FN1 SELL SERPINA1 SERPINA5 SERPINB9 SERPINC1 SERPINE1 SERPINF2 VWF	ADRM1 ADAMTSL4 ADAMTS4 BCL10 BCL2 BDKRB2 BRCA2 CCBE1 CD28 CD70 CFLAR CRADD CSTA CSTB POLG DPP4 DVL3 FADD FLOT1 FURIN INSL3 INS ITGA3 ITGAV ITGB1 ITGB3 LONP2 NFRKB TP53 PEO1 PINK1 ALPI RFFL FAP SRI F3 THAP5 TTN TNFAIP3 TNF TNFRSF10A TYSND1 UBC CD30
3	147	CLEC3B;ITGAM;LPA	0.000873427	heparin_binding	0.0204082	3.05877	147	33	2	1	30	114	APP AAMP LRPAP1 ANG SERPINC1 AOC1 APLP1 APLP2 APOA5 LPA APOB APOE APOH ADAMTSL5 ADAMTS1 ADAMTS3 ADAMTS8 BMP4 BMP7 BSPH1 AZU1 CTSG CCDC80 CCL15 CCL23 CCL2 CCL7 CCL8 CECR1 CEL C6orf15 CFH CHRD COL5A1 COL5A3 COL13A1 COMP COL25A1 CRISPLD2 CTGF CXCL6 CXCL10 CXCL11 CXCL13 CYR61 HSD17B12 ECM2 ELANE F11 FBLN7 FGF10 FGF12 FGF14 FGF1 FGF2 FGF4 FGF7 FGF9 FGFBP1 FGFBP3 FGFR1 FGFR2 FGFR4 FGFRL1 FN1 FSTL1 G6B …	ABI3BP APOB APOE APOH AZU1 CECR1 CFH CLEC3B COMP CTSG ELANE F11 FN1 FSTL1 HRG ITGAM KNG1 LPA LTF MPO PCOLCE POSTN SAA1 SELL SERPINA10 SERPINA5 SERPINC1 SERPIND1 SOD3 THBS1 THBS2 THBS4 VTN	ITGAM LPA	CLEC3B	ABI3BP APOB APOE APOH AZU1 CECR1 CFH COMP CTSG ELANE F11 FN1 FSTL1 HRG KNG1 LTF MPO PCOLCE POSTN SAA1 SELL SERPINA10 SERPINA5 SERPINC1 SERPIND1 SOD3 THBS1 THBS2 THBS4 VTN	APP AAMP LRPAP1 ANG AOC1 APLP1 APLP2 APOA5 ADAMTSL5 ADAMTS1 ADAMTS3 ADAMTS8 BMP4 BMP7 BSPH1 CCDC80 CCL15 CCL23 CCL2 CCL7 CCL8 CEL C6orf15 CHRD COL5A1 COL5A3 COL13A1 COL25A1 CRISPLD2 CTGF CXCL6 CXCL10 CXCL11 CXCL13 CYR61 HSD17B12 ECM2 FBLN7 FGF10 FGF12 FGF14 FGF1 FGF2 FGF4 FGF7 FGF9 FGFBP1 FGFBP3 FGFR1 FGFR2 FGFR4 FGFRL1 G6B MSTN SERPINE2 GPNMB GREM2 HBEGF HDGF IMPG2 KAL1 LAMC2 LIPC LIPG LIPH LIPI…
3	171	HBA2;HBB;KLKB1	0.00152795	heme_binding	0.0175439	2.81589	171	14	3	0	11	161	ABCB6 ADGB AMBP BACH1 CYP11B1 CYP11B2 CYP27C1 CYP2G1P SDHC CAT CYB5D1 CBS MT-CO1 CYP11A1 CYP17A1 CYP19A1 CYP1A1 CYP1A2 CYP1B1 CYP20A1 CYP21A2 CYP24A1 CYP26A1 CYP26B1 CYP26C1 CYP27A1 CYP27B1 CYP2A6 CYP2A7 CYP2A13 CYP2B6 CYP2C8 CYP2C9 CYP2C18 CYP2C19 CYP2D6 CYP2E1 CYP2F1 CYP2J2 CYP2R1 CYP2S1 CYP2U1 CYP2W1 CYP3A43 CYP39A1 CYP3A4 CYP3A5 CYP3A7 CYP46A1 CYP4A11 CYP4A22 CYP4B1 CYP4F2 CYP4F3 CYP4F8 CYP4F…	AMBP CAT CYBB EPX HBA1 HBA2 HBB HBD HBG1 HBG2 HRG KLKB1 MPO PRDX1	HBA2 HBB KLKB1		AMBP CAT CYBB EPX HBA1 HBD HBG1 HBG2 HRG MPO PRDX1	ABCB6 ADGB BACH1 CYP11B1 CYP11B2 CYP27C1 CYP2G1P SDHC CYB5D1 CBS MT-CO1 CYP11A1 CYP17A1 CYP19A1 CYP1A1 CYP1A2 CYP1B1 CYP20A1 CYP21A2 CYP24A1 CYP26A1 CYP26B1 CYP26C1 CYP27A1 CYP27B1 CYP2A6 CYP2A7 CYP2A13 CYP2B6 CYP2C8 CYP2C9 CYP2C18 CYP2C19 CYP2D6 CYP2E1 CYP2F1 CYP2J2 CYP2R1 CYP2S1 CYP2U1 CYP2W1 CYP3A43 CYP39A1 CYP3A4 CYP3A5 CYP3A7 CYP46A1 CYP4A11 CYP4A22 CYP4B1 CYP4F2 CYP4F3 CYP4F8 CYP4F11 CYP4F1…
3	191	F12;KLKB1;LPA	0.00228701	serine-type_endopeptidase_activity	0.0157068	2.64073	191	35	3	0	32	157	APEH ACR LPA PRSS22 C1RL C1R C1S AZU1 CTSC CTSG CTSH CELA2A CELA2B CELA3A CELA3B CELA1 CFB CFD CFI CLPP CMA1 C2 CORIN CTRB1 CTRB2 CTRC CTRL DPP4 ELANE TMPRSS15 F10 F11 F12 F5 F7 F8 F9 FURIN GZMA GZMB GZMH GZMK GZMM HABP2 HPN HGFAC MST1 HTRA1 HTRA2 HTRA3 HTRA4 KLK10 KLK11 KLK12 KLK13 KLK14 KLK15 KLK1 KLK2 KLK3 KLK4 KLK5 KLK6 KLK7 KLK8 KLK9 KLKB1 LONP1 LONP2 MASP1 MASP2 MBTPS1 MMP2 MMP8 MST1L PCSK1…	APEH AZU1 C1R C1RL C1S C2 CFB CFD CFI CTSG CTSH ELANE F10 F11 F12 F2 F9 HABP2 HGFAC HP KLKB1 LPA LTF MMP2 MMP8 MST1 PLG PROZ PRSS1 PRSS2 PRSS3 PRSS3P2 PRSS57 PRTN3 TRY8	F12 KLKB1 LPA		APEH AZU1 C1R C1RL C1S C2 CFB CFD CFI CTSG CTSH ELANE F10 F11 F2 F9 HABP2 HGFAC HP LTF MMP2 MMP8 MST1 PLG PROZ PRSS1 PRSS2 PRSS3 PRSS3P2 PRSS57 PRTN3 TRY8	ACR PRSS22 CTSC CELA2A CELA2B CELA3A CELA3B CELA1 CLPP CMA1 CORIN CTRB1 CTRB2 CTRC CTRL DPP4 TMPRSS15 F5 F7 F8 FURIN GZMA GZMB GZMH GZMK GZMM HPN HTRA1 HTRA2 HTRA3 HTRA4 KLK10 KLK11 KLK12 KLK13 KLK14 KLK15 KLK1 KLK2 KLK3 KLK4 KLK5 KLK6 KLK7 KLK8 KLK9 LONP1 LONP2 MASP1 MASP2 MBTPS1 MST1L PCSK1 PCSK2 PRSS12 OVCH1 OVCH2 PARL PCSK4 PCSK5 PCSK6 PCSK7 PCSK9 PRSS36 PREPL PREP PROC PRSS23 PRSS27 PRSS29P …
[truncated: 2 more rows]

## Sheet: e) BP
Nmatch	Ncat	genes	Pvalue	Des	Relative	Pvalue2	Nall	Nid	Nup	Ndown	Neq	Nnot	gnAll	gnId	gnUp	gnDown	gnEq	gnNot
[truncated: 55 more rows]

## Sheet: f) KEGG_up
Nmatch	Ncat	genes	Pvalue	Des	Relative	Pvalue2	Nall	Nid	Nup	Ndown	Neq	Nnot	gnAll	gnId	gnUp	gnDown	gnEq	gnNot
[truncated: 15 more rows]

[truncated: 7 more sheets: g) CC_up, h) MF_up, i) BP_up, j) KEGG_down, k) CC_down, l) MF_down, m) BP_down]
