# Supplementary material for: Assessment of a Large-Scale Unbiased Malignant Pleural Effusion Proteomics Study of a Real-Life Cohort
Source: Cancers (Basel). 2022 Sep 8;14(18):4366. doi: 10.3390/cancers14184366 (PMC9496668; doi:10.3390/cancers14184366)
Supplement: Supplementary file 1 [file cancers-14-04366-s001.zip › Table S2_limmaRes_MPEvsEBPE.xls]

## Sheet: a) ExN
pro	logFC	AveExpr	t	P.Value	adj.P.Val	B	# rep M	# rep NM	Bag4A17_1	Bag4A17_2	Bag4A18_1	Bag4A18_2	Bag4A19_1	Bag4A19_2	Bag4A20_1	Bag4A20_2	Bag4A21_1	Bag4A21_2	Bag4A23_1	Bag4A23_2	Bag4A25_1	Bag4A25_2	Bag4A26_1	Bag4A26_2	Bag4A27_1	Bag4A27_2	Bag4A28_1	Bag4A28_2	Bag4A29_1	Bag4A29_2	Bag4A31_1	Bag4A31_2	Bag4A32_1	Bag4A32_2	Bag4A33_1	Bag4A33_2	Bag4A34_1	Bag4A34_2	Bag4A36_1	Bag4A36_2	Bag4B38_1	Bag4B38_2	Bag4B41_1	Bag4B41_2	Bag4B44_1	Bag4B44_2	Bag4B45_1	Bag4B45_2	Bag4B46_1
HSP90AA4P	6.12073	14.9065	5.91676	2.29858e-08	1.88484e-05	8.88816	79	53	10.787	11.2909	11.8184	11.2909	0	7.13813	12.9626	11.2909	12.4133	9.26369	20.2964	20.604	12.278	10.2115	11.4229	11.4229	10.2115	16.9432	0	15.6523	10.2115	13.0197	11.2909	0	12.6	10.787	13.5027	20.3324	16.0603	9.26369	0	0	11.3584	21.0922	19.9138	12.5097	9.5861	0	8.80639	0	11.0608
KRT73	1.01918	26.413	5.16066	8.03496e-07	0.000219622	5.56265	80	64	26.9791	26.9791	26.5686	26.3017	25.5036	25.1995	27.1877	26.9791	26.9553	26.8716	27.7384	27.795	26.9296	27.0645	27.1877	27.2754	26.8936	26.3357	27.8543	27.8403	27.5352	27.4781	26.86	27.029	27.1252	27.0902	25.909	25.8517	26.1088	26.5686	27.0401	27.1131	27.45	27.5779	26.1911	26.1088	24.7277	25.8761	25.3103	25.0314	25.2366
KRT74	1.01918	26.413	5.16066	8.03496e-07	0.000219622	5.56265	80	64	26.9791	26.9791	26.5686	26.3017	25.5036	25.1995	27.1877	26.9791	26.9553	26.8716	27.7384	27.795	26.9296	27.0645	27.1877	27.2754	26.8936	26.3357	27.8543	27.8403	27.5352	27.4781	26.86	27.029	27.1252	27.0902	25.909	25.8517	26.1088	26.5686	27.0401	27.1131	27.45	27.5779	26.1911	26.1088	24.7277	25.8761	25.3103	25.0314	25.2366
LGALS3BP	0.60593	26.9684	4.71403	5.68267e-06	0.00116495	3.74236	80	64	27.8757	27.7884	27.3068	27.0231	25.8822	26.2096	27.3452	27.5581	27.5433	27.4004	27.9377	27.5845	27.3452	27.0453	27.4004	27.4004	27.8923	27.759	26.3071	26.7118	27.7732	27.8328	26.6988	26.1851	27.8154	28.0631	25.8931	26.1593	26.9352	26.7832	25.7329	25.6833	27.2061	27.3208	26.7832	26.8078	26.7464	26.6119	29.0455	29.1784	27.2815
sp|P23083|HV103_HUMAN Ig heavy chain V-I region V35 OS=Homo sapiens PE=1 SV=1	-1.1394	25.3541	-4.55516	1.10804e-05	0.00181718	3.12336	80	64	25.0248	25.4852	26.9122	26.8657	23.7001	24.1465	24.9083	24.9984	25.1294	24.772	24.772	25.1562	26.1026	26.1593	25.8104	25.5853	25.3049	25.1294	22.0381	23.5393	25.0509	24.9473	25.8342	25.5218	24.4082	24.0119	26.2601	26.4313	25.2172	24.686	25.1929	25.1562	24.9083	25.7329	27.0453	26.6356	27.1548	26.7118	27.1071	26.5749	27.8923
KRT75	0.755381	27.1095	4.39292	2.15683e-05	0.00294767	2.50744	80	64	26.1385	26.3672	26.7247	26.3189	26.33	26.457	27.3208	26.7118	26.7697	27.9684	28.0977	28.5002	26.3902	26.2964	27.4986	27.2932	27.2568	26.6838	29.2856	28.9825	28.3344	28.3833	26.924	26.8408	27.2183	27.5151	26.7118	26.4934	26.4179	26.8774	27.6432	27.3208	29.0227	28.1631	26.33	27.1822	27.3452	27.5433	27.1932	26.4798	27.4986
NEFH	1.26458	24.8773	4.2941	3.20991e-05	0.00332739	2.14055	80	64	25.1168	25.2661	25.2762	24.3961	24.0993	23.793	26.2829	26.0182	25.5488	25.5728	25.94	25.7582	25.8572	25.784	24.5273	24.5877	25.7582	23.8688	26.2096	26.3071	26.127	26.115	25.6204	25.4852	25.0123	25.1929	24.3239	24.3477	23.9331	24.0643	24.2194	24.2467	24.7341	24.673	23.1078	23.0634	22.3823	22.6106	23.3947	22.3631	21.9667
LDHA	0.839481	25.8595	4.25436	3.75995e-05	0.00332739	1.99478	80	64	27.1437	26.8995	25.3613	25.4005	26.5043	26.6356	27.0709	27.0709	26.7339	25.2301	26.8544	26.7247	26.043	25.6964	25.7736	25.745	25.0379	25.2061	29.001	28.7684	26.043	25.4728	26.5623	26.0058	26.0905	24.7864	26.1593	26.457	24.2582	24.3477	25.7736	25.7329	25.2911	25.6204	24.4196	24.7864	25.5108	25.536	26.5164	26.1724	24.4781
HSP90AA1	0.873431	26.2483	4.23638	4.03738e-05	0.00332739	1.92921	80	64	27.9082	27.457	26.4313	26.1851	26.5994	23.4462	26.7697	26.4313	26.5749	26.8078	27.4286	27.0847	26.9914	26.8876	27.2302	26.9613	26.1026	26.3189	24.686	24.6268	27.457	27.4986	27.5271	26.7832	26.4934	26.4798	26.8292	26.8408	26.6607	23.6445	27.0847	27.0231	24.206	24.1712	25.8931	26.33	25.5728	25.9935	26.9974	26.7339	24.9984
KRT79	0.655899	27.4377	4.22584	4.2092e-05	0.00332739	1.89083	80	64	28.5346	28.1631	27.2061	26.9492	27.5581	27.3867	28.1335	28.18	28.1177	27.2568	28.6903	28.0811	28.0311	27.9377	27.9684	27.8923	27.8154	27.6432	28.1177	28.8699	28.2986	28.3674	28.2807	28.049	27.9082	27.7024	27.5433	26.2096	27.2932	27.5271	28.2458	28.1335	29.14	28.2807	27.1681	26.8774	27.8477	27.1932	27.759	27.1071	27.8154
KRT84	1.11306	25.0826	4.21096	4.46357e-05	0.00332739	1.83681	80	64	24.5693	24.667	25.1294	25.0248	25.2544	24.9984	24.6153	24.0993	24.673	25.94	27.1681	26.7591	23.687	23.7672	26.539	26.0905	24.9616	24.759	27.5997	27.9377	26.6356	26.3902	24.9356	25.1815	24.9616	25.3387	24.4082	24.5389	25.2301	25.7582	25.8104	25.6592	27.2693	27.3734	25.784	25.8822	24.2194	25.5613	24.4781	24.6019	24.9616
IGFBP2	4.16973	16.7025	4.17071	5.22756e-05	0.00357216	1.69142	80	57	21.467	21.8671	19.2302	18.7075	19.1731	19.9946	20.7287	19.4513	20.1877	21.5836	22.6738	23.1078	18.628	20.4407	21.3276	20.2621	21.166	21.2247	18.0723	0	21.2982	21.3532	20.1515	21.7104	21.425	21.8272	13.5027	21.1169	8.80639	22.905	0	0	11.3584	18.628	21.7104	22.2249	9.5861	0	19.2302	19.6547	21.1956
HSP90AB3P	0.903157	25.8341	4.14292	5.82667e-05	0.00359369	1.59165	80	64	27.8923	27.5713	25.9037	25.7969	26.4066	23.6161	26.8408	26.5164	26.5994	26.8995	27.457	27.1313	27.0709	26.9974	27.0956	26.8408	26.2718	26.2601	23.7672	25.3276	27.3589	27.3589	26.9352	26.5505	25.5108	26.043	26.3783	26.4685	26.5623	23.5264	27.1681	27.058	23.1402	24.6504	25.4005	25.6318	25.4615	25.1029	25.5218	25.6833	25.0915
HSP90AB2P	1.04628	25.6762	4.12964	6.13556e-05	0.00359369	1.54417	80	64	27.8328	27.4286	25.8572	25.8104	26.2964	22.4338	26.7293	26.3843	26.539	26.8408	27.4135	27.0709	27.0231	26.9122	27.0349	26.6988	26.1971	26.2371	23.4333	25.1562	27.2932	27.3392	26.9492	26.5277	25.745	26.1026	26.4179	26.4447	26.4313	22.8726	27.0956	27.0453	23.018	23.3947	25.0644	25.5853	25.1426	24.7976	25.6091	25.745	24.206
CAPN1	-0.825133	24.7121	-4.10002	6.88199e-05	0.00376215	1.43869	80	64	23.9464	23.9194	23.6307	23.894	24.7211	24.8188	23.7806	23.6307	23.4591	23.894	23.8065	23.7672	24.7085	24.759	23.7402	24.0373	24.3858	23.7806	28.9593	28.7108	24.2977	24.9745	24.3239	24.3858	24.1712	25.1294	24.0264	23.3798	25.6318	25.6318	25.2911	25.4248	25.5976	25.1671	23.1402	24.1227	23.5264	23.5515	23.7806	23.7806	23.7532
KRT71	0.789844	25.4529	3.96209	0.000116569	0.00577897	0.955349	80	64	26.0182	26.1851	25.94	25.9037	24.7085	24.1583	25.9264	25.8228	26.0322	25.6445	27.0956	27.3068	26.1499	26.2718	26.8657	26.8876	26.0785	25.94	27.3208	27.3589	26.8408	26.8408	25.94	26.0658	26.6988	26.5164	25.2301	25.0777	25.6445	26.3414	26.9492	26.9613	27.0453	27.2183	25.9665	25.94	24.3728	25.745	24.4902	24.8084	25.0644
EFEMP1	-0.624792	25.969	-3.95483	0.000119808	0.00577897	0.930257	80	64	26.1593	25.9665	26.115	26.0058	25.8461	25.9143	26.9613	26.7591	26.4685	26.054	26.539	25.8572	26.7832	26.8657	26.2829	26.4934	26.9613	27.0084	31.3734	30.1211	26.6838	26.4798	25.6445	25.6964	25.6445	25.8931	24.8956	24.686	26.3071	26.539	25.1815	25.0123	25.7329	24.1828	26.2718	26.2964	25.745	25.4728	27.0453	26.5505	26.5505
ILF2	2.82314	10.0774	3.92554	0.000133755	0.00609329	0.829464	74	52	10.787	11.2909	11.8184	11.2909	0	7.13813	12.9626	11.2909	12.4133	9.26369	7.13813	10.7184	12.278	10.2115	18.9191	11.4229	10.2115	8.133	0	0	10.2115	13.0197	11.2909	0	12.6	10.787	13.5027	12.1286	8.80639	9.26369	0	0	11.3584	7.13813	11.2909	12.5097	9.5861	0	8.80639	0	11.0608
BST1	0.83014	25.5888	3.90829	0.00014268	0.00615777	0.770375	80	64	26.1499	26.2242	25.4005	26.7591	25.4248	26.3672	27.2815	27.4846	27.0709	25.3504	27.1313	27.1681	25.3613	26.539	26.33	26.0785	24.772	24.6504	27.4004	27.2568	26.8183	24.563	25.0248	24.7864	25.4728	25.8228	25.0777	26.0785	23.6445	24.1355	25.8461	25.1294	26.9122	26.9727	25.2544	25.2431	24.9473	26.115	24.759	24.7864	26.8292
KRT14	0.515449	29.8571	3.88689	0.000154537	0.00633602	0.697381	80	64	29.3337	29.0455	29.1784	29.4086	28.6723	29.116	29.7817	29.885	29.6512	30.4696	29.7087	30.3185	29.5283	28.6903	29.0227	29.6797	30.0861	29.9661	31.1893	31.3734	30.3556	30.3556	28.9144	29.4573	29.8581	30.0555	28.7482	29.001	29.6797	29.6257	29.9661	29.6797	30.3185	29.9083	29.4787	29.8581	29.5793	29.6512	29.1784	28.8308	29.0676
F12	0.401295	26.867	3.84331	0.000181654	0.00692275	0.549672	80	64	27.759	27.9377	27.1437	26.9122	27.3589	27.0349	28.0311	28.1944	28.0977	26.2601	27.5151	27.4004	27.1437	26.8995	27.3867	27.4846	27.1932	27.0847	27.1437	24.673	27.5581	27.5151	27.3068	27.3589	27.2693	27.4429	26.9492	26.8292	26.9613	26.6356	25.87	26.0322	26.5749	26.3783	26.7954	26.7954	25.7969	26.5623	27.0084	26.8078	27.1932
P4HB	0.66653	27.7858	3.83729	0.000185732	0.00692275	0.529398	80	64	28.2458	26.3189	27.6586	27.8154	27.6738	28.0977	29.0227	29.0455	29.116	26.8876	28.0311	27.8477	28.1944	28.4833	28.3996	27.3867	28.2107	28.8087	24.8696	25.9143	25.9037	27.2693	28.3996	26.4447	27.5433	28.0162	27.0084	27.5997	25.4248	25.6592	24.0373	24.1227	28.9825	29.0676	27.3332	27.2932	27.1437	27.1548	27.1681	25.9796	27.4286
EEF1G	3.21712	10.9345	3.78246	0.000227149	0.0078971	0.345734	74	52	10.787	11.2909	11.8184	11.2909	0	7.13813	12.9626	11.2909	12.4133	9.26369	7.13813	10.7184	12.278	10.2115	11.4229	11.4229	10.2115	8.133	0	0	10.2115	13.0197	11.2909	0	12.6	10.787	13.5027	12.1286	8.80639	9.26369	0	0	11.3584	7.13813	11.2909	12.5097	9.5861	0	8.80639	0	11.0608
IGHV2-26	0.717664	23.7685	3.7777	0.000231135	0.0078971	0.329877	80	64	24.1465	24.1355	24.772	24.8696	23.1953	22.9863	24.6611	24.0373	23.6161	22.4338	24.2194	23.1545	24.3477	24.2467	23.4732	23.5639	23.9075	23.7267	16.4514	20.6691	24.2836	24.5036	24.0514	24.1113	23.4868	23.7145	24.3358	23.8554	23.2797	23.4204	23.9997	23.9595	23.9464	23.6445	23.407	23.9464	23.3658	23.3658	21.8465	23.0365	24.5159
SAA4	0.604452	27.7915	3.72618	0.00027869	0.00879479	0.159427	80	64	29.885	29.4573	27.1548	27.0709	27.5271	27.7884	29.2416	29.116	29.1593	28.7877	29.2213	29.0227	28.5002	28.893	29.1593	29.2856	27.9221	27.8923	24.4781	24.7211	27.2631	26.8995	27.2061	27.716	26.9492	26.9727	27.7311	27.3068	27.9523	27.8154	28.1177	27.6143	26.9352	27.3867	27.9221	27.8015	28.5528	29.0676	27.1437	26.5277	26.9492
FCGR3B	-2.58482	22.7261	-3.72601	0.000278859	0.00879479	0.158876	79	64	23.4462	23.4462	22.7247	22.2603	24.4309	24.4082	23.1078	22.6439	23.4732	21.8175	22.658	22.6738	23.0508	23.5639	23.7672	23.6726	22.562	21.9855	24.6211	24.902	27.4429	27.9523	25.2762	22.4009	26.9122	22.6106	21.627	21.467	23.4462	23.9075	26.7832	26.8544	21.6457	20.405	22.2603	23.7402	23.0027	23.1474	24.5756	25.8822	22.9576
MAT2A	2.7673	10.0464	3.71223	0.000293075	0.0088269	0.113619	73	52	10.787	11.2909	11.8184	11.2909	0	7.13813	21.0922	21.1956	12.4133	9.26369	21.0922	21.8465	12.278	10.2115	11.4229	11.4229	10.2115	8.133	0	0	10.2115	13.0197	11.2909	0	12.6	10.787	13.5027	12.1286	8.80639	9.26369	0	0	11.3584	7.13813	11.2909	12.5097	9.5861	0	8.80639	0	11.0608
KRT16	0.523992	29.5069	3.70445	0.000301406	0.0088269	0.0881129	80	64	29.1784	28.8506	29.0455	29.1784	28.7684	29.0917	29.7087	29.757	29.5566	30.2586	29.6019	30.2586	29.4353	28.6153	28.7314	29.6019	29.9083	30.1211	31.2309	31.3276	30.0861	30.1211	28.5528	29.3853	29.5793	29.6512	28.7108	28.4166	29.2627	29.2213	29.5283	29.5793	29.9367	29.8581	28.2615	29.0917	28.9825	29.116	28.4833	28.7877	29.0227
BGN	3.40357	17.9834	3.67272	0.000337739	0.00954987	-0.0153939	80	58	10.787	11.2909	11.8184	11.2909	18.1764	7.13813	19.0642	11.2909	12.4133	18.0723	16.5415	10.7184	20.1877	18.9191	19.0642	18.8516	19.8355	17.8573	16.5415	0	10.2115	19.3934	11.2909	19.4513	18.7755	18.628	20.6961	20.4407	8.80639	9.26369	20.6961	19.2854	19.5508	21.248	20.1155	12.5097	21.0403	0	8.80639	0	19.3934
SERPINB1	-0.71731	26.0915	-3.6147	0.000415137	0.0112667	-0.202801	80	64	24.9214	25.8228	25.6833	25.8572	25.9143	26.4798	24.9616	24.686	25.3719	25.8572	25.5108	25.5613	25.3158	25.4374	25.0777	24.8696	25.3719	25.3276	34.1385	34.1385	26.1499	25.9665	24.6968	25.3613	24.7211	25.2911	25.0509	24.5756	25.3613	25.0644	25.0248	24.883	24.4309	24.1113	24.9356	25.3719	25.87	26.5994	27.627	27.4429	25.5488
IGKV1-17	-0.672741	29.1877	-3.60743	0.000425937	0.0112667	-0.226105	80	64	29.116	29.2856	30.0861	30.2875	29.6655	30.1037	28.9709	29.2106	29.2315	29.6138	28.4166	28.9144	29.8716	29.8716	29.3337	29.4353	29.5043	29.6797	26.5505	28.2897	29.1039	28.9037	29.6385	30.1567	29.1497	29.4916	29.9661	27.2449	29.2106	29.6943	30.3908	30.1919	28.8407	27.5151	28.2458	28.1335	28.9593	28.5929	29.4463	29.14	29.422
KRT19	0.536147	28.1708	3.56655	0.000491777	0.0126018	-0.356435	80	64	27.7732	27.8923	27.7732	27.9523	27.9082	27.5271	27.1313	27.7456	27.8923	29.7087	27.3589	29.5793	26.4447	26.6988	28.517	28.5745	28.18	28.0977	29.8066	30.1919	29.0676	29.4573	27.8154	28.0311	28.2615	28.7684	27.5151	27.759	28.3169	28.2107	28.893	28.8308	29.3853	29.2856	27.3208	27.5151	27.2815	27.2693	27.3734	27.3734	27.5151
LDHAL6B	1.39562	24.1753	3.52281	0.000572789	0.0142329	-0.494526	80	64	26.6838	26.4179	24.7864	24.8575	25.4005	25.6204	26.8774	26.6607	26.457	24.6611	26.0905	26.1593	25.8104	25.4852	25.2172	25.3613	24.1465	24.5159	26.5888	26.4685	24.7341	24.6377	26.2491	25.7969	24.8188	22.0933	25.8228	26.2371	20.2621	20.604	25.2301	25.2544	23.4204	22.6738	21.9045	22.2784	22.8417	23.5903	23.7001	23.7672	22.0381
HSP90AB1	0.581514	26.4074	3.50877	0.000601346	0.014503	-0.538544	80	64	27.9221	27.6143	26.3189	26.115	26.9352	24.9616	26.8544	26.5888	26.6248	27.0231	27.5433	27.2183	27.1071	27.1681	27.2815	26.9352	26.4313	26.4066	24.772	25.6833	27.3734	27.3867	27.0956	26.7247	26.1499	26.33	26.6356	26.6838	26.8183	24.1583	27.4715	27.1822	23.7267	25.6091	25.7221	26.1385	25.9143	26.6483	26.6988	26.8995	25.4123
IGKV1-6	-0.655478	29.1791	-3.49484	0.000631013	0.0147837	-0.582095	80	64	29.14	29.3091	30.0555	30.2586	29.6655	30.1037	28.9709	29.2106	29.2315	29.6138	28.4676	28.9369	29.8716	29.8716	29.3605	29.4573	29.4573	29.6512	26.539	28.2897	29.1039	28.9037	29.6385	30.1919	29.1497	29.4916	29.9367	27.1548	29.2106	29.6943	30.3556	30.1567	28.8407	27.4986	28.2107	28.0977	28.9369	28.5745	29.4463	29.116	29.422
AHSG	0.481031	30.2009	3.43638	0.000771101	0.017052	-0.763191	80	64	30.9305	30.4696	30.3185	30.0555	29.757	29.6257	30.8918	30.3185	30.1919	29.9367	30.2586	30.1567	29.4086	29.4086	30.3908	30.3185	29.6019	29.8327	24.6504	25.1294	30.8918	31.0204	30.5739	30.7251	30.5017	31.062	30.1567	30.3908	29.7817	29.9367	30.6844	30.4696	31.2309	31.5931	29.5043	29.8327	29.9367	29.9367	29.7817	30.0861	30.8462
GOT1	-0.631661	25.4178	-3.43265	0.000780971	0.017052	-0.774667	80	64	24.7211	24.8456	25.5728	25.7582	25.5613	25.3719	24.772	24.0119	24.7341	25.9264	24.883	24.4902	26.127	26.043	26.0322	25.6704	26.6727	26.7464	24.883	24.8084	23.4204	24.759	24.8956	25.9535	25.4852	26.0322	26.7697	24.9356	29.9083	30.1211	25.9143	26.0058	26.4447	26.4798	25.4508	25.4852	26.6119	26.9492	24.9356	24.4781	24.6268
RAC1	3.15661	18.9932	3.42526	0.000800845	0.017052	-0.797338	80	59	10.787	23.1692	23.3491	22.8276	19.7957	16.4514	21.8866	22.1515	21.7104	21.9667	22.4009	21.9855	20.3653	10.2115	20.1515	21.8465	10.2115	8.133	21.5397	22.4992	21.1956	13.0197	18.5467	0	20.1877	10.787	13.5027	20.2621	8.80639	16.7896	0	0	22.7398	21.5397	21.3532	21.5622	23.0924	0	20.9029	22.1128	11.0608
IGFBP6	-2.65493	18.676	-3.42107	0.000812343	0.017052	-0.810195	77	64	20.9842	20.0802	22.2425	22.1128	17.2256	19.3934	20.3653	21.8465	20.037	21.1415	7.13813	18.3664	20.4729	20.037	19.8355	11.4229	22.2072	22.4338	16.335	18.7755	21.9855	21.3276	20.8167	21.1956	21.248	21.2982	20.5737	21.1956	21.0659	22.658	21.248	20.9029	11.3584	19.1249	22.2784	22.4992	20.5404	21.1956	21.5162	20.3324	22.1891
MYH2	2.58558	10.0757	3.4141	0.000831805	0.017052	-0.831546	73	52	10.787	11.2909	11.8184	11.2909	0	7.13813	12.9626	11.2909	12.4133	9.26369	7.13813	10.7184	12.278	10.2115	11.4229	11.4229	18.5467	8.133	0	0	10.2115	13.0197	11.2909	0	12.6	10.787	13.5027	12.1286	8.80639	9.26369	0	0	11.3584	7.13813	11.2909	12.5097	9.5861	0	8.80639	0	11.0608
PGK2	3.44662	16.4983	3.39914	0.000875041	0.0175008	-0.877225	78	57	18.7075	17.7494	20.0802	20.5027	23.1238	23.0508	21.7528	20.9584	21.0403	20.6691	20.6961	10.7184	18.7755	18.7755	21.3532	21.9667	20.0802	18.8516	0	0	22.8726	22.2603	21.5836	21.2247	20.7591	21.3276	13.5027	12.1286	21.7528	21.6669	0	16.0603	11.3584	7.13813	19.8733	19.1249	21.248	22.1515	23.3798	23.6726	19.2302
APOC1	-1.84008	23.4187	-3.37912	0.0009362	0.0182782	-0.938088	80	64	22.6274	23.0924	24.2194	24.2977	21.5836	22.4169	23.7001	22.5476	22.1515	23.1402	21.9469	23.0634	21.9045	22.7556	23.1953	22.7247	22.5788	22.6106	21.9045	22.132	24.3961	23.8814	24.1583	24.0758	23.5141	23.3947	23.3658	22.2072	18.0723	17.967	23.8688	24.1933	24.7976	24.4902	24.6377	24.8188	25.1029	24.6968	22.1704	21.8866	26.3783
ALDH9A1	2.72247	21.6192	3.33816	0.00107398	0.0204805	-1.06164	80	61	21.425	23.2513	22.3119	22.5132	21.248	21.248	22.4338	22.3631	23.9075	22.4169	23.1545	22.9222	21.6669	22.4649	23.1813	22.5476	21.8465	22.0587	22.7247	22.1128	23.818	23.7806	23.5903	20.5737	23.7267	23.293	21.3276	22.905	21.8078	22.3631	22.077	22.1704	21.9045	19.0642	18.3664	18.628	21.0152	19.6016	18.7075	17.7494	18.3664
LMNA	2.26926	10.0974	3.30607	0.00119496	0.0222698	-1.15758	75	52	10.787	11.2909	11.8184	11.2909	0	18.2726	12.9626	11.2909	12.4133	9.26369	7.13813	10.7184	12.278	10.2115	11.4229	11.4229	10.2115	8.133	0	0	10.2115	13.0197	11.2909	0	12.6	10.787	13.5027	12.1286	8.80639	9.26369	0	0	11.3584	7.13813	11.2909	12.5097	9.5861	0	8.80639	0	11.0608
CHI3L1	-1.4247	21.3607	-3.27714	0.00131482	0.0232999	-1.24338	80	64	20.8471	22.2957	22.3466	22.3466	22.5955	23.6025	19.7957	18.2726	12.4133	20.7858	21.275	19.1249	22.905	22.4817	20.7287	21.0403	23.4868	22.7076	25.1815	25.7969	10.2115	13.0197	21.4947	21.1415	20.7858	21.5836	22.3119	22.8159	21.1415	21.5622	22.658	22.0381	20.5404	20.9842	21.9255	22.905	19.4979	22.5788	22.658	22.9863	22.2072
KRT17	0.474066	29.0208	3.27277	0.00133388	0.0232999	-1.25629	80	64	28.5002	28.148	28.517	28.5002	28.18	27.8608	28.3674	28.8506	28.6538	29.9083	28.3344	29.7087	27.5271	27.7311	28.6153	29.14	28.9369	28.7482	30.4293	30.6844	29.6019	29.7087	28.4166	28.4676	29.1784	29.3605	28.4324	28.7684	29.2416	29.1784	29.2627	29.116	29.8327	29.4787	28.9369	29.6019	29.1998	29.3605	28.6538	27.7456	28.0977
KPRP	0.602532	24.1724	3.2724	0.00133548	0.0232999	-1.25737	80	64	24.6019	24.9473	24.6611	23.8688	24.8188	23.8814	24.5389	23.5264	22.4485	24.5507	25.7582	25.4852	23.5264	22.5476	24.4902	25.1671	23.9997	23.7145	23.5141	24.4423	25.0248	25.3049	24.6268	22.8159	24.3728	24.8084	24.2836	24.1828	23.3798	24.0119	25.4965	25.784	23.1953	24.1583	22.7556	22.9576	24.1227	24.4902	24.4664	23.4462	24.2582
KRT31	0.743425	27.1042	3.25846	0.00139803	0.023883	-1.29842	80	64	26.5505	26.7118	27.0084	26.6119	27.0956	27.3068	24.4082	26.8078	26.6119	28.3833	24.5159	29.3853	25.5613	25.9935	27.627	27.7311	27.5581	27.2932	28.9369	29.1784	28.1177	28.2107	26.4066	26.8078	27.2061	27.7732	26.6838	26.7339	27.5997	27.3068	28.0162	27.9977	28.1335	28.0162	26.4179	26.3414	26.7697	26.924	26.7832	26.7832	26.6119
FBP1	2.92804	12.069	3.2463	0.00145483	0.0243462	-1.33411	77	54	10.787	11.2909	11.8184	11.2909	0	7.13813	12.9626	11.2909	12.4133	9.26369	7.13813	17.4706	12.278	10.2115	11.4229	11.4229	20.7858	20.4407	0	0	10.2115	13.0197	19.1249	18.628	12.6	10.787	13.5027	18.9991	8.80639	9.26369	0	0	11.3584	7.13813	11.2909	12.5097	9.5861	18.3664	8.80639	0	11.0608
LDHB	0.449174	26.5398	3.19994	0.00169171	0.027744	-1.46916	80	64	27.2568	27.2815	25.8931	26.8078	26.7832	26.8183	27.2693	27.2061	27.0231	25.6204	26.9492	26.8183	26.4685	26.457	26.4447	26.457	25.5728	25.6204	28.517	28.3833	25.8461	25.8931	26.8183	26.2371	26.2096	25.3049	26.3546	26.539	25.9143	25.6445	26.115	26.127	25.6833	25.1168	25.3387	25.7736	25.9535	25.9665	26.4934	26.115	26.2718
GSTP1	-1.42746	24.215	-3.1836	0.00178338	0.028674	-1.51635	80	64	25.8342	25.4615	25.0644	26.8774	25.2431	25.386	25.6592	27.2568	23.9718	26.6838	23.3354	25.386	26.5623	25.4615	24.0373	24.7864	25.1294	24.4781	20.5027	25.2911	24.9214	24.9871	25.0644	24.0119	22.4817	10.787	25.4005	24.7976	23.6307	23.8688	24.1227	23.7402	25.6704	25.7736	24.5036	24.686	25.9796	25.9264	25.9796	24.772	25.6445
FTL	1.17682	28.0026	3.16813	0.00187439	0.0295577	-1.56082	80	64	26.1851	25.7969	28.1335	28.7314	27.7732	28.8308	29.3605	29.3337	29.3337	28.7684	29.757	29.8327	28.3505	28.3996	28.6903	28.3674	26.4179	26.0658	28.5346	31.4265	28.2107	28.3169	31.104	28.893	28.2107	28.5002	31.6426	31.4265	28.0311	27.8477	28.8087	27.3589	25.4728	25.6445	31.3734	26.0658	29.6257	27.627	29.9661	27.759	29.1593
APOF	1.09326	23.0559	3.14628	0.00201036	0.0311036	-1.62335	80	64	24.3239	24.9984	24.2977	24.0373	22.5788	22.4649	23.0027	22.077	22.1128	23.4333	23.894	22.905	23.5903	23.3491	22.4338	23.687	21.7104	21.8078	21.2982	21.0922	24.9616	24.6504	24.3477	23.9331	24.1828	23.5778	24.0643	23.818	22.0933	22.7556	24.4082	24.1113	22.1128	22.5291	23.9718	25.4374	24.1355	26.0905	22.9576	22.7247	23.3072
AP1B1	2.09471	9.67274	3.12448	0.00215508	0.0327253	-1.68536	73	52	10.787	11.2909	11.8184	11.2909	0	7.13813	12.9626	11.2909	12.4133	9.26369	7.13813	10.7184	12.278	10.2115	11.4229	11.4229	10.2115	8.133	0	0	10.2115	13.0197	11.2909	0	12.6	10.787	13.5027	12.1286	8.80639	9.26369	0	0	11.3584	7.13813	11.2909	12.5097	9.5861	0	8.80639	0	11.0608
FGB	0.326319	32.6543	3.10658	0.00228103	0.0335644	-1.73598	80	64	32.7436	32.9973	32.5305	32.1679	31.4265	32.2915	32.7436	32.9973	33.2354	32.8936	33.2354	33.6792	33.2354	33.2354	32.7436	32.5305	33.109	33.109	31.4763	31.6964	31.6426	32.353	31.6426	31.9289	32.2334	31.9289	33.373	33.2354	32.7436	32.8182	32.7436	32.8182	32.353	32.6746	32.0479	32.4741	31.9289	31.9289	32.8936	32.6746	31.8054
HSP90B1	-0.824925	24.364	-3.10504	0.0022922	0.0335644	-1.74033	80	64	23.7532	24.5507	25.1671	24.7341	24.0883	23.5141	22.8873	23.8554	23.9595	23.4868	24.3358	24.0758	24.5036	24.3961	25.5218	24.4902	23.407	23.3491	25.5218	24.206	23.1078	22.5955	23.9075	24.0883	24.3961	22.1704	25.5218	24.4082	23.687	24.2705	24.9083	23.894	24.5756	25.1562	23.8814	24.2582	25.8104	25.6318	24.7211	25.8461	29.6512
APOC3	-0.659914	23.6874	-3.07768	0.00249892	0.0355654	-1.8172	80	64	23.2378	23.0634	23.9075	23.4333	22.5132	22.6439	23.7402	23.077	23.687	23.5393	22.8873	22.7398	22.9722	22.3466	22.8276	23.4732	23.293	23.7672	19.6016	21.9667	22.9863	23.2106	23.018	23.3947	22.9722	22.905	22.3823	21.9855	23.5393	23.4333	23.3354	23.077	23.077	23.6307	23.1238	24.5273	23.7001	24.4557	22.7076	23.687	24.0514
KRT18	0.736218	26.8452	3.06825	0.00257405	0.0355654	-1.84355	80	64	26.3414	26.5164	26.9854	26.539	27.0084	27.1751	22.7707	26.4867	26.3783	28.2807	23.293	29.2856	25.4186	25.7389	27.45	27.607	27.4286	27.0956	28.893	29.1593	28.0237	28.1256	26.2242	26.5819	27.029	27.6207	26.5334	26.6356	27.4986	27.2061	27.9377	27.9082	28.0162	27.8923	26.3728	26.2546	26.6838	26.8183	26.7339	26.6667	26.5104
KRT87P	3.45967	15.0157	3.06483	0.0026018	0.0355654	-1.85309	75	55	24.883	24.772	20.405	19.2854	0	7.13813	20.6369	20.9029	12.4133	9.26369	24.4423	24.6268	12.278	19.7487	11.4229	18.0723	10.2115	8.133	0	0	21.3276	13.0197	18.3664	19.4979	21.6892	21.7342	20.9842	20.9029	8.80639	9.26369	0	0	11.3584	7.13813	20.1877	12.5097	9.5861	20.405	18.628	21.3276	11.0608
KRT24	0.748196	26.9957	3.06476	0.00260235	0.0355654	-1.85327	80	64	26.6483	26.6727	27.0709	26.7247	27.2183	27.3208	24.5756	26.6838	26.6607	28.5346	25.5976	29.4353	25.745	26.0658	27.716	27.7456	27.6143	27.3068	29.0917	29.4573	28.18	28.2458	26.3546	26.7697	27.1932	27.759	26.6727	26.7591	27.6896	27.3867	28.2107	28.3344	28.1944	28.0977	26.6988	26.5623	27.2061	26.9613	27.1191	26.7954	26.9727
KRT7	0.504928	26.2361	3.02344	0.00296047	0.0397965	-1.96781	80	64	24.5693	24.667	25.2172	25.1426	25.2762	25.0248	24.7341	25.4508	25.8461	25.9535	27.1932	26.7832	23.8428	23.8065	26.8078	26.6483	25.2301	26.7832	27.6586	28.049	27.1932	27.0231	25.6964	25.784	25.94	25.9535	24.5273	24.6968	25.2431	26.9613	26.7591	26.7464	27.5713	27.716	26.054	26.1593	24.4664	25.6204	24.6377	24.6153	25.4374
NPEPPSL1	2.10014	9.7791	3.00139	0.00316969	0.0419218	-2.02838	73	52	10.787	11.2909	11.8184	11.2909	0	7.13813	12.9626	11.2909	12.4133	9.26369	7.13813	10.7184	12.278	10.2115	11.4229	11.4229	10.2115	8.133	0	0	10.2115	13.0197	11.2909	0	12.6	10.787	13.5027	12.1286	8.80639	9.26369	0	0	11.3584	7.13813	11.2909	12.5097	9.5861	0	8.80639	0	11.0608
GSN	0.420559	29.7777	2.97404	0.00344799	0.0448786	-2.10294	80	64	29.8066	30.5017	30.1211	29.757	29.116	29.8066	29.8066	29.6797	29.8066	29.2416	29.14	29.0917	28.8308	28.9144	29.4353	28.6153	29.8327	29.8581	27.5845	30.1567	31.9879	30.0203	31.1893	28.8699	29.9942	30.2276	28.7684	29.0917	29.5043	29.7817	29.2416	28.9825	30.1567	30.1567	29.3337	30.6844	29.4573	29.5043	27.8757	28.3996	29.7817
C1QC	-0.277516	26.992	-2.93525	0.00388147	0.0497313	-2.20769	80	64	27.2693	27.2183	27.0231	27.0084	27.9377	27.8015	27.1191	27.4986	27.9377	27.2815	27.1191	27.0956	27.5997	27.759	26.9727	26.8078	27.8328	27.627	25.9796	26.9974	25.9535	25.9796	27.457	27.0847	26.924	26.7118	26.8183	26.8876	27.9221	27.6738	26.7118	26.6988	26.4313	26.2964	26.9613	27.4986	27.1681	26.9854	28.4324	27.7311	26.9122
HSP90AA5P	1.62716	24.9307	2.92848	0.00396208	0.0499832	-2.22585	80	64	27.8015	27.3734	25.6204	25.5488	26.054	7.13813	26.7293	26.3843	26.5164	26.7954	27.3734	27.0084	26.9914	26.8774	26.9974	26.539	25.87	25.9665	21.4021	21.9255	27.2815	27.3392	26.8774	26.4313	25.4248	25.9264	26.2964	26.3783	26.2964	9.26369	27.0709	26.9974	22.7076	22.7707	24.6611	25.1294	24.8312	24.6153	25.4123	25.3158	23.687
CLEC3B	-0.545261	24.5026	-2.91794	0.00409064	0.0504429	-2.25405	80	64	25.5613	25.0915	26.043	25.4374	23.793	23.6307	24.3858	24.6019	24.9616	24.4309	23.5515	24.883	24.0119	24.2836	24.3596	24.883	24.2331	24.2705	25.9935	26.054	25.6091	24.5756	25.9935	24.7211	25.6204	24.9616	24.6153	24.6019	24.8575	24.8956	24.3858	24.2705	23.8814	23.3798	25.4374	25.6592	25.7582	25.4248	25.0379	26.3189	26.1026
sp|P01770|HV309_HUMAN Ig heavy chain V-III region NIE OS=Homo sapiens PE=1 SV=1	-1.36742	22.4838	-2.91545	0.00412155	0.0504429	-2.26069	80	64	23.9075	23.407	23.7145	23.5515	22.7076	22.8011	23.3658	22.4992	23.018	22.6106	24.206	23.9718	24.0514	24.9473	24.9214	24.3477	23.6161	23.687	21.3276	21.5397	22.7556	23.5141	22.9386	23.5393	22.4649	23.407	24.2582	23.6307	23.894	24.0514	24.9871	25.2762	23.9718	23.9464	24.206	23.2264	23.687	24.1712	24.3596	23.1813	23.3491
MYH8	1.77211	23.1216	2.91041	0.00418477	0.0504634	-2.27413	80	63	25.0915	22.5291	24.9745	24.3858	26.1971	22.4485	22.8159	25.8931	22.6439	24.0643	20.6691	19.4979	22.8873	21.0403	23.018	23.018	19.7957	21.7528	24.2467	23.793	22.8159	22.0196	23.077	21.9469	19.9946	21.2247	19.4513	22.077	21.9469	22.0933	21.3276	21.3276	23.3658	22.5955	20.7858	23.2797	20.1155	18.1764	24.1113	19.5508	19.4513
NAPRT	-2.49929	17.9643	-2.88516	0.00451515	0.0525357	-2.34114	78	64	20.9584	21.9255	22.5955	22.4485	21.1169	21.2247	12.9626	19.1249	19.4979	23.4204	18.9191	10.7184	23.293	22.4009	21.6892	22.2425	21.2247	21.3532	22.9863	24.7464	10.2115	13.0197	11.2909	21.446	21.6669	22.2957	21.8671	22.132	22.7247	23.6161	23.4333	23.4868	22.1704	18.8516	21.3276	22.0043	22.132	21.2982	22.4649	22.2249	19.2854
IGHV1-24	-2.49634	19.8108	-2.88276	0.00454782	0.0525357	-2.3475	79	64	20.4729	21.5162	24.3596	25.4123	21.6892	20.5737	21.6669	18.8516	20.1155	23.0027	21.0659	21.3532	19.1731	10.2115	11.4229	11.4229	10.2115	17.4706	17.7494	16.2178	23.3491	24.206	22.3466	21.467	21.0403	19.7957	21.2982	21.8866	26.1593	26.0785	21.0403	21.4947	11.3584	20.7591	21.6031	22.3119	22.905	23.3947	21.248	21.0403	24.8188
PSMA6	2.4171	22.3208	2.88268	0.00454883	0.0525357	-2.34769	80	61	25.3049	24.686	23.9464	23.687	25.5728	25.7736	23.4732	23.1953	23.5393	25.5853	24.8956	25.2431	25.2911	26.4685	25.6704	25.4248	25.0915	25.0248	24.1355	24.0514	23.4333	23.3798	23.9595	23.4868	24.1227	23.8306	24.0993	24.4557	22.4485	23.4732	23.4591	22.8011	24.0119	23.1813	24.9745	23.793	24.3477	25.5108	25.4728	26.3783	23.2797
KRT25	0.700668	26.7622	2.87287	0.00468444	0.0526197	-2.37357	80	64	27.6817	27.5069	27.6817	27.6817	27.1997	26.8936	27.5647	27.6207	27.6207	28.7212	29.4463	29.0566	26.2307	26.1442	27.0517	28.0561	27.3	27.1375	29.468	29.422	29.1497	29.2974	28.1078	27.8085	28.4918	28.3425	26.4989	25.7788	27.6509	27.5069	28.0895	28.1555	28.9257	28.7212	27.2243	27.0902	26.9296	26.8936	27.029	26.9422	28.2368
KRT27	0.700668	26.7622	2.87287	0.00468444	0.0526197	-2.37357	80	64	27.6817	27.5069	27.6817	27.6817	27.1997	26.8936	27.5647	27.6207	27.6207	28.7212	29.4463	29.0566	26.2307	26.1442	27.0517	28.0561	27.3	27.1375	29.468	29.422	29.1497	29.2974	28.1078	27.8085	28.4918	28.3425	26.4989	25.7788	27.6509	27.5069	28.0895	28.1555	28.9257	28.7212	27.2243	27.0902	26.9296	26.8936	27.029	26.9422	28.2368
BPI	2.1384	19.6662	2.85523	0.00493769	0.0547149	-2.41992	80	61	21.0659	20.1155	18.4513	20.1877	20.1515	20.5027	22.1128	20.9842	21.2982	21.3276	15.7947	21.3276	18.7075	17.4706	11.4229	11.4229	19.9138	8.133	25.8104	25.87	21.0403	21.7914	19.8355	20.1515	19.6547	20.5027	19.7038	20.8471	19.1731	20.5737	20.8167	20.7287	22.1891	21.425	11.2909	18.5467	17.967	20.1877	18.0723	0	18.4513
KRT83	1.05922	22.8794	2.84645	0.00506831	0.0549045	-2.44289	80	64	21.8175	22.2249	23.5005	23.4204	23.293	23.3491	22.8562	21.5622	22.2603	23.5778	24.0758	24.0119	21.627	21.5836	24.3728	22.8159	23.2378	22.5476	25.0248	26.7832	23.2797	23.4591	22.7076	23.1953	23.5393	23.5005	22.6274	21.3532	23.3354	23.8814	23.8428	23.3211	24.1828	23.687	21.8866	22.0196	20.604	22.3466	21.446	21.8671	22.1515
F11	-0.585462	25.5005	-2.84022	0.00516287	0.0549045	-2.45914	80	64	25.94	26.4313	23.894	25.0915	25.0248	22.7707	26.1851	26.0785	26.1971	25.5108	26.3783	26.4447	26.054	26.2096	26.6248	26.4798	25.5613	25.6091	24.8456	25.7221	25.6833	26.1593	26.33	26.1499	24.6611	25.1426	26.1971	25.3613	25.5728	24.4082	25.6964	25.9143	24.5389	24.4664	26.4798	25.8572	26.7247	26.7464	27.2302	27.0084	25.3613
MDH2	-0.925537	24.3811	-2.83661	0.00521846	0.0549045	-2.46856	80	64	23.3798	23.9718	22.4992	22.7556	21.9469	21.7914	25.6091	23.6161	24.1227	24.563	23.4732	24.3108	23.9194	24.1113	25.0915	25.0123	25.4852	25.6592	21.9855	22.658	23.793	24.4309	24.8188	24.0264	22.8011	23.1402	24.5036	24.883	23.9194	24.3108	25.1671	25.1671	23.1692	24.5756	26.2371	23.4591	25.7097	25.0644	24.6153	24.4196	22.6899
sp|P01596|KV104_HUMAN Ig kappa chain V-I region CAR OS=Homo sapiens PE=1 SV=1	-0.63168	25.8617	-2.83223	0.00528657	0.0549045	-2.47996	80	64	25.9037	25.6592	27.5997	27.7884	26.8292	26.6248	25.8822	26.0658	25.4852	26.9352	25.8228	25.4248	26.9613	26.8183	26.5164	26.2601	26.3546	26.115	21.8671	22.0933	25.5613	25.4852	27.716	27.3452	26.5888	26.5043	26.3189	27.3452	27.6738	27.5433	26.8876	26.9854	26.1385	26.0905	26.6119	27.5713	27.4135	27.2568	27.3068	26.539	27.4429
KRT15	0.420297	28.0436	2.83203	0.00528958	0.0549045	-2.48046	80	64	27.7311	27.7024	27.8015	27.7732	27.8923	27.5151	26.8995	28.7108	27.5845	29.6512	27.4429	29.6257	28.5528	26.5888	28.5528	28.5929	28.148	28.0311	29.9367	30.2875	29.001	29.4086	27.5581	27.6738	28.2277	28.7108	27.4715	27.7311	28.2807	28.1631	28.9369	28.8506	29.4353	29.3091	27.3068	27.3734	27.3734	27.3208	27.4986	27.4286	27.6896
KRT81	1.12945	22.6149	2.81023	0.00564115	0.0555473	-2.53697	80	64	21.8175	22.1704	23.4398	23.1474	23.293	23.3491	22.619	21.3645	21.9363	23.5778	24.1053	24.0119	21.8369	21.3645	24.391	22.9945	23.0571	22.5476	24.9808	26.7832	23.2797	23.1158	22.2161	22.5062	22.2337	23.1883	22.161	21.3889	23.2321	23.7739	23.8428	23.3423	24.1355	23.5964	22.0119	21.4809	22.5872	15.8626	21.8175	21.1538	21.0791
KRT86	1.12945	22.6149	2.81023	0.00564115	0.0555473	-2.53697	80	64	21.8175	22.1704	23.4398	23.1474	23.293	23.3491	22.619	21.3645	21.9363	23.5778	24.1053	24.0119	21.8369	21.3645	24.391	22.9945	23.0571	22.5476	24.9808	26.7832	23.2797	23.1158	22.2161	22.5062	22.2337	23.1883	22.161	21.3889	23.2321	23.7739	23.8428	23.3423	24.1355	23.5964	22.0119	21.4809	22.5872	15.8626	21.8175	21.1538	21.0791
MUC1	1.85402	21.1419	2.80889	0.00566351	0.0555473	-2.54044	80	63	22.8873	22.0043	21.1415	21.0659	22.1704	22.9722	26.2718	21.0922	20.2621	23.1953	23.0634	24.2977	23.6445	21.8272	22.658	21.5397	21.9255	21.1169	21.7104	21.5162	22.2784	22.6274	23.1953	22.3466	22.7854	23.1078	22.2425	22.3823	22.4992	22.6274	20.9842	21.4021	21.6031	20.8167	20.8167	21.7104	21.9045	26.6727	23.9718	29.1998	22.3823
RDX	1.67897	21.3147	2.80735	0.00568918	0.0555473	-2.54441	80	63	22.3631	21.7996	21.0791	21.9469	22.3823	21.5622	23.0634	22.3288	21.4947	20.2793	21.4021	21.9469	19.5246	10.2115	19.9946	20.6961	21.528	19.8937	23.6025	21.2247	22.3916	22.88	22.2515	20.6531	20.2439	21.6563	22.905	21.7436	19.9323	20.2068	20.2439	0	24.8696	24.7341	22.3466	22.3916	22.8159	22.8644	23.7532	24.563	20.744
tr|B4E1Z4|B4E1Z4_HUMAN Uncharacterized protein OS=Homo sapiens PE=1 SV=1	0.274086	31.6695	2.80729	0.00569021	0.0555473	-2.54457	80	64	31.9289	32.1095	32.4741	31.9289	31.7505	31.7505	31.4265	31.3734	31.3276	32.4741	31.9879	31.9879	31.4763	31.4265	31.8636	32.1095	31.9289	31.7505	29.0455	29.885	32.6008	32.1095	32.4161	32.2915	32.6008	32.6746	31.9289	31.8054	31.4265	31.3734	31.2852	31.8636	30.8918	31.3276	31.0204	30.7251	31.3734	31.1893	31.4763	31.6964	31.2852
CFB	0.311202	31.4291	2.79821	0.00584402	0.0563776	-2.56797	80	64	31.8054	31.9289	32.2334	31.8054	31.4763	31.4763	31.2852	31.1893	31.1893	32.353	31.8054	31.8054	31.1455	31.1893	31.7505	31.8636	31.8054	31.6426	28.1944	29.6512	32.4741	31.9289	32.1679	32.1679	32.4161	32.4161	31.8054	31.2309	31.2852	31.2852	31.2309	31.8054	30.7663	31.104	30.3556	30.5017	31.0204	31.0204	31.1455	31.5363	30.8918
S100A8	-0.788317	27.2915	-2.79339	0.00592704	0.0565136	-2.58034	80	64	28.1944	27.7732	25.8822	25.9796	30.2586	29.3605	26.6356	26.4447	27.0956	26.127	28.049	27.9082	27.3332	27.4715	26.8876	27.0956	25.4005	25.7969	34.4415	34.4415	30.4293	26.5749	26.3414	29.5793	25.9796	26.3071	26.2718	25.9264	28.8308	30.1919	25.386	25.3719	28.4324	30.3556	28.1631	30.3556	30.5384	30.5017	30.8918	31.1455	25.3504
KRT36	0.622883	26.9563	2.78493	0.00607572	0.0572654	-2.60206	80	64	26.4179	26.5623	26.9974	26.5505	27.058	27.2183	22.8417	26.5505	26.4447	28.3505	23.8306	29.3605	25.5488	25.8822	27.5271	27.6896	27.5433	27.2693	28.9825	29.2213	28.0811	28.1631	26.2718	26.6483	27.0709	27.6738	26.6119	26.6988	27.5271	27.2568	27.9827	27.9377	28.0977	27.9684	26.4685	26.3546	26.7339	26.8544	26.8183	26.6988	26.5623
KRT32	0.722551	26.748	2.773	0.00629104	0.0573183	-2.63257	80	64	26.3414	26.5164	26.9553	26.5164	27.0084	27.1751	22.7707	26.4867	26.3783	28.2807	23.293	29.2856	25.4186	25.7389	27.45	27.607	27.3936	27.0517	28.8506	29.116	28.0237	28.1256	26.1971	26.5819	27.029	27.6207	26.5334	26.6119	27.4715	27.1822	27.8923	27.8757	28.0162	27.8923	26.3728	26.2546	26.6838	26.8183	26.7339	26.6667	26.5104
KRT37	0.722551	26.748	2.773	0.00629104	0.0573183	-2.63257	80	64	26.3414	26.5164	26.9553	26.5164	27.0084	27.1751	22.7707	26.4867	26.3783	28.2807	23.293	29.2856	25.4186	25.7389	27.45	27.607	27.3936	27.0517	28.8506	29.116	28.0237	28.1256	26.1971	26.5819	27.029	27.6207	26.5334	26.6119	27.4715	27.1822	27.8923	27.8757	28.0162	27.8923	26.3728	26.2546	26.6838	26.8183	26.7339	26.6667	26.5104
KRT38	0.722551	26.748	2.773	0.00629104	0.0573183	-2.63257	80	64	26.3414	26.5164	26.9553	26.5164	27.0084	27.1751	22.7707	26.4867	26.3783	28.2807	23.293	29.2856	25.4186	25.7389	27.45	27.607	27.3936	27.0517	28.8506	29.116	28.0237	28.1256	26.1971	26.5819	27.029	27.6207	26.5334	26.6119	27.4715	27.1822	27.8923	27.8757	28.0162	27.8923	26.3728	26.2546	26.6838	26.8183	26.7339	26.6667	26.5104
PGLYRP1	-0.87961	23.4015	-2.75884	0.00655551	0.0576822	-2.66862	80	64	24.4902	23.2264	23.3947	23.6575	19.8355	25.784	23.1545	25.8822	21.5622	24.2977	22.2425	25.2061	24.0264	21.5162	26.1385	22.1515	22.8562	22.6439	28.0311	28.18	22.2603	22.5476	23.8428	23.8688	23.1813	20.3324	22.0587	22.8417	23.0365	19.4979	26.1499	26.1499	21.1169	21.9855	22.4817	23.266	22.4817	23.8306	21.0403	22.4817	23.3658
KRT33B	0.678154	26.917	2.75848	0.00656227	0.0576822	-2.66952	80	64	26.3414	26.5164	26.9553	26.5888	27.0084	27.2061	22.7707	26.539	26.3783	28.2807	23.293	29.2856	25.4728	25.7969	27.4846	27.6432	27.3936	27.0517	30.2875	29.2416	28.1335	28.2277	26.2371	26.7118	27.1437	27.6586	26.6483	26.7464	27.759	27.3734	28.5346	28.3833	28.0162	27.8923	26.4066	26.3071	26.6838	26.8183	26.7339	26.7118	26.539
FASN	-1.13866	25.1332	-2.75187	0.00668936	0.0576822	-2.6863	80	64	23.4732	23.9861	27.8757	28.2458	28.1944	28.2107	22.4485	21.627	22.0381	21.5162	28.3833	24.0373	27.6143	23.4868	27.8757	24.772	24.0373	22.7556	24.4309	25.3719	22.2957	19.5508	28.1944	20.2964	22.9386	23.5639	22.1891	22.8562	23.6025	19.8355	21.5162	20.7591	23.3947	29.2627	23.6161	25.1929	29.2416	29.001	29.2416	27.3332	29.8327
sp|P01707|LV204_HUMAN Ig lambda chain V-II region TRO OS=Homo sapiens PE=1 SV=1	1.38805	25.3048	2.75156	0.00669543	0.0576822	-2.68709	80	64	26.3843	26.4628	27.3801	27.4916	26.4246	26.4122	25.8166	25.4908	22.4089	26.4628	26.5564	26.3357	26.2546	25.96	25.7031	25.7159	26.9296	26.9059	21.6151	21.7224	25.7275	25.4186	26.4509	25.8984	26.8016	26.5334	26.8716	27.0401	25.2603	25.6148	27.5779	27.8085	24.4781	24.3793	23.5454	23.4937	22.9482	23.1752	20.3853	21.6998	22.4904
sp|P01709|LV206_HUMAN Ig lambda chain V-II region MGC OS=Homo sapiens PE=1 SV=1	1.38805	25.3048	2.75156	0.00669543	0.0576822	-2.68709	80	64	26.3843	26.4628	27.3801	27.4916	26.4246	26.4122	25.8166	25.4908	22.4089	26.4628	26.5564	26.3357	26.2546	25.96	25.7031	25.7159	26.9296	26.9059	21.6151	21.7224	25.7275	25.4186	26.4509	25.8984	26.8016	26.5334	26.8716	27.0401	25.2603	25.6148	27.5779	27.8085	24.4781	24.3793	23.5454	23.4937	22.9482	23.1752	20.3853	21.6998	22.4904
SAA1	-0.78608	25.4006	-2.7486	0.00675304	0.0576822	-2.69459	80	64	27.0956	26.9352	23.5264	23.9464	28.5002	28.1335	24.563	24.673	24.3108	24.4781	26.7464	26.9727	27.3208	27.3332	25.7582	25.784	22.9222	22.9863	25.6204	24.5507	23.077	24.8084	25.8228	25.2172	21.7737	23.6025	25.9796	26.115	30.0861	29.9942	23.077	22.2603	23.3491	22.3823	24.3728	24.4902	26.3546	26.1724	28.7482	28.6903	21.8272
IFITM1	2.21445	11.3296	2.73143	0.00709651	0.057868	-2.73795	75	56	10.787	11.2909	11.8184	11.2909	0	7.13813	12.9626	11.2909	12.4133	9.26369	7.13813	10.7184	12.278	10.2115	11.4229	11.4229	10.2115	8.133	21.446	21.3276	10.2115	13.0197	11.2909	0	12.6	10.787	13.5027	12.1286	8.80639	9.26369	0	0	11.3584	7.13813	11.2909	12.5097	9.5861	17.3533	20.2964	20.0802	11.0608
IFITM2	2.21445	11.3296	2.73143	0.00709651	0.057868	-2.73795	75	56	10.787	11.2909	11.8184	11.2909	0	7.13813	12.9626	11.2909	12.4133	9.26369	7.13813	10.7184	12.278	10.2115	11.4229	11.4229	10.2115	8.133	21.446	21.3276	10.2115	13.0197	11.2909	0	12.6	10.787	13.5027	12.1286	8.80639	9.26369	0	0	11.3584	7.13813	11.2909	12.5097	9.5861	17.3533	20.2964	20.0802	11.0608
IFITM3	2.21445	11.3296	2.73143	0.00709651	0.057868	-2.73795	75	56	10.787	11.2909	11.8184	11.2909	0	7.13813	12.9626	11.2909	12.4133	9.26369	7.13813	10.7184	12.278	10.2115	11.4229	11.4229	10.2115	8.133	21.446	21.3276	10.2115	13.0197	11.2909	0	12.6	10.787	13.5027	12.1286	8.80639	9.26369	0	0	11.3584	7.13813	11.2909	12.5097	9.5861	17.3533	20.2964	20.0802	11.0608
SLC3A2	2.53711	12.7239	2.73009	0.00712395	0.057868	-2.74132	74	56	17.8573	19.8355	11.8184	17.8573	16.2178	7.13813	19.3934	17.967	18.4513	16.4514	7.13813	17.3533	12.278	10.2115	11.4229	11.4229	10.2115	17.7494	0	21.9045	10.2115	19.2854	11.2909	0	19.3391	17.967	19.4979	12.1286	17.4706	17.6412	0	0	18.3664	19.3934	11.2909	20.5737	9.5861	0	8.80639	18.7755	11.0608
SFTPD	2.05023	22.6195	2.72853	0.00715603	0.057868	-2.74525	80	63	27.1548	27.5433	11.8184	19.0642	0	16.9432	26.8876	22.6106	27.3208	27.0956	27.9221	21.5836	21.248	21.0922	11.4229	27.3589	27.7024	8.133	26.5749	24.772	24.0883	23.894	11.2909	18.4513	12.6	18.7075	13.5027	20.8167	20.1877	18.9991	18.9991	26.4313	20.6691	19.6016	26.5164	24.3596	23.4732	23.1238	21.7737	21.2982	24.686
ITGAM	0.789619	24.0787	2.72649	0.00719822	0.057868	-2.75038	80	64	24.6377	24.7976	25.1929	24.0758	24.5389	24.8084	24.5159	24.2705	24.563	24.5877	23.8688	24.2194	23.9331	23.9595	24.206	24.5273	24.1583	24.0883	25.784	25.386	26.3189	26.2371	25.0777	24.8575	25.0644	25.4728	20.4407	24.1583	24.4196	24.673	24.8312	24.8312	24.8312	24.2331	21.467	20.7858	21.2982	22.5291	23.5515	22.9576	21.8465
KRT2	0.523437	31.8338	2.7223	0.00728538	0.0580001	-2.76089	80	64	31.1455	30.2586	30.7663	31.062	33.2354	33.6792	30.5017	30.2586	30.4696	31.1455	33.6792	31.4265	30.2276	30.4293	33.5117	33.6792	33.373	33.5117	32.4741	32.4161	31.5363	31.6426	31.0204	33.109	31.4265	34.4415	30.9786	31.0204	30.7251	30.6102	31.104	32.1679	33.6792	34.1385	30.2875	31.0204	32.2915	32.2334	31.2309	31.5931	31.062
sp|P01779|HV318_HUMAN Ig heavy chain V-III region TUR OS=Homo sapiens PE=1 SV=1	-1.06365	25.2316	-2.71873	0.00736057	0.0580352	-2.76985	80	64	27.058	26.924	25.6318	25.7221	26.0785	25.0379	27.8923	27.1071	26.8876	24.8084	25.1929	24.9356	25.1029	24.8575	24.7864	24.673	27.716	27.6896	23.0924	22.5476	24.7864	25.7097	26.0785	25.8104	26.1026	26.5994	26.9974	27.2568	24.2836	28.2807	25.3158	25.5108	27.3867	24.0119	28.8087	26.7339	27.8328	27.4986	28.1944	27.716	26.4313
BLMH	0.794579	23.2307	2.71236	0.00749638	0.0585432	-2.78581	80	64	22.8417	24.759	22.9576	22.4169	21.425	21.7737	23.5264	25.2911	21.627	22.2425	22.2957	22.077	21.467	21.2982	21.4021	21.7914	21.627	21.9667	23.2106	23.6726	23.1238	26.2242	22.2957	22.1891	22.9576	23.0027	21.7104	21.9469	21.9667	22.0587	21.8465	21.467	24.883	23.2106	23.4868	21.446	21.1956	21.9855	19.9505	20.2964	21.248
sp|P01775|HV314_HUMAN Ig heavy chain V-III region LAY OS=Homo sapiens PE=1 SV=1	-2.02702	21.4711	-2.70074	0.00774998	0.0599527	-2.81483	79	64	23.1545	24.9214	21.9667	20.1155	23.894	24.4196	19.4513	19.7957	20.3324	22.3466	24.8575	22.6106	23.6575	24.3728	22.7398	22.9386	21.7528	22.4817	19.6547	17.967	23.7145	13.0197	24.883	24.8696	22.1128	24.6268	22.6738	25.7582	20.5737	22.8011	20.7287	20.0802	22.2784	19.9138	22.6899	23.1813	23.2264	26.4685	23.0508	26.127	22.8873
SELL	-0.494255	23.6668	-2.67878	0.00825045	0.0632277	-2.86936	80	64	23.6307	23.5515	22.8562	22.9722	23.3491	23.5778	24.0758	23.1402	23.6726	24.3728	22.8417	23.8428	23.2106	23.3798	23.1545	24.0119	23.4591	23.9861	25.6704	25.9264	24.3728	24.6268	24.7976	24.7976	23.4591	23.9464	24.1355	24.1113	23.8306	23.5903	22.8159	23.3798	23.6161	24.0264	23.818	24.3358	23.3072	23.8554	25.0248	25.1168	22.9222
MINPP1	2.77862	17.5024	2.66649	0.00854327	0.0648655	-2.89971	80	58	18.1764	18.5467	21.3757	19.5508	0	7.13813	21.3532	20.8744	19.1731	20.5404	7.13813	10.7184	12.278	25.2301	25.5853	25.4728	23.9861	22.4169	18.9191	0	26.7591	20.6961	11.2909	0	12.6	19.8355	25.0644	25.6704	23.7267	23.9464	17.967	19.1249	21.7342	21.1415	25.0123	23.9595	9.5861	0	8.80639	0	11.0608
AMBP	0.482845	29.5994	2.6551	0.00882286	0.0660212	-2.92772	80	64	29.4573	29.6512	28.636	28.5929	28.9825	29.757	29.5793	29.2416	29.4086	29.2856	29.3605	29.4787	29.3853	29.9367	29.6797	29.9661	29.0676	30.0861	29.6797	29.757	29.7087	29.2416	29.1784	29.14	29.2627	29.7308	33.109	28.8699	29.757	29.5566	28.7108	28.3169	31.4763	31.7505	29.4353	29.8066	29.3091	29.5566	28.7684	30.2875	29.6257
SERPINB6	-0.638658	24.9641	-2.65375	0.00885651	0.0660212	-2.93103	80	64	23.266	24.3728	24.8575	23.5639	22.6899	21.7528	24.0264	25.2301	23.8306	24.9745	24.4902	24.5159	24.8696	23.2513	23.4204	23.3658	24.0758	24.1113	29.7817	29.6797	25.8931	25.4374	25.4374	23.818	25.3719	23.9997	25.2544	25.1168	23.5639	24.0264	24.5273	23.6726	26.115	24.6153	26.0182	26.1971	25.2172	23.0365	25.4005	24.9083	26.127
sp|P01599|KV107_HUMAN Ig kappa chain V-I region Gal OS=Homo sapiens PE=1 SV=1	-0.640443	26.3913	-2.6	0.0102958	0.0757347	-3.0617	80	64	25.6704	25.6833	27.627	27.9377	27.3734	27.2815	26.5888	25.536	26.0182	26.0058	25.9665	26.043	27.8757	28.148	24.7464	26.7339	27.3208	26.9492	24.2331	24.5389	26.2096	26.2491	27.3452	25.9264	26.3902	26.6988	28.3833	28.4494	26.7591	26.1499	28.4324	28.517	25.7582	25.784	28.9144	28.8506	28.148	28.5002	25.9143	27.5845	26.2371
TPM3	0.458445	24.6495	2.59604	0.0104096	0.0757347	-3.07122	80	64	24.7403	24.117	23.9657	24.7148	25.3504	25.3613	24.5273	23.9861	24.4423	25.7659	24.5448	25.298	24.141	25.4248	24.686	24.4723	25.2661	25.0509	24.7341	24.2582	22.8347	25.1168	23.5264	25.0248	24.6211	24.4253	23.7334	22.3039	24.6795	24.1053	25.0777	24.9745	25.8228	25.6318	23.9464	22.8276	24.0119	23.7206	24.6019	22.8873	24.2977
GPX3	-0.569628	24.0809	-2.59511	0.0104366	0.0757347	-3.07347	80	64	23.8428	23.7672	24.9871	24.7864	22.9863	24.2977	23.1953	23.7145	24.2194	23.6025	23.2264	22.8873	21.3757	23.2378	22.9576	22.7398	24.0514	23.9718	26.2601	26.3414	24.5877	24.4557	25.7969	24.3358	25.0777	24.4557	24.9871	24.8312	24.2331	24.8696	24.1712	23.4591	24.0993	23.8306	24.3477	24.7085	24.6968	23.407	24.8575	23.7001	21.3532
AGRN	2.15109	18.7186	2.58904	0.0106137	0.076344	-3.08803	80	60	10.787	11.2909	11.8184	11.2909	0	16.0603	20.8471	18.7075	12.4133	19.2302	20.2256	10.7184	20.4407	18.3664	11.4229	18.2726	10.2115	8.133	17.4706	0	22.5955	20.1877	11.2909	18.3664	18.9991	20.405	13.5027	18.3664	8.80639	9.26369	21.0659	21.9469	21.4021	22.0043	11.2909	12.5097	20.2256	0	21.0922	18.9191	20.3653
IGHV4-31	0.595789	27.3265	2.58286	0.010797	0.076987	-3.10285	80	64	26.6727	26.7464	28.5002	27.4715	25.8572	26.043	28.7108	26.8774	27.1822	27.7024	26.7339	26.0322	27.627	27.3208	25.8461	26.7954	26.7591	26.3783	26.6988	22.4338	27.4986	27.4135	27.9977	27.7732	27.2932	26.7247	28.1335	28.1177	26.0058	27.8328	27.4135	27.5433	27.3589	27.2302	27.0084	26.7464	26.4934	25.2911	26.4798	24.8956	27.4846
ALAD	2.84875	14.0497	2.57907	0.0109106	0.077127	-3.11191	75	56	10.787	11.2909	11.8184	11.2909	0	7.13813	12.9626	20.9307	20.2964	9.26369	7.13813	10.7184	12.278	10.2115	11.4229	11.4229	22.4649	22.7854	18.8516	17.8573	20.9029	20.2964	11.2909	20.037	19.9138	10.787	19.7957	19.9138	8.80639	9.26369	0	0	11.3584	17.4706	11.2909	12.5097	9.5861	0	8.80639	0	11.0608
IMPA1	-2.75713	17.3402	-2.56161	0.0114488	0.0772752	-3.15353	77	61	22.7707	22.077	23.5778	22.8873	0	20.604	12.9626	11.2909	12.4133	21.9855	7.13813	20.6961	21.8866	21.6031	22.2957	22.0196	10.2115	8.133	22.6439	22.8276	22.6899	23.7267	19.5508	19.1731	20.1155	19.3934	13.5027	20.9842	22.1704	9.26369	0	0	23.6726	23.3072	22.9863	22.6899	24.563	24.6019	22.8417	21.5836	23.4462
ENO2	2.40885	13.4753	2.56122	0.0114612	0.0772752	-3.15446	78	56	22.6031	22.7322	11.8184	18.1253	21.551	20.098	21.0278	21.4566	22.3039	9.26369	20.3489	21.2616	22.8218	22.2871	11.4229	18.9596	21.7996	21.8568	16.8684	17.2909	20.6205	20.4229	11.2909	0	12.6	18.1253	13.5027	12.1286	19.3125	9.26369	0	0	11.3584	7.13813	11.2909	12.5097	19.9727	0	21.2867	22.5872	11.0608
ENO3	2.40885	13.4753	2.56122	0.0114612	0.0772752	-3.15446	78	56	22.6031	22.7322	11.8184	18.1253	21.551	20.098	21.0278	21.4566	22.3039	9.26369	20.3489	21.2616	22.8218	22.2871	11.4229	18.9596	21.7996	21.8568	16.8684	17.2909	20.6205	20.4229	11.2909	0	12.6	18.1253	13.5027	12.1286	19.3125	9.26369	0	0	11.3584	7.13813	11.2909	12.5097	19.9727	0	21.2867	22.5872	11.0608
MGAM	-0.505401	28.322	-2.5607	0.0114774	0.0772752	-3.15568	80	64	29.6797	28.0162	29.3337	28.6153	25.6445	27.4715	29.5283	29.6512	28.636	28.2107	28.7314	27.5581	28.3674	27.8015	27.2061	27.2302	28.3344	27.9977	30.0203	30.3185	28.6903	30.6844	29.9661	29.5283	30.2276	30.4696	27.8477	28.2458	28.3833	28.2277	28.3344	28.3996	29.3091	25.8572	26.5277	25.0777	29.8581	29.8327	29.2213	29.3091	30.1919
HIST1H3A	1.10362	23.8773	2.55711	0.0115913	0.0772752	-3.16421	80	64	24.4423	24.4781	24.0883	24.5273	26.457	25.5488	24.8312	25.3158	24.9871	24.1227	24.6019	24.563	24.563	24.3477	24.6504	24.6968	24.0993	24.0643	24.1933	23.5903	25.2061	26.7339	24.2331	24.2582	24.7976	24.3596	23.1402	21.8078	25.3387	24.3858	23.7402	23.9861	24.759	24.4423	21.5622	24.206	24.4082	23.4333	23.4333	23.2513	22.3288
HIST2H3A	1.10362	23.8773	2.55711	0.0115913	0.0772752	-3.16421	80	64	24.4423	24.4781	24.0883	24.5273	26.457	25.5488	24.8312	25.3158	24.9871	24.1227	24.6019	24.563	24.563	24.3477	24.6504	24.6968	24.0993	24.0643	24.1933	23.5903	25.2061	26.7339	24.2331	24.2582	24.7976	24.3596	23.1402	21.8078	25.3387	24.3858	23.7402	23.9861	24.759	24.4423	21.5622	24.206	24.4082	23.4333	23.4333	23.2513	22.3288
HIST3H3	1.10362	23.8773	2.55711	0.0115913	0.0772752	-3.16421	80	64	24.4423	24.4781	24.0883	24.5273	26.457	25.5488	24.8312	25.3158	24.9871	24.1227	24.6019	24.563	24.563	24.3477	24.6504	24.6968	24.0993	24.0643	24.1933	23.5903	25.2061	26.7339	24.2331	24.2582	24.7976	24.3596	23.1402	21.8078	25.3387	24.3858	23.7402	23.9861	24.759	24.4423	21.5622	24.206	24.4082	23.4333	23.4333	23.2513	22.3288
DBH	2.60181	15.9832	2.5514	0.0117746	0.0778187	-3.17775	77	57	20.1515	21.467	19.1731	19.1731	17.0801	7.13813	12.9626	19.6016	12.4133	9.26369	20.9307	20.2964	20.9029	18.8516	21.2982	20.8167	20.8471	19.6016	0	0	19.1249	19.7957	19.9946	18.0723	19.5508	19.2302	13.5027	19.4979	19.2302	17.0801	0	16.2178	21.0922	20.9584	19.9505	12.5097	9.5861	20.604	19.2854	21.5162	20.604
CA1	0.78276	23.485	2.54868	0.0118626	0.0778187	-3.18418	80	64	24.6611	22.8562	21.7914	21.2982	23.0508	20.6961	23.7267	23.3211	21.7528	22.2784	23.1692	22.9386	20.5737	20.7591	24.4423	24.6504	22.6274	22.1891	26.8544	27.0453	24.9984	25.1029	24.8084	22.7707	23.3658	23.4333	23.2264	23.9861	24.1828	24.2977	24.0993	24.563	26.0182	25.2061	25.3276	22.3288	22.3631	22.6274	22.4992	21.5397	22.132
C7	0.587185	30.0742	2.53508	0.012312	0.0798192	-3.21626	80	64	29.5566	30.3908	28.8087	28.7482	30.5739	30.2875	30.3556	31.1455	29.757	28.8087	30.3556	30.5739	30.5384	30.6455	30.8041	30.6844	30.6102	30.5384	28.049	29.3337	29.7817	29.116	28.9593	28.6903	29.2856	29.9942	28.6723	28.893	30.8918	29.5793	27.9977	28.2986	30.0861	30.3908	29.4573	29.3091	31.3276	31.6426	31.062	31.2852	32.4741
PLS1	-2.11635	18.0332	-2.53359	0.0123622	0.0798192	-3.21977	77	64	19.7957	20.2256	19.6016	20.3324	22.4338	21.9255	18.9991	17.8573	18.628	21.7737	22.0587	21.2982	19.9138	10.2115	18.8516	11.4229	10.2115	8.133	26.9974	26.9492	19.0642	19.0642	18.9991	19.7487	12.6	21.7104	19.8733	12.1286	8.80639	9.26369	18.1764	20.037	11.3584	7.13813	11.2909	20.5404	20.9842	21.0152	21.6031	22.2957	19.9946
CFHR4	0.45687	23.5259	2.5265	0.0126034	0.0804077	-3.23642	80	64	24.2194	24.2331	21.2982	22.8011	23.0634	23.8428	24.0373	22.7247	23.5515	24.4196	24.1712	24.3858	23.018	21.8671	24.2582	23.7806	22.4169	21.0403	21.9469	22.077	22.8873	23.7532	23.8814	23.6726	23.2378	23.4868	21.4947	23.0027	23.0924	23.9331	23.1545	22.7398	25.4965	25.0509	23.1953	23.3211	24.0373	23.9464	21.6892	22.4992	23.0924
KRT28	0.461057	28.7287	2.52516	0.0126495	0.0804077	-3.23957	80	64	28.9144	28.2807	28.6538	28.4676	28.9369	28.9593	28.0977	28.1631	28.7877	30.1211	29.7817	30.3908	27.3867	27.627	28.4324	29.001	28.5528	28.4166	30.5017	30.8041	29.9083	29.9083	28.5002	28.4494	29.4353	29.0227	27.5997	27.3734	29.7087	29.1593	29.4086	29.2627	31.0204	31.2852	29.5283	28.0162	29.2213	29.14	28.636	28.8699	28.8506
IGLV3-16	-0.477477	27.5745	-2.51682	0.0129396	0.0816189	-3.2591	80	64	25.7582	26.054	26.1971	26.054	27.9684	27.9377	26.5749	26.457	26.4313	28.3344	26.33	26.2829	27.4986	25.5613	28.1631	25.6964	27.3589	27.3452	28.7108	28.0977	26.9613	26.8657	26.3783	25.7097	25.7097	28.2277	26.7832	26.8544	27.627	27.9523	28.5528	28.5745	28.5002	28.4494	28.0811	29.3605	24.0758	26.4179	28.6903	25.6091	27.5433
C1RL	0.467956	25.7658	2.5048	0.0133684	0.0836802	-3.28716	80	64	25.4248	25.7221	24.9984	25.386	25.1168	25.3504	25.4508	25.3613	25.3158	24.9083	25.4374	25.4615	25.4965	25.5488	25.2301	25.4615	24.3728	24.6968	24.4664	24.8456	25.4248	25.3158	25.3158	24.8084	24.883	25.0123	24.9214	24.9984	25.6704	25.7329	24.7864	24.7211	26.4934	26.5623	25.87	25.8104	24.3596	26.1971	24.6504	24.759	24.2467
PRSS1	1.44637	23.5719	2.49994	0.013545	0.0841434	-3.29845	80	64	24.4664	24.5389	24.563	24.9745	23.8065	24.5159	23.4204	23.3658	23.894	25.8342	24.9214	24.8188	24.6019	24.7341	23.793	23.5393	24.9214	25.0379	27.0709	26.3672	26.1593	26.0905	25.0509	24.4902	25.2301	25.5488	24.686	25.3387	24.1355	24.6377	25.6833	25.6704	25.2301	24.7864	26.6838	26.6988	26.8408	21.8465	26.5623	26.0785	27.3332
TPM4	0.588216	25.296	2.49504	0.0137256	0.0846241	-3.30983	80	64	25.4965	25.5976	24.0264	24.673	26.2601	26.0658	25.4852	25.1029	25.0915	26.0182	26.0322	26.3071	25.3504	26.115	25.4005	25.4508	25.8228	25.4248	26.6727	26.9613	24.4423	25.6091	24.6504	25.7736	25.0509	25.5853	25.1294	24.3108	25.8104	25.6833	25.4852	25.2911	25.94	25.8931	25.5853	25.3158	25.1929	22.8276	26.457	26.3672	25.6204
sp|P04438|HV208_HUMAN Ig heavy chain V-II region SESS OS=Homo sapiens PE=2 SV=1	0.963599	24.3711	2.48875	0.0139604	0.0854292	-3.32441	80	64	26.8774	27.1313	25.784	25.784	23.687	27.0956	26.1724	26.33	26.3414	26.3071	26.4447	26.5888	26.5749	26.4447	27.2568	27.2183	24.2467	25.5613	24.0993	23.9075	25.4615	20.9842	23.687	25.0644	26.33	26.0658	27.058	27.8608	24.8188	25.0509	26.5043	26.457	25.1029	25.3613	26.4313	25.9935	25.6833	25.8461	22.7247	21.9045	26.2601
CST3	-0.520873	24.0646	-2.4792	0.0143237	0.0865253	-3.34647	80	64	23.7672	24.2582	24.4557	24.1933	23.5264	24.0264	23.9331	23.793	23.7267	23.3947	22.9576	23.7402	24.4781	23.1953	23.5639	23.7145	25.2172	25.1671	23.7145	23.818	23.3798	24.883	23.407	23.7001	23.3947	23.077	23.5903	23.894	26.1499	26.2718	23.7806	23.7145	25.0777	24.0758	26.2829	25.7582	23.5005	24.5036	25.4852	25.2544	23.0508
CYLC1	2.10499	21.1623	2.47798	0.0143706	0.0865253	-3.34928	80	60	22.4817	21.8465	22.1704	21.7914	22.132	22.0587	22.6899	22.2957	23.0027	22.3119	22.4338	22.0196	23.1078	22.9576	22.3288	22.7076	23.5141	23.5515	23.5005	23.7145	22.9722	22.8562	23.1813	23.018	22.3823	22.4169	22.3466	22.7247	23.293	23.3211	23.4204	23.5393	23.1545	22.9722	26.2491	12.5097	22.1515	24.2836	24.5877	24.4664	23.5393
GPLD1	-0.563201	25.3385	-2.47537	0.0144716	0.0865253	-3.3553	80	64	25.1562	25.2061	24.2582	24.0993	24.5159	24.6019	26.4066	26.3672	26.1724	24.759	25.5728	25.4005	24.8456	24.6268	24.9356	24.563	23.9331	24.0119	24.1465	24.3728	25.1426	25.0915	25.4248	25.4005	23.9464	24.2194	24.3728	24.4196	24.3239	24.6611	24.206	24.2582	24.8084	24.5507	24.8456	24.7341	25.5613	24.8084	24.0514	23.7145	24.883
KRT76	0.580899	29.2619	2.47306	0.0145616	0.0865253	-3.36061	80	64	29.6257	29.3853	28.7684	29.0917	31.062	30.9786	29.3337	29.3091	29.0455	30.0203	29.5043	28.9825	28.7877	29.7308	29.3091	29.3091	29.885	29.5566	31.8636	31.5931	29.3605	30.5384	30.1211	29.1593	30.7663	28.9825	30.1919	30.1211	29.1784	29.3091	29.3853	31.5931	29.2627	30.6844	27.6738	27.3208	30.3908	30.3556	28.5002	29.9661	28.6538
MDH1	-0.616935	24.9128	-2.45081	0.0154537	0.0911657	-3.4116	80	64	24.5389	27.1681	25.0777	25.1929	26.9613	26.6988	26.4179	26.3414	26.2964	26.2491	26.8408	26.7954	26.5994	26.2491	26.5623	26.6356	26.4066	23.8814	26.7118	24.9984	23.9464	25.6704	25.8104	26.0785	26.1724	26.4447	25.2431	25.4508	26.8657	26.6483	25.3276	26.3783	24.1712	23.3658	21.8465	22.3631	25.2301	23.4868	24.673	24.5273	25.6833
CCT8	2.25022	12.2461	2.4305	0.01631	0.0955303	-3.45777	78	52	10.787	11.2909	11.8184	19.1249	0	7.13813	12.9626	11.2909	12.4133	9.26369	7.13813	10.7184	18.5467	10.2115	11.4229	11.4229	20.2621	18.628	0	0	10.2115	22.0587	11.2909	0	12.6	18.4513	20.6369	19.3391	8.80639	17.2256	0	0	11.3584	7.13813	19.2302	12.5097	9.5861	0	8.80639	0	11.0608
IGHA1	-0.356762	32.5093	-2.42503	0.0165479	0.0962362	-3.47015	80	64	32.6746	32.6746	34.4415	34.4415	32.8936	32.8936	32.2915	32.353	32.2915	33.2354	32.9973	32.9973	32.4741	32.7436	32.8936	32.8936	33.5117	33.373	29.3091	29.3091	32.4161	32.0479	33.6792	33.2354	32.8182	32.353	33.6792	33.6792	32.4161	32.4741	33.109	33.2354	32.6008	32.4161	32.2334	33.373	32.9973	32.9973	32.2334	32.4741	33.2354
S100A6	0.724069	25.0238	2.42206	0.016678	0.0963096	-3.47684	80	64	25.3504	25.0248	25.386	25.8342	25.6204	25.2911	25.5108	25.7329	25.1671	25.4615	25.4852	24.2331	25.7097	25.9143	25.2661	25.6833	25.3387	25.386	29.1998	26.3783	25.4123	25.0644	25.7097	25.6833	25.2911	25.7097	25.7329	25.0248	26.5164	25.8342	25.4508	26.043	22.9386	22.3119	25.1168	22.4338	25.4852	24.9745	24.5273	24.2331	24.8696
IGHV4-28	0.670204	26.9282	2.41901	0.0168128	0.0964093	-3.48372	80	64	26.2964	26.1385	28.1177	27.1681	25.7582	25.8461	28.7684	26.9122	27.3734	27.627	26.0658	26.0182	27.4715	27.1822	25.8228	26.4313	26.7954	26.5749	28.7877	26.4798	27.1071	27.2183	27.6738	27.6432	26.9854	27.1548	27.7732	28.2615	26.2242	27.4715	27.1822	27.0349	27.4004	27.4715	25.8342	25.9037	25.7736	25.4852	26.0785	23.6445	25.9037
sp|P01765|HV304_HUMAN Ig heavy chain V-III region TIL OS=Homo sapiens PE=1 SV=1	-0.528482	27.1972	-2.41168	0.017141	0.0976086	-3.50024	80	64	28.2107	28.0311	28.5929	28.9593	27.8154	27.3589	28.5745	27.8757	27.9523	27.9082	27.2061	27.058	27.8328	27.6738	26.8774	27.1932	28.7108	28.9369	24.6968	25.4248	26.9492	27.3068	27.9523	27.2568	27.6586	27.9377	27.759	28.636	27.2449	28.4833	26.8657	26.7591	28.7482	27.3589	29.2856	27.6143	28.5745	28.0311	28.3505	28.0631	27.1822
GPI	-0.807216	23.9101	-2.40777	0.0173184	0.0979383	-3.50902	80	64	24.5036	24.6504	24.8696	25.0123	25.4374	24.1712	24.9745	24.6968	24.6019	25.6964	25.1562	24.8575	23.7145	24.0119	25.7221	25.7582	24.6019	24.563	26.7697	25.0644	26.2371	24.673	25.0379	24.9984	25.4374	25.4374	24.1712	24.2331	25.2061	24.6268	25.2172	25.3158	25.4123	25.0123	22.8276	23.5639	22.7398	23.3211	24.3239	24.5036	23.1078
SFN	1.82566	19.6314	2.39645	0.0178409	0.0992932	-3.53439	80	63	10.787	19.9505	20.9714	20.5889	21.627	21.9762	19.8937	11.2909	21.4355	17.2909	18.7419	17.7494	12.278	10.2115	21.9469	22.3119	19.7038	18.3203	19.7487	0	20.4407	21.2103	21.3645	22.0381	22.6439	22.5132	13.5027	18.7755	20.7858	21.0278	19.1492	18.3664	22.6274	21.7224	20.7125	20.4569	21.7826	21.9045	23.8877	23.1545	11.0608
YWHAH	1.82566	19.6314	2.39645	0.0178409	0.0992932	-3.53439	80	63	10.787	19.9505	20.9714	20.5889	21.627	21.9762	19.8937	11.2909	21.4355	17.2909	18.7419	17.7494	12.278	10.2115	21.9469	22.3119	19.7038	18.3203	19.7487	0	20.4407	21.2103	21.3645	22.0381	22.6439	22.5132	13.5027	18.7755	20.7858	21.0278	19.1492	18.3664	22.6274	21.7224	20.7125	20.4569	21.7826	21.9045	23.8877	23.1545	11.0608
CNDP2	1.28968	22.9644	2.39079	0.0181073	0.0992932	-3.54703	80	63	23.5778	24.1933	24.0643	23.6445	23.5393	23.8554	25.1294	24.6153	25.0509	23.9595	23.818	23.9331	23.8814	23.4732	23.7806	23.7267	22.4992	22.5955	0	15.385	20.1155	20.3324	11.2909	24.6504	24.206	24.6611	24.1933	23.2106	23.7402	23.818	22.8276	22.7707	24.8956	15.6523	23.6025	23.7672	24.3358	24.3858	23.5778	23.077	25.2762
DKFZp686J1372	0.421832	24.5456	2.39013	0.0181382	0.0992932	-3.54848	80	64	24.7403	24.117	23.9657	24.7148	25.3276	25.3276	24.3961	23.9718	24.4082	25.7659	24.5448	25.298	24.141	24.8084	24.3108	24.4723	25.2544	24.9984	24.5036	24.0758	22.8347	22.3631	23.5778	23.7532	24.6211	24.4253	23.7334	22.3039	24.6795	24.1053	24.5877	24.3358	25.5728	25.3719	23.2797	22.8276	23.9595	23.7206	24.5036	22.6738	23.9997
sp|P01774|HV313_HUMAN Ig heavy chain V-III region POM OS=Homo sapiens PE=1 SV=1	-1.10774	25.1061	-2.3896	0.0181634	0.0992932	-3.54966	80	64	26.8657	27.0349	25.3719	25.3049	26.5749	25.6592	27.8477	26.9492	26.7591	24.6504	25.3504	24.1227	24.7211	25.0248	23.4591	23.9997	27.6586	27.5433	22.7932	21.6781	25.386	25.6204	26.6119	26.1385	26.043	26.8292	26.8544	27.5845	23.5264	28.2458	24.0643	23.6575	27.3068	22.9222	28.7684	26.7118	27.8154	27.8015	28.049	28.3674	26.1971
FAH	0.691767	26.0159	2.37009	0.0191119	0.103786	-3.59302	80	64	24.8696	25.8572	27.1313	26.7832	23.7672	25.3158	26.6727	26.5994	26.8292	26.9492	24.759	24.8456	26.7954	26.6248	26.115	23.7402	23.3354	25.1929	27.2568	27.2815	28.2458	28.3505	26.7954	22.8562	28.0811	28.3674	26.9727	26.8183	23.1238	23.7402	22.7398	23.9464	23.793	27.4846	27.5845	28.1177	26.9974	23.7532	27.6586	22.6899	27.9684
sp|P01616|KV203_HUMAN Ig kappa chain V-II region MIL OS=Homo sapiens PE=1 SV=1	2.03192	19.9417	2.36498	0.019367	0.10448	-3.6043	80	59	19.6547	21.3757	22.0933	22.2957	22.9722	22.8562	22.0043	21.2247	21.9667	22.1891	21.8272	21.7737	22.1704	21.425	23.0508	21.9469	24.0643	21.5397	0	22.1891	20.7858	21.5397	21.0922	0	20.9584	10.787	20.604	23.0634	22.6106	22.8417	23.2513	23.6025	23.407	22.7247	24.8188	21.8272	20.7591	24.7085	22.5788	22.8011	23.2264
KRT72	0.356822	25.8205	2.35013	0.0201266	0.107868	-3.63701	80	64	26.043	26.2964	26.1385	25.9935	24.7864	24.5507	26.2601	25.9037	26.1026	25.9037	27.1437	27.3867	26.2096	26.4066	26.9122	26.924	26.2491	26.2491	28.5002	27.4286	26.9122	26.9122	25.9535	26.0905	26.7118	26.5749	25.386	25.3276	25.7329	26.3672	26.9727	27.0084	27.1681	27.3332	26.0058	25.9665	24.6153	25.8342	25.1168	25.0915	25.1426
PSAP	-1.06535	22.9928	-2.3441	0.0204425	0.10885	-3.65023	80	64	21.0152	22.4169	21.9469	23.5903	23.3354	23.7145	23.4333	22.8726	21.8272	23.9718	21.3276	21.2247	22.9386	22.7854	22.7076	22.0587	23.0924	23.4868	27.1313	26.9854	22.4817	25.1426	23.5141	22.7854	23.266	23.1692	22.4009	20.7591	22.0196	24.1465	20.9584	22.5132	22.5476	22.905	23.0027	22.8873	22.9222	20.0802	23.2797	23.0027	23.8065
CALM1	1.22724	21.7347	2.33457	0.0209506	0.109373	-3.67107	80	64	21.9667	23.7001	23.8688	24.1227	18.7075	17.6412	22.5132	23.4333	23.8688	23.8306	22.1891	22.4009	22.2072	23.5141	24.2331	22.8562	22.7707	23.1078	18.5467	16.9432	24.6968	24.0264	23.3658	23.4591	24.0119	24.686	23.5639	23.4204	21.275	22.2249	22.2249	22.3119	23.293	24.2705	24.5389	23.5264	24.4423	20.7287	8.80639	17.967	24.9356
CALM2	1.22724	21.7347	2.33457	0.0209506	0.109373	-3.67107	80	64	21.9667	23.7001	23.8688	24.1227	18.7075	17.6412	22.5132	23.4333	23.8688	23.8306	22.1891	22.4009	22.2072	23.5141	24.2331	22.8562	22.7707	23.1078	18.5467	16.9432	24.6968	24.0264	23.3658	23.4591	24.0119	24.686	23.5639	23.4204	21.275	22.2249	22.2249	22.3119	23.293	24.2705	24.5389	23.5264	24.4423	20.7287	8.80639	17.967	24.9356
CALM3	1.22724	21.7347	2.33457	0.0209506	0.109373	-3.67107	80	64	21.9667	23.7001	23.8688	24.1227	18.7075	17.6412	22.5132	23.4333	23.8688	23.8306	22.1891	22.4009	22.2072	23.5141	24.2331	22.8562	22.7707	23.1078	18.5467	16.9432	24.6968	24.0264	23.3658	23.4591	24.0119	24.686	23.5639	23.4204	21.275	22.2249	22.2249	22.3119	23.293	24.2705	24.5389	23.5264	24.4423	20.7287	8.80639	17.967	24.9356
sp|P01594|KV102_HUMAN Ig kappa chain V-I region AU OS=Homo sapiens PE=1 SV=1	-0.814021	25.868	-2.33228	0.0210743	0.109373	-3.67606	80	64	25.6833	25.5551	27.759	28.0631	27.1822	27.0847	26.5164	25.4248	25.9143	26.1385	25.7788	25.94	27.9827	28.18	24.759	26.5505	27.2302	26.8183	23.687	24.2977	26.054	26.1851	27.6143	26.4934	26.127	26.4179	28.3257	28.3425	26.7293	26.054	28.3674	28.4324	25.4374	25.7582	28.9593	28.8699	28.1944	28.4676	25.8517	27.5713	26.4447
ACTN4	-0.322453	25.2604	-2.32429	0.0215107	0.109922	-3.69344	80	64	24.5273	25.7329	26.7832	25.94	24.8956	24.8312	26.2242	26.1499	25.4005	26.0658	25.4005	26.0785	24.7464	24.9083	24.2836	25.4965	24.9871	24.9616	27.5713	27.7456	25.1029	25.7329	25.3719	24.8456	25.1671	25.1815	25.0123	24.8188	25.4728	25.784	26.054	26.054	26.3071	26.127	25.2172	25.536	24.8084	24.883	24.8188	25.3049	25.6091
TKT	-0.796343	28.1311	-2.32383	0.0215363	0.109922	-3.69445	80	64	27.4135	27.2932	25.7329	25.9143	28.148	27.9977	26.9727	27.1191	27.1191	26.1026	27.8757	27.0453	27.2061	27.0231	28.7108	29.0676	27.1822	27.4429	31.9879	32.0479	26.7339	27.2302	26.9974	27.2302	26.8292	26.7591	28.1631	29.6797	29.8327	26.924	26.2718	26.3546	29.6797	29.7308	29.3605	27.5581	26.5164	27.7456	27.2932	27.2568	27.058
ITGB2	-0.334198	25.0807	-2.323	0.0215822	0.109922	-3.69626	80	64	25.3276	25.4005	24.9356	25.2544	25.4123	22.9386	25.7736	25.5488	25.3049	25.4005	25.3276	25.1929	25.5728	25.3158	24.8188	23.8065	24.9083	24.6019	27.0956	27.0709	24.5036	24.1712	24.9083	25.1168	24.4196	24.5389	24.8188	24.759	23.2106	23.9997	24.2836	24.6153	23.9075	24.5159	23.7145	23.6445	25.0915	25.3613	25.3276	22.7076	24.0373
tr|E7ETN3|E7ETN3_HUMAN Uncharacterized protein OS=Homo sapiens PE=3 SV=1	0.268737	31.6298	2.32005	0.0217461	0.110073	-3.70267	80	64	31.7505	31.8636	32.4161	31.8636	32.6008	31.4265	31.3734	31.2309	31.2309	32.2915	31.7505	31.6964	31.3276	31.2852	31.6964	31.8054	31.8636	31.6964	29.0227	29.7817	32.5305	31.9879	32.2915	32.0479	32.353	32.5305	33.2354	32.4161	31.3276	31.2309	31.1893	31.7505	30.8041	31.2309	30.7663	30.5384	31.1455	31.062	31.104	31.3276	31.104
sp|P01708|LV205_HUMAN Ig lambda chain V-II region BUR OS=Homo sapiens PE=1 SV=1	0.524367	22.268	2.30505	0.0225952	0.113669	-3.7351	80	64	22.4009	22.6899	23.5141	23.0634	21.4021	20.9307	21.275	21.9855	23.1692	22.6274	21.7914	21.5397	22.7398	22.2249	22.6274	22.905	21.3757	22.0381	19.9505	20.6961	22.1128	21.7737	23.0365	22.077	23.1238	22.6738	23.077	22.1128	22.5872	22.9945	22.9792	23.2264	22.4009	22.5788	24.4781	24.4082	21.8465	19.7724	20.7858	17.4132	19.5764
TFRC	-1.26399	22.655	-2.30233	0.0227524	0.113762	-3.74096	80	64	19.8355	22.0933	22.4817	21.9855	21.9045	20.6369	21.166	21.5397	21.275	23.0634	23.4462	21.166	22.0381	25.7097	21.166	23.1078	22.8276	22.2425	21.3757	20.9584	23.3354	13.0197	22.8726	20.8471	23.3491	17.6412	22.4338	23.2797	19.7038	17.7494	21.0152	25.6445	23.4732	21.5162	25.0509	25.1426	22.2425	23.894	8.80639	20.8744	20.7858
sp|P01609|KV117_HUMAN Ig kappa chain V-I region Scw OS=Homo sapiens PE=1 SV=1	-0.807123	25.8906	-2.29363	0.0232616	0.115603	-3.75968	80	64	25.7221	25.5853	27.6143	27.8608	27.1252	26.967	26.4867	25.4064	25.8636	25.5613	25.8104	25.94	27.8608	28.1335	24.8575	26.7118	27.2693	26.8774	23.687	24.2977	26.0252	26.1851	27.2932	25.94	26.0722	26.3984	28.3505	28.3996	26.7464	26.115	28.4833	28.4676	25.745	25.8228	29.0227	28.9825	28.2107	28.4833	25.9535	27.627	26.33
HBA2	0.786283	26.8295	2.27752	0.0242304	0.119692	-3.79414	80	64	25.7736	25.2431	26.127	26.33	26.5164	26.8774	27.1681	27.4135	26.9122	25.9143	25.0644	25.5976	27.4004	27.5433	30.1919	30.3908	26.33	25.9037	31.5931	30.9305	29.5043	29.1998	27.1681	27.1932	28.1944	26.3783	24.7464	28.8087	27.4135	26.7464	25.7221	25.9037	29.885	29.5283	26.539	27.4286	26.4179	26.5888	27.457	27.5997	25.9264
sp|P01607|KV115_HUMAN Ig kappa chain V-I region Rei OS=Homo sapiens PE=1 SV=1	-0.782654	25.825	-2.26097	0.0252628	0.124045	-3.82933	80	64	25.6592	25.5551	27.5845	27.8477	27.1252	26.967	26.4867	25.4064	25.8636	25.5218	25.7788	25.94	27.8477	28.0977	24.6968	26.5277	27.1681	26.8078	23.687	24.2977	26.0252	26.1851	27.2183	25.87	26.0722	26.3984	28.3257	28.3425	26.7293	26.0322	28.3505	28.4166	25.3387	25.6964	28.8506	28.8308	28.1177	28.4166	25.8517	27.5271	26.1724
SERPINE1	1.87914	20.4611	2.25617	0.0255691	0.124802	-3.83948	80	62	19.1731	18.2726	22.6439	21.1415	21.1956	19.8355	12.9626	11.2909	12.4133	19.9138	7.13813	18.1764	12.278	10.2115	28.3833	28.4166	10.2115	22.0196	23.5903	23.2264	23.2264	19.1249	22.4169	21.7737	22.132	20.1155	24.1465	23.9718	8.80639	9.26369	17.3533	24.2331	21.467	19.8733	20.6369	18.9191	20.1515	17.8573	21.6457	0	21.7104
NCSTN	-2.31917	16.8796	-2.23993	0.0266299	0.128385	-3.8737	75	61	20.6961	21.166	21.4947	20.9029	19.1249	20.9842	12.9626	11.2909	12.4133	21.8866	22.0043	21.0659	20.3324	20.6961	11.4229	11.4229	20.604	19.7957	25.9264	25.8461	21.9255	22.132	11.2909	14.8434	12.6	21.5397	20.2621	21.6892	20.5027	20.4407	0	15.6523	11.3584	7.13813	17.6412	12.5097	9.5861	0	8.80639	0	11.0608
IGHV3-7	0.53858	28.8963	2.23968	0.0266464	0.128385	-3.87422	80	64	28.049	27.2449	27.9221	28.4494	27.627	30.2586	27.4286	27.7884	27.9221	30.8462	27.7732	27.627	26.5277	25.9037	27.1548	29.757	30.6455	28.049	22.8562	24.1712	26.8292	31.8054	27.5151	27.5433	31.2852	30.1919	27.7456	28.5528	31.104	30.3908	29.0227	29.0227	28.3169	28.1177	29.4086	28.893	28.3833	28.6153	28.3344	28.4676	28.7314
sp|P01776|HV315_HUMAN Ig heavy chain V-III region WAS OS=Homo sapiens PE=1 SV=1	-0.847605	25.398	-2.23779	0.026773	0.128385	-3.8782	80	64	26.9492	27.1191	25.6592	25.7097	26.6248	25.7221	27.8757	27.1313	26.9727	24.8456	25.4248	24.4082	24.9214	25.3613	24.1113	24.2836	27.6896	27.6738	22.7932	21.6781	25.4852	25.7736	26.7118	26.3672	26.1851	26.8774	26.9122	27.6143	23.6726	28.2615	24.2582	23.7672	27.3332	23.4333	28.8308	26.9122	27.8608	27.8328	28.1335	28.4166	26.3902
HPX	0.252806	32.2991	2.22943	0.0273364	0.130325	-3.8957	80	64	32.6008	32.7436	32.0479	32.0479	32.0479	32.0479	32.4741	32.4741	32.8936	32.2334	32.6008	32.353	32.353	32.2334	32.8182	32.9973	32.4161	32.2915	29.8581	30.0555	32.8936	32.5305	32.5305	32.4161	32.6746	32.1679	31.8636	32.2334	32.4741	32.7436	32.2915	32.4741	32.4161	32.4741	31.8636	32.5305	32.5305	32.8182	32.7436	32.8182	32.6746
SERPINB9	0.993339	24.3917	2.22419	0.0276953	0.131272	-3.90666	80	64	24.3477	25.0777	26.2096	24.8456	21.7104	22.5476	22.0381	22.5955	23.407	22.9722	21.2982	21.5622	23.6307	25.1815	23.0924	23.6307	25.386	25.3504	24.3858	26.0905	24.9871	25.2762	23.8688	23.5264	27.058	24.2331	23.266	23.2513	25.0915	25.2172	24.2467	24.3477	25.6091	25.6704	26.5994	25.745	23.8306	24.2331	26.2242	23.2264	26.6838
IGLV1-44	0.762954	21.2213	2.2145	0.0283691	0.133693	-3.92683	80	64	22.3823	22.562	22.5704	22.1798	20.2256	20.4229	21.275	20.2793	21.1169	22.4485	21.446	21.8671	21.3405	21.1293	21.2247	21.6031	21.3757	21.4566	19.9505	20.098	20.016	20.4879	21.1538	20.5217	21.3645	21.8568	21.8465	21.6031	22.658	23.0365	22.9792	23.1001	19.6284	19.7038	19.7957	20.832	19.6547	19.7724	17.6412	17.4132	19.5764
EEF2	1.05124	22.7496	2.21142	0.028586	0.133946	-3.93322	80	63	23.3491	23.018	23.1953	23.4732	21.7342	20.2964	22.2249	22.0933	22.3823	23.2264	22.6439	23.077	21.8671	22.5291	22.5132	21.6669	23.6307	23.6307	21.1415	21.9469	21.9469	23.0365	22.2784	22.2957	23.0365	22.9576	22.7398	22.1515	22.132	22.4169	22.2784	26.1385	24.7085	24.686	20.5404	24.0643	23.9194	24.4781	23.6445	25.0509	24.7864
ECM1	-0.340137	25.3953	-2.20438	0.0290875	0.135521	-3.9478	80	64	25.745	26.0905	25.4728	25.745	25.7097	25.6833	25.9143	24.8696	25.6964	25.1929	25.7969	26.2718	26.0322	26.0182	25.6318	25.3049	25.2431	25.0777	23.9075	23.8688	26.1026	25.9535	24.8575	24.7341	25.6091	25.536	25.3387	25.1426	25.6592	25.7969	24.7085	24.9871	26.5164	26.3414	26.1724	26.1851	25.9264	26.4798	26.8657	26.7591	27.5845
PTX3	2.28038	14.7008	2.20181	0.0292728	0.135614	-3.95312	77	55	10.787	11.2909	11.8184	18.4513	0	7.13813	12.9626	11.2909	12.4133	9.26369	18.3664	10.7184	12.278	10.2115	18.2726	19.4513	19.3934	18.9191	19.2302	0	10.2115	13.0197	11.2909	0	12.6	10.787	13.5027	12.1286	8.80639	16.4514	0	17.8573	20.1155	16.7896	11.2909	12.5097	9.5861	0	8.80639	0	19.8733
ANPEP	-0.432788	25.3318	-2.18309	0.0306518	0.140804	-3.99165	80	64	24.9984	24.8084	25.1815	24.8312	25.2301	24.883	25.7582	25.6833	25.6445	24.5756	25.0248	24.9214	24.0758	23.9464	24.3239	24.2582	24.8696	24.772	27.457	27.6432	25.2544	24.9356	25.1929	24.9616	24.9473	25.2172	24.5159	24.3728	24.4557	25.0379	24.772	24.8956	24.9616	24.5389	22.4338	22.6274	24.673	25.5976	25.745	26.2829	23.7145
CTNNB1	2.17646	13.2093	2.18187	0.0307438	0.140804	-3.99415	76	55	10.787	11.2909	11.8184	11.2909	0	7.13813	12.9626	11.2909	12.4133	9.26369	7.13813	10.7184	12.278	10.2115	11.4229	11.4229	20.6961	18.0723	0	0	10.2115	13.0197	11.2909	0	12.6	10.787	21.9855	21.2982	8.80639	9.26369	0	0	18.9191	19.6547	20.5027	12.5097	19.3665	19.4979	20.9842	0	11.0608
PDCD6	1.45457	21.2566	2.17969	0.0309083	0.140804	-3.99861	80	62	21.6031	23.9595	21.7528	22.132	16.6628	7.13813	23.9464	23.5639	23.9861	21.0922	23.4591	24.3728	24.1583	24.2331	23.8065	23.7001	22.3466	22.3119	0	17.4706	22.6738	21.8078	23.0508	23.8428	22.2072	23.0924	23.0924	23.6161	23.4333	23.5778	20.6691	21.248	21.8866	22.132	22.1891	22.6738	18.8516	0	8.80639	16.5415	23.6575
KRT35	0.328188	27.7242	2.15918	0.0324957	0.147218	-4.04043	80	64	27.8477	27.1071	27.1071	26.7954	27.4846	27.4846	24.9871	27.2932	26.6483	28.5929	25.386	29.4086	26.6607	26.7339	27.759	27.9221	28.0162	27.9523	28.9144	29.1998	28.1944	28.2615	27.0453	26.9974	27.2815	27.9684	26.7591	27.0847	27.8154	27.7456	28.3833	28.3505	28.6723	28.4676	27.3589	27.2568	27.5581	27.3867	27.6143	27.1932	28.2807
RBP4	0.515545	27.2432	2.15399	0.0329083	0.148268	-4.05095	80	64	25.9535	26.127	26.5994	26.6483	27.2449	26.8544	27.0231	27.6896	27.9684	25.9665	26.7832	25.8822	26.1724	26.2601	26.4685	26.7464	26.5043	26.3902	26.4447	22.5788	27.8608	27.6896	26.4179	26.33	26.6607	26.4685	26.0785	26.2964	27.5433	27.6896	25.7582	25.4965	25.6204	25.2301	29.6257	26.5164	25.6704	26.127	25.6833	25.7221	26.043
UGP2	1.851	12.5304	2.14933	0.0332827	0.149136	-4.06038	79	55	19.3391	18.628	11.8184	11.2909	20.604	7.13813	12.9626	19.8355	20.2256	9.26369	20.1877	10.7184	12.278	19.1731	19.7038	19.5508	17.2256	16.0603	0	0	10.2115	13.0197	11.2909	0	12.6	10.787	13.5027	12.1286	16.9432	19.0642	0	0	11.3584	7.13813	11.2909	12.5097	19.5508	17.967	22.2072	21.3532	11.0608
H3F3C	1.76062	21.1455	2.13804	0.0342046	0.152433	-4.08313	80	61	22.8159	23.1078	23.0508	23.5778	26.1851	25.2544	21.1415	24.1828	22.1891	20.1877	22.7247	22.7247	23.077	22.7247	22.9722	23.1238	20.5027	21.3276	23.8688	23.3491	19.1731	26.2829	21.446	21.6457	20.8167	19.9505	21.8078	21.248	24.4902	21.425	17.0801	20.6369	20.5027	22.7556	18.0723	22.7398	23.1692	22.9863	22.4817	21.7914	11.0608
VWF	-0.294949	25.4097	-2.11358	0.0362783	0.156375	-4.13205	80	64	24.673	23.9075	24.1712	25.4852	26.0322	26.4447	24.673	24.772	24.0643	25.536	25.2431	25.4123	25.1929	24.7864	24.3477	24.3358	25.4508	25.3719	24.3728	24.883	25.8228	25.3387	25.5218	25.4965	24.6504	24.5877	25.3276	25.5976	25.0777	24.6504	23.5141	24.2194	25.2661	27.0084	27.058	26.3672	25.8461	26.5505	24.9616	25.784	25.2911
ITIH2	0.212146	30.1284	2.10131	0.0373591	0.156375	-4.1564	80	64	30.3185	30.3556	30.2276	30.3185	30.0203	29.9661	30.1211	30.1919	30.3556	30.1919	30.0555	30.0861	30.2875	30.1919	30.2276	30.1919	30.3556	30.3908	29.885	30.2276	29.5793	29.885	30.4293	30.5017	30.1919	30.2875	29.7817	29.9083	29.7308	29.8066	29.3091	29.1998	29.9083	29.9661	30.0555	29.9661	30.0555	29.8066	29.2627	28.6723	29.7087
H2BFS	-1.26134	20.5806	-2.1011	0.0373775	0.156375	-4.15681	80	64	10.787	19.2302	20.6691	11.2909	23.9929	24.6795	12.9626	20.5572	20.6205	19.6284	19.5246	10.7184	22.5704	21.7224	20.9168	19.9505	10.2115	20.6205	28.3915	28.5637	17.8573	13.0197	20.3489	16.5415	12.6	10.787	13.5027	12.1286	22.8962	23.1752	22.5132	22.9136	21.2616	20.1336	11.2909	19.9505	21.551	19.2019	22.3548	22.0119	21.573
HIST1H2BC	-1.26134	20.5806	-2.1011	0.0373775	0.156375	-4.15681	80	64	10.787	19.2302	20.6691	11.2909	23.9929	24.6795	12.9626	20.5572	20.6205	19.6284	19.5246	10.7184	22.5704	21.7224	20.9168	19.9505	10.2115	20.6205	28.3915	28.5637	17.8573	13.0197	20.3489	16.5415	12.6	10.787	13.5027	12.1286	22.8962	23.1752	22.5132	22.9136	21.2616	20.1336	11.2909	19.9505	21.551	19.2019	22.3548	22.0119	21.573
HIST1H2BD	-1.26134	20.5806	-2.1011	0.0373775	0.156375	-4.15681	80	64	10.787	19.2302	20.6691	11.2909	23.9929	24.6795	12.9626	20.5572	20.6205	19.6284	19.5246	10.7184	22.5704	21.7224	20.9168	19.9505	10.2115	20.6205	28.3915	28.5637	17.8573	13.0197	20.3489	16.5415	12.6	10.787	13.5027	12.1286	22.8962	23.1752	22.5132	22.9136	21.2616	20.1336	11.2909	19.9505	21.551	19.2019	22.3548	22.0119	21.573
HIST1H2BE	-1.26134	20.5806	-2.1011	0.0373775	0.156375	-4.15681	80	64	10.787	19.2302	20.6691	11.2909	23.9929	24.6795	12.9626	20.5572	20.6205	19.6284	19.5246	10.7184	22.5704	21.7224	20.9168	19.9505	10.2115	20.6205	28.3915	28.5637	17.8573	13.0197	20.3489	16.5415	12.6	10.787	13.5027	12.1286	22.8962	23.1752	22.5132	22.9136	21.2616	20.1336	11.2909	19.9505	21.551	19.2019	22.3548	22.0119	21.573
HIST1H2BH	-1.26134	20.5806	-2.1011	0.0373775	0.156375	-4.15681	80	64	10.787	19.2302	20.6691	11.2909	23.9929	24.6795	12.9626	20.5572	20.6205	19.6284	19.5246	10.7184	22.5704	21.7224	20.9168	19.9505	10.2115	20.6205	28.3915	28.5637	17.8573	13.0197	20.3489	16.5415	12.6	10.787	13.5027	12.1286	22.8962	23.1752	22.5132	22.9136	21.2616	20.1336	11.2909	19.9505	21.551	19.2019	22.3548	22.0119	21.573
HIST1H2BK	-1.26134	20.5806	-2.1011	0.0373775	0.156375	-4.15681	80	64	10.787	19.2302	20.6691	11.2909	23.9929	24.6795	12.9626	20.5572	20.6205	19.6284	19.5246	10.7184	22.5704	21.7224	20.9168	19.9505	10.2115	20.6205	28.3915	28.5637	17.8573	13.0197	20.3489	16.5415	12.6	10.787	13.5027	12.1286	22.8962	23.1752	22.5132	22.9136	21.2616	20.1336	11.2909	19.9505	21.551	19.2019	22.3548	22.0119	21.573
HIST1H2BL	-1.26134	20.5806	-2.1011	0.0373775	0.156375	-4.15681	80	64	10.787	19.2302	20.6691	11.2909	23.9929	24.6795	12.9626	20.5572	20.6205	19.6284	19.5246	10.7184	22.5704	21.7224	20.9168	19.9505	10.2115	20.6205	28.3915	28.5637	17.8573	13.0197	20.3489	16.5415	12.6	10.787	13.5027	12.1286	22.8962	23.1752	22.5132	22.9136	21.2616	20.1336	11.2909	19.9505	21.551	19.2019	22.3548	22.0119	21.573
HIST1H2BM	-1.26134	20.5806	-2.1011	0.0373775	0.156375	-4.15681	80	64	10.787	19.2302	20.6691	11.2909	23.9929	24.6795	12.9626	20.5572	20.6205	19.6284	19.5246	10.7184	22.5704	21.7224	20.9168	19.9505	10.2115	20.6205	28.3915	28.5637	17.8573	13.0197	20.3489	16.5415	12.6	10.787	13.5027	12.1286	22.8962	23.1752	22.5132	22.9136	21.2616	20.1336	11.2909	19.9505	21.551	19.2019	22.3548	22.0119	21.573
HIST1H2BN	-1.26134	20.5806	-2.1011	0.0373775	0.156375	-4.15681	80	64	10.787	19.2302	20.6691	11.2909	23.9929	24.6795	12.9626	20.5572	20.6205	19.6284	19.5246	10.7184	22.5704	21.7224	20.9168	19.9505	10.2115	20.6205	28.3915	28.5637	17.8573	13.0197	20.3489	16.5415	12.6	10.787	13.5027	12.1286	22.8962	23.1752	22.5132	22.9136	21.2616	20.1336	11.2909	19.9505	21.551	19.2019	22.3548	22.0119	21.573
HIST2H2BF	-1.26134	20.5806	-2.1011	0.0373775	0.156375	-4.15681	80	64	10.787	19.2302	20.6691	11.2909	23.9929	24.6795	12.9626	20.5572	20.6205	19.6284	19.5246	10.7184	22.5704	21.7224	20.9168	19.9505	10.2115	20.6205	28.3915	28.5637	17.8573	13.0197	20.3489	16.5415	12.6	10.787	13.5027	12.1286	22.8962	23.1752	22.5132	22.9136	21.2616	20.1336	11.2909	19.9505	21.551	19.2019	22.3548	22.0119	21.573
VASN	0.642381	26.2409	2.09852	0.037608	0.156541	-4.1619	80	64	27.3332	27.2568	26.8995	26.9613	24.2836	25.9264	27.0084	26.7339	27.3452	27.9977	27.0349	26.8408	26.3672	26.3672	25.1294	25.2911	27.8757	27.7456	24.9214	23.2378	26.7247	26.7954	27.6432	27.4986	27.2302	27.4986	27.0709	27.2815	25.9796	26.0905	27.5151	27.4715	25.4005	25.2762	25.4965	24.563	24.9984	22.8873	24.1712	23.4868	24.0643
sp|P01700|LV102_HUMAN Ig lambda chain V-I region HA OS=Homo sapiens PE=1 SV=1	0.824317	25.9399	2.09324	0.0380842	0.157722	-4.17232	80	64	27.0349	27.0453	27.5433	27.7311	26.6483	26.539	25.9535	25.87	24.5159	26.6119	26.7954	26.6356	26.3546	26.0785	25.9796	25.9796	26.9727	27.1681	21.9667	21.8866	25.8342	25.5108	26.7464	26.0182	26.8657	26.6838	27.1313	27.3332	25.536	25.8822	27.6143	27.9523	24.4781	25.0379	25.0915	25.2301	23.7672	24.3728	25.0509	24.0264	23.5141
KRT82	2.11212	16.2871	2.07977	0.0393225	0.162	-4.1988	77	59	19.3934	20.2621	11.8184	20.7858	16.0603	20.3653	21.6892	22.3119	21.9855	9.26369	20.5737	20.405	21.9255	21.8866	18.4513	20.8471	10.2115	17.2256	0	0	21.425	13.0197	20.6691	21.248	19.7957	19.1731	20.0802	19.2302	19.4979	20.6961	18.0723	0	11.3584	17.8573	19.5508	21.0922	9.5861	17.7494	17.2256	0	11.0608
sp|P06318|LV604_HUMAN Ig lambda chain V-VI region WLT OS=Homo sapiens PE=1 SV=1	-2.0113	13.8771	-2.07563	0.0397099	0.162	-4.2069	75	60	18.9596	11.2909	11.8184	11.2909	17.8044	7.13813	12.9626	11.2909	12.4133	18.8141	7.13813	10.7184	12.278	10.2115	11.4229	11.4229	10.2115	8.133	0	0	10.2115	13.0197	11.2909	0	12.6	10.787	21.0791	18.4998	8.80639	9.26369	18.5879	0	20.8013	21.3129	20.9714	12.5097	20.8887	21.6563	19.0949	19.4226	20.2793
sp|P06319|LV605_HUMAN Ig lambda chain V-VI region EB4 OS=Homo sapiens PE=2 SV=1	-2.0113	13.8771	-2.07563	0.0397099	0.162	-4.2069	75	60	18.9596	11.2909	11.8184	11.2909	17.8044	7.13813	12.9626	11.2909	12.4133	18.8141	7.13813	10.7184	12.278	10.2115	11.4229	11.4229	10.2115	8.133	0	0	10.2115	13.0197	11.2909	0	12.6	10.787	21.0791	18.4998	8.80639	9.26369	18.5879	0	20.8013	21.3129	20.9714	12.5097	20.8887	21.6563	19.0949	19.4226	20.2793
ACADVL	1.25384	23.871	2.07083	0.0401635	0.162057	-4.21629	80	63	22.9222	23.4333	23.293	22.8562	24.7464	25.4005	24.1355	21.8078	22.2425	23.3798	22.2603	22.7076	23.793	23.407	23.2378	23.3798	24.6611	23.1953	23.4868	24.4196	23.407	23.3491	23.2513	23.1692	22.6106	22.3823	21.6892	21.5162	24.3596	24.1227	24.9473	25.0379	22.9863	22.2957	20.8744	21.8671	24.1828	27.2302	24.3858	23.7267	23.0027
C5	0.234019	31.8378	2.06938	0.0403007	0.162057	-4.2191	80	64	31.6964	31.5363	32.353	31.5931	31.1893	31.5363	31.5931	31.3276	31.4265	30.9786	31.3276	31.3734	30.8918	30.9305	31.3276	31.7505	32.1095	32.0479	29.4086	30.2586	32.7436	32.8936	32.2334	31.8636	32.8936	31.3276	31.5931	32.1679	31.6964	31.9289	31.7505	32.0479	30.9786	30.7663	32.4741	32.2915	31.8054	32.5305	31.6426	32.1095	32.353
SAA2-SAA4	0.345385	28.027	2.06921	0.0403167	0.162057	-4.21943	80	64	29.9083	29.6019	27.1932	27.1191	28.2615	28.2458	29.2627	29.14	29.1784	28.8308	29.2627	29.116	28.7108	29.0227	29.2213	29.4086	27.9977	27.9221	24.9473	25.1815	27.2631	26.9492	27.3332	27.8328	26.9974	27.1681	27.8328	27.3867	29.0227	28.9825	28.18	27.6586	27.0231	27.4004	27.9827	27.8477	28.9144	29.1998	28.2458	27.9523	26.9613
ARPC4	1.76358	24.8117	2.0587	0.0413281	0.16451	-4.23988	80	60	26.2034	26.1546	26.8237	26.2546	25.9731	25.7516	26.7053	27.5779	27.5211	26.1546	27.2631	26.1911	25.9468	26.1788	25.567	25.8166	27.5211	26.9791	0	0	27.5779	27.1997	26.5221	26.0485	26.7293	26.86	26.3984	26.9914	27.5647	27.2375	26.4122	26.217	25.96	23.9657	27.6509	27.6509	27.9604	27.4211	29.3729	29.7439	28.0561
ARPC4-TTLL3	1.76358	24.8117	2.0587	0.0413281	0.16451	-4.23988	80	60	26.2034	26.1546	26.8237	26.2546	25.9731	25.7516	26.7053	27.5779	27.5211	26.1546	27.2631	26.1911	25.9468	26.1788	25.567	25.8166	27.5211	26.9791	0	0	27.5779	27.1997	26.5221	26.0485	26.7293	26.86	26.3984	26.9914	27.5647	27.2375	26.4122	26.217	25.96	23.9657	27.6509	27.6509	27.9604	27.4211	29.3729	29.7439	28.0561
IGKV1D-33	-0.715457	26.1784	-2.03252	0.0439424	0.174071	-4.29039	80	64	26.115	25.8822	27.716	28.049	27.2568	27.1437	26.6119	25.7221	26.0785	26.5164	26.4313	26.4934	28.0631	28.3169	25.1029	26.8292	27.5997	27.1822	23.7402	24.3358	26.4179	26.5505	27.4286	26.6988	26.3071	26.6356	28.4676	28.5745	26.8544	26.3189	28.5929	28.6538	26.054	26.115	29.001	29.3337	29.14	28.8308	26.5888	27.8608	27.9377
FUCA2	2.04109	15.0786	2.02995	0.0442059	0.174228	-4.29531	80	56	10.787	11.2909	11.8184	11.2909	21.3276	20.7287	20.5027	19.2302	20.3653	9.26369	17.967	19.1731	12.278	18.2726	18.5467	11.4229	10.2115	8.133	0	0	10.2115	13.0197	20.604	20.3653	12.6	10.787	19.6016	12.1286	8.80639	9.26369	0	0	11.3584	7.13813	11.2909	20.3324	9.5861	0	8.80639	0	23.018
SLC44A4	2.15017	20.0106	2.02801	0.0444068	0.174228	-4.29903	80	59	22.562	23.4591	24.5877	19.7038	22.2249	22.2072	24.1583	21.4947	24.1113	21.8671	17.0801	22.4338	26.4798	24.1828	23.9464	25.5728	26.7832	27.2061	19.8355	0	27.3068	27.8154	28.049	23.8814	28.049	28.3833	28.0631	27.3589	27.8923	27.9684	26.2371	25.9264	20.9842	22.6439	21.2982	20.2621	24.206	21.166	20.9307	26.1385	25.2661
sp|P01608|KV116_HUMAN Ig kappa chain V-I region Roy OS=Homo sapiens PE=1 SV=1	-0.487739	26.8157	-2.02338	0.044887	0.17467	-4.30787	80	64	26.0905	25.8342	27.8608	28.1631	27.3208	27.1313	26.6483	25.9264	26.4934	25.8228	25.8461	26.2964	28.1335	28.3833	25.9535	27.1313	27.8477	27.2568	24.3108	25.1426	26.4447	26.5277	28.1335	26.1026	26.7697	26.9613	28.517	28.7482	27.0084	26.4685	28.5002	28.5528	26.5505	26.5994	29.1998	29.116	28.6723	28.5528	26.8078	27.6896	27.457
AKR1B10	1.72699	18.2739	2.02282	0.0449456	0.17467	-4.30894	80	61	19.6016	20.5404	18.3664	19.3934	19.2854	19.1249	20.3324	19.7487	20.9584	9.26369	22.8562	20.3653	18.2726	22.4992	11.4229	20.3653	20.1155	8.133	0	15.2431	21.1415	13.0197	11.2909	17.967	12.6	19.2854	20.1155	19.9946	8.80639	9.26369	15.2431	18.9991	19.3934	16.9432	11.2909	12.5097	9.5861	0	8.80639	0	19.3391
APOH	0.221312	29.6537	2.01592	0.0456713	0.176653	-4.32209	80	64	29.9942	29.9661	28.148	28.4166	28.8087	28.9825	30.6455	30.6102	30.8918	29.8066	30.0203	29.9942	30.0203	30.1567	30.0861	30.0555	30.2276	30.4293	30.1211	28.9144	30.7663	30.2875	29.6797	30.3908	29.7308	29.8066	29.1784	29.3091	30.2276	30.1567	30.2586	30.0555	29.6512	29.7817	29.8066	30.4696	28.3169	28.3996	29.5283	29.7817	30.1211
KRT77	-0.566169	29.0897	-2.01063	0.0462343	0.177532	-4.33214	80	64	29.8327	27.759	30.2586	30.6102	28.2458	28.2986	27.2449	26.9352	26.9352	30.9305	30.3185	30.0203	29.8327	29.6019	28.0162	30.3556	29.8581	30.0203	30.8462	29.9083	31.7505	31.5931	30.6455	31.4265	31.5931	31.6426	29.116	29.4787	30.5739	30.5017	30.5739	30.6844	31.5363	31.8054	30.9786	29.2627	28.8506	28.8699	28.8087	28.6153	30.9786
sp|P01772|HV311_HUMAN Ig heavy chain V-III region KOL OS=Homo sapiens PE=1 SV=1	-0.495442	23.929	-2.00917	0.0463918	0.177532	-4.33493	80	64	25.1671	24.8956	25.5488	24.2467	23.6025	23.5515	22.9722	24.0514	23.1402	24.7464	24.1355	24.4664	23.3658	26.0905	25.4508	24.9871	25.6445	25.2431	22.2072	22.4009	24.6019	23.9075	24.5507	23.6575	24.772	23.9861	25.6833	25.4374	23.793	24.206	24.7341	23.793	24.563	24.7211	25.6445	25.784	24.0514	24.8312	23.6726	23.4333	24.4664
GOT2	1.524	22.5979	2.00771	0.0465481	0.177532	-4.33768	80	63	23.2797	22.9386	21.467	21.4021	22.0381	22.7247	21.7104	21.7104	22.7398	22.4009	23.6025	23.5141	23.266	23.077	22.1128	21.6892	23.077	23.8065	24.9984	24.9616	23.894	24.3358	24.2836	23.9997	22.4169	23.2106	21.425	22.2784	22.7854	23.7001	25.9535	25.7221	24.6019	24.3961	23.3658	23.1545	23.7806	23.793	23.9464	24.4309	23.2513
ACTN3	1.59549	18.6654	1.99053	0.0484288	0.18312	-4.37012	80	62	20.9029	19.6547	11.8184	11.2909	21.0659	21.1169	12.9626	11.2909	12.4133	9.26369	20.037	20.8471	19.8355	18.7075	20.7591	22.077	21.425	21.248	25.2544	25.4615	18.7755	13.0197	11.2909	0	20.037	10.787	21.1415	21.0922	17.7494	20.037	19.9505	19.8733	21.9255	21.8465	23.077	23.5778	18.1764	16.6628	22.2249	22.2425	11.0608
sp|P06889|LV405_HUMAN Ig lambda chain V-IV region MOL OS=Homo sapiens PE=1 SV=1	-1.97419	17.38	-1.98885	0.0486158	0.18312	-4.37327	77	62	20.1155	21.0922	21.5622	21.4947	20.7858	7.13813	12.9626	11.2909	12.4133	21.1169	21.1415	21.0403	20.1155	19.9138	21.275	21.1415	20.8744	20.2621	0	0	21.446	20.8471	21.6457	21.8272	12.6	19.8733	13.5027	22.658	24.9473	25.9665	20.7858	21.5836	22.0933	20.9307	22.8159	12.5097	20.5027	20.8167	20.6369	20.9029	22.7247
LPA	0.585402	25.3077	1.98825	0.048683	0.18312	-4.3744	80	64	28.148	27.9523	22.4485	21.3276	26.5277	25.7329	26.7832	26.5623	26.33	23.8554	28.2615	28.0977	24.4664	24.4423	27.7884	27.7884	24.7211	24.5877	23.3658	25.2061	23.6307	23.293	26.1724	26.4798	24.4664	24.7085	24.0883	24.0883	25.94	25.9535	26.3672	26.1971	24.4557	24.3239	22.5291	22.562	25.1671	24.9214	22.8011	23.4204	22.0587
APOM	0.246769	27.1028	1.96297	0.05158	0.193131	-4.42159	80	64	28.1631	27.8015	26.4179	27.1437	26.7697	27.3734	28.5002	28.1335	28.049	26.5994	29.0227	28.6723	27.2449	26.9492	27.2693	27.9684	26.043	25.5853	27.7884	27.5433	27.9684	26.6607	27.3208	27.5151	26.5994	27.5433	26.0905	26.9613	27.3332	28.1177	27.1548	28.0977	27.5151	27.6896	26.3189	26.2096	27.0847	26.9727	26.054	25.9143	27.3452
MYH4	0.539866	24.9394	1.94975	0.0531526	0.197946	-4.44605	80	64	27.716	26.9974	24.759	24.5507	24.0758	24.2331	28.1631	28.0631	28.517	24.5389	27.5845	27.5151	24.2194	24.5273	24.1828	24.3728	24.686	24.7211	23.5515	24.8575	26.7832	25.8572	27.3734	27.0453	27.3068	24.8188	26.9854	27.2183	24.2467	24.5159	26.9352	24.0119	25.6318	23.8688	24.8312	24.6268	24.8188	24.5507	24.3728	25.1294	25.8572
RNASE2	-1.74729	17.8372	-1.94812	0.0533488	0.197946	-4.44904	79	62	10.787	17.967	21.0403	20.8471	16.5415	20.2621	12.9626	18.7755	12.4133	16.7896	17.2256	17.2256	19.7487	19.3391	11.4229	18.628	10.2115	8.133	29.0676	28.9593	10.2115	20.2256	23.9997	23.5639	20.1515	17.8573	20.2256	12.1286	19.1249	19.4513	0	19.9946	19.8355	20.5027	23.0508	21.6031	23.5903	24.3239	21.5622	22.1704	21.425
CAMP	-1.39226	18.2703	-1.94384	0.0538675	0.198765	-4.45691	79	64	20.037	11.2909	19.1249	19.2302	21.3757	21.3532	19.2854	19.4979	19.9946	21.627	21.3757	20.3324	20.2621	20.8167	11.4229	11.4229	19.1731	20.9029	25.1168	25.3613	21.467	20.9029	19.0642	21.4021	12.6	21.7528	13.5027	12.1286	17.0801	20.6691	21.6892	22.0196	20.9584	18.7755	20.2256	21.3276	18.5467	20.5737	21.0659	21.8078	11.0608
HBB	0.523136	28.5124	1.94231	0.0540545	0.198765	-4.45973	80	64	27.5713	27.8477	28.3996	28.7877	27.8757	27.8328	28.0162	28.0162	28.5929	27.6432	26.2829	27.9221	27.9082	27.2449	30.6102	30.8041	27.7456	27.7884	33.5117	32.5305	29.9942	29.8066	28.3169	27.9827	28.6153	27.716	28.3674	27.8757	28.0162	28.148	27.5433	27.2815	30.6844	30.4696	28.5929	27.3452	29.8327	27.716	28.6153	28.517	29.3337
sp|P80748|LV302_HUMAN Ig lambda chain V-III region LOI OS=Homo sapiens PE=1 SV=1	-0.334178	27.1212	-1.93867	0.0545014	0.198827	-4.46642	80	64	26.6356	26.6356	27.0956	26.0905	27.2815	27.1071	26.3546	25.6445	26.2096	27.3068	26.6838	26.5623	27.2183	27.2568	27.5151	27.3332	28.3674	28.3344	24.4082	24.686	25.4728	25.784	27.0231	27.9977	25.5613	27.457	27.9082	27.9523	30.6844	30.9786	27.1437	27.2061	27.8477	28.0811	27.5713	27.5845	26.5888	27.8757	26.9854	26.3414	27.2302
CHIT1	-0.439594	23.5458	-1.93822	0.0545562	0.198827	-4.46724	80	64	22.5788	23.2797	23.2264	23.1238	22.4485	22.3823	24.2467	23.5515	26.7464	23.0924	23.0365	23.6307	22.7076	22.4169	25.3276	23.1692	23.8554	23.5393	26.6119	26.8078	23.8688	24.0993	24.0883	23.8065	26.5043	23.687	24.3858	24.2836	22.0587	22.8873	22.9576	23.0634	24.3108	24.206	24.3358	23.5515	23.8688	22.0043	23.3072	22.3119	24.2836
GGH	1.94289	13.7508	1.92839	0.055778	0.20238	-4.48522	77	56	22.077	22.8159	11.8184	11.2909	0	7.13813	12.9626	11.2909	12.4133	9.26369	7.13813	10.7184	12.278	10.2115	21.446	21.7342	21.0659	20.405	0	0	10.2115	13.0197	11.2909	0	12.6	10.787	13.5027	12.1286	8.80639	9.26369	0	21.2247	11.3584	20.7858	22.3288	22.9386	9.5861	0	8.80639	0	11.0608
SERPINA10	-0.505838	25.3731	-1.92483	0.0562265	0.202726	-4.49171	80	64	26.2242	24.0993	24.6153	25.1029	27.2302	26.8078	25.7221	24.1583	24.686	24.2467	24.3961	24.1712	24.772	25.0915	24.3358	23.5778	24.5389	24.5273	23.9194	27.9082	26.1724	25.1929	25.1562	25.3276	24.6377	24.9984	25.536	25.4248	23.5903	26.9352	24.3239	26.6119	26.6727	26.6988	25.5488	25.7221	24.9214	24.772	24.9083	24.4423	25.4005
KRT13	0.258381	27.7392	1.91876	0.0569972	0.202726	-4.50275	80	64	27.5997	27.0084	27.3452	26.9727	27.5713	27.6143	26.3672	28.6903	27.759	28.8506	27.2302	29.5566	28.6723	26.8292	28.148	27.9977	27.8015	27.4286	29.3853	29.6257	28.6723	28.4833	27.1071	27.1548	27.7311	28.2107	27.1932	27.1437	27.8757	27.6432	28.517	28.5002	28.8699	28.7877	28.049	27.2693	27.4429	27.3068	27.5581	27.2693	27.7732
HABP2	-0.249466	25.8186	-1.91827	0.0570595	0.202726	-4.50363	80	64	26.6988	26.3546	25.4248	25.3504	26.2718	26.5277	26.5994	26.6988	26.7118	25.3049	26.8292	26.7464	25.8228	25.8931	26.2096	26.1593	25.9796	25.9796	26.5043	26.8292	24.673	25.4005	25.7736	25.2544	25.9143	25.9143	25.87	25.4005	26.1385	26.3783	26.127	26.0658	25.6964	25.4248	25.9264	26.3189	24.9356	25.2301	26.5043	26.4179	25.1929
PRSS2	1.9112	21.8208	1.91595	0.0573565	0.202726	-4.50784	78	62	24.2977	24.4082	24.5389	24.9473	23.7402	24.4664	23.2378	23.2513	23.8065	25.7329	24.8312	24.7085	24.5273	24.7085	23.6445	23.407	24.8188	24.9356	25.4728	26.1851	26.0785	26.043	24.9984	24.4196	25.1929	25.4965	24.6377	25.2661	24.0993	24.5389	25.5976	25.6091	25.2061	24.759	26.6607	26.6727	26.8183	21.7104	26.539	26.0322	27.3068
PRSS3P2	1.9112	21.8208	1.91595	0.0573565	0.202726	-4.50784	78	62	24.2977	24.4082	24.5389	24.9473	23.7402	24.4664	23.2378	23.2513	23.8065	25.7329	24.8312	24.7085	24.5273	24.7085	23.6445	23.407	24.8188	24.9356	25.4728	26.1851	26.0785	26.043	24.9984	24.4196	25.1929	25.4965	24.6377	25.2661	24.0993	24.5389	25.5976	25.6091	25.2061	24.759	26.6607	26.6727	26.8183	21.7104	26.539	26.0322	27.3068
TRY8	1.9112	21.8208	1.91595	0.0573565	0.202726	-4.50784	78	62	24.2977	24.4082	24.5389	24.9473	23.7402	24.4664	23.2378	23.2513	23.8065	25.7329	24.8312	24.7085	24.5273	24.7085	23.6445	23.407	24.8188	24.9356	25.4728	26.1851	26.0785	26.043	24.9984	24.4196	25.1929	25.4965	24.6377	25.2661	24.0993	24.5389	25.5976	25.6091	25.2061	24.759	26.6607	26.6727	26.8183	21.7104	26.539	26.0322	27.3068
CD63	1.77478	11.7625	1.9035	0.0589743	0.207391	-4.53035	73	56	19.4979	11.2909	11.8184	11.2909	0	7.13813	12.9626	11.2909	12.4133	16.2178	7.13813	10.7184	12.278	10.2115	19.7487	11.4229	10.2115	15.9274	26.9492	26.9727	10.2115	13.0197	11.2909	0	12.6	10.787	13.5027	19.0642	8.80639	16.9432	16.7896	16.335	19.4979	7.13813	11.2909	12.5097	9.5861	0	8.80639	0	17.4706
FCGBP	0.26541	27.1893	1.90192	0.0591822	0.207391	-4.53319	80	64	27.6432	27.3208	26.7339	26.2371	27.1437	27.0709	27.5433	27.7024	27.3867	26.8292	26.8078	26.7339	26.9492	26.7247	26.0785	26.4066	29.001	28.6903	27.3452	27.1681	27.759	27.8477	27.058	26.8544	26.8183	27.2183	26.1499	26.3546	26.8876	26.8544	25.9665	25.9665	28.0631	28.1335	28.2986	28.1944	24.9745	25.3504	27.9221	27.8328	26.4179
CHGA	1.36697	21.4063	1.89204	0.0604965	0.211094	-4.55094	80	61	21.1956	21.9667	22.6274	23.9075	0	7.13813	24.0883	23.6575	23.2797	23.9997	22.4992	24.206	20.405	24.0643	23.894	24.0758	23.018	22.8159	22.1891	21.6457	25.3276	24.5159	23.3211	21.0922	23.4732	24.9745	23.4868	23.8814	23.5005	24.5036	23.0634	22.077	22.9576	22.4485	22.077	22.5788	20.8471	24.2582	20.2256	15.385	25.2172
VIL1	1.55356	10.8707	1.87958	0.0621896	0.216083	-4.5732	73	55	18.5467	11.2909	11.8184	11.2909	0	7.13813	12.9626	11.2909	12.4133	9.26369	7.13813	10.7184	12.278	10.2115	11.4229	11.4229	10.2115	8.133	17.967	20.5737	10.2115	13.0197	11.2909	0	12.6	10.787	13.5027	12.1286	8.80639	9.26369	0	0	20.3324	19.4513	11.2909	12.5097	9.5861	0	20.0802	16.9432	21.0403
sp|P01593|KV101_HUMAN Ig kappa chain V-I region AG OS=Homo sapiens PE=1 SV=1	-0.610243	26.4606	-1.87669	0.062587	0.216546	-4.57833	80	64	26.1724	25.9143	27.7456	28.0811	27.4715	27.3452	26.6248	25.7736	26.1593	26.7247	26.4685	26.5505	28.0977	28.3344	25.2762	26.9122	27.6738	27.2449	25.3158	25.5853	26.457	26.5623	27.759	26.7339	26.3414	26.6727	28.4494	28.6153	26.9122	26.3546	28.6538	28.6723	26.4798	26.6483	29.0455	29.4353	29.1593	28.8506	26.6727	27.9221	27.9523
SERPINA7	0.409354	28.1531	1.86307	0.0644936	0.222205	-4.60248	80	64	29.6019	28.0631	26.8078	26.6248	27.2932	26.7591	27.8608	28.0977	27.7456	26.33	28.3996	27.9523	28.4494	27.6143	27.7456	27.8154	27.2061	27.4135	25.2762	27.4135	29.9367	27.5581	29.0455	29.7817	29.8327	30.6844	26.5623	29.2213	29.14	26.8995	26.3783	26.3902	28.7314	30.2586	27.6896	27.2183	28.6153	27.3452	27.9082	28.7482	29.2856
PRDX1	-0.548614	23.1228	-1.83786	0.0681471	0.23381	-4.64669	80	64	21.5397	22.8873	23.4591	21.9255	20.6369	21.0659	21.8671	20.3324	20.9307	22.4817	21.7737	21.9255	22.132	21.4947	22.4009	22.3823	22.077	19.9946	23.818	24.1113	22.562	22.4485	23.793	23.3072	23.7001	22.658	21.9667	21.8465	21.8866	22.3119	23.1238	18.1764	23.6025	23.3491	22.6274	21.9667	23.1813	22.6738	22.077	22.3466	23.3354
SAA2	-0.549489	25.2087	-1.81855	0.0710615	0.24178	-4.68018	80	64	25.4508	28.5528	22.8159	27.2568	28.2277	26.7832	28.1944	23.3798	23.7001	23.6161	25.2911	28.7108	28.636	26.3546	24.4309	24.8956	22.4817	22.1704	25.6091	25.8931	19.3391	23.5515	24.3596	24.7085	23.6726	23.9194	24.3477	24.3858	28.148	28.1944	22.7556	21.1956	25.6445	25.3504	24.7864	22.9863	25.4728	24.9083	27.5271	27.058	22.9863
C1QB	-0.238162	26.4092	-1.81849	0.0710705	0.24178	-4.68029	80	64	26.0322	26.0785	26.4798	26.7118	27.6586	27.2449	26.6838	26.6356	26.4798	26.4447	25.87	25.8931	26.8544	26.6119	26.5994	26.6607	26.5888	26.3672	22.8159	22.9576	24.7464	24.5877	26.115	27.5997	26.8774	27.2061	27.2061	27.4135	27.1071	26.8292	26.3902	26.0905	25.2431	25.0915	26.3414	26.1499	26.0182	26.3546	27.3332	26.9974	25.1562
APOD	0.327311	30.5777	1.81665	0.0713546	0.24178	-4.68347	80	64	30.2875	30.0555	33.2354	33.109	31.6426	31.5931	32.1679	32.2915	32.2334	32.7436	31.6426	31.7505	31.5931	31.6426	29.9661	29.7817	30.5739	30.5017	29.2416	30.7663	30.8462	33.373	29.8327	32.2334	29.7817	32.9973	29.14	29.4086	31.2309	31.104	31.8054	31.9289	29.9661	31.8636	30.0861	29.6512	30.2276	30.6844	28.8308	29.2213	31.0204
CRTAC1	2.44693	15.0484	1.8143	0.0717171	0.242008	-4.68751	74	57	21.0922	11.2909	11.8184	21.9667	0	19.7038	12.9626	11.2909	12.4133	20.6369	21.2247	26.115	12.278	25.6833	11.4229	11.4229	10.2115	24.3108	20.9842	20.5404	25.3719	13.0197	11.2909	0	24.4781	10.787	13.5027	12.1286	8.80639	25.2911	25.6204	25.7582	11.3584	7.13813	11.2909	21.5162	9.5861	0	8.80639	0	11.0608
HP	0.286409	33.6066	1.80972	0.0724289	0.243409	-4.69539	80	64	34.1385	34.9575	33.8993	33.373	33.373	33.8993	34.4415	34.4415	34.4415	33.8993	33.8993	33.8993	34.1385	34.4415	34.9575	34.4415	33.6792	33.6792	31.9289	32.6008	34.1385	33.6792	34.4415	34.4415	33.373	33.2354	34.9575	34.9575	34.4415	34.4415	34.1385	34.1385	32.6746	32.1679	34.4415	34.1385	33.6792	33.6792	34.1385	34.1385	34.1385
IGHV4-4	0.414276	27.1595	1.80124	0.0737609	0.24587	-4.70992	80	64	26.7893	26.5941	28.3257	27.4211	26.012	25.9731	28.5437	26.835	27.1493	27.6662	26.5941	25.9731	27.5779	27.2754	25.7389	26.3609	27.029	26.3017	26.7528	22.8644	26.8936	26.6783	27.7808	27.696	27.1614	27.1252	28.0401	28.1407	26.1788	27.45	27.3662	27.5921	27.0778	26.9914	26.9181	26.5819	26.4742	25.1617	26.3609	24.6914	26.8716
LOC642131	0.414276	27.1595	1.80124	0.0737609	0.24587	-4.70992	80	64	26.7893	26.5941	28.3257	27.4211	26.012	25.9731	28.5437	26.835	27.1493	27.6662	26.5941	25.9731	27.5779	27.2754	25.7389	26.3609	27.029	26.3017	26.7528	22.8644	26.8936	26.6783	27.7808	27.696	27.1614	27.1252	28.0401	28.1407	26.1788	27.45	27.3662	27.5921	27.0778	26.9914	26.9181	26.5819	26.4742	25.1617	26.3609	24.6914	26.8716
KLKB1	0.21985	28.4194	1.78905	0.0757124	0.251353	-4.73069	80	64	29.5043	28.9593	29.001	27.9977	28.049	30.3908	30.2875	30.0555	28.893	27.8757	28.8699	28.5346	28.2107	28.2986	30.4293	30.4293	28.0977	28.18	28.8087	26.8544	29.885	29.14	30.6102	28.5745	29.6019	28.4166	28.148	30.1567	28.1944	27.9977	27.7884	27.9827	28.1177	28.8087	28.4833	28.3996	27.9377	28.049	28.1177	28.3344	27.8328
ANXA4	-0.57096	24.5623	-1.78022	0.0771532	0.255103	-4.74567	80	64	23.293	23.266	25.536	24.3477	23.0365	23.7532	24.2331	25.5108	25.4965	24.3858	22.8726	24.6611	26.0658	25.9264	23.9331	25.94	26.2964	26.1385	25.0644	25.6704	25.4508	25.9264	27.2568	27.1071	26.8544	26.2829	26.9352	27.1071	27.0709	26.6988	28.2986	28.5346	24.2194	23.8065	23.018	24.5756	25.1562	24.4423	26.7954	26.4447	26.7697
CTSS	-1.94823	14.6989	-1.77679	0.0777186	0.255941	-4.75146	74	60	10.787	11.2909	22.0587	11.2909	0	7.13813	12.9626	11.2909	12.4133	20.7591	7.13813	19.9946	12.278	10.2115	11.4229	11.4229	20.6691	21.6892	23.3072	23.6575	10.2115	13.0197	11.2909	0	19.8733	10.787	20.037	12.1286	19.8355	19.3391	0	19.7487	24.0883	23.7806	23.2106	23.7267	23.2513	23.5264	22.6899	21.425	23.7402
ACE2	1.23046	18.3668	1.7716	0.0785807	0.256814	-4.76021	80	63	20.2621	20.7858	21.1169	21.627	20.5737	19.8733	22.2784	19.2854	12.4133	19.1731	20.6369	21.7342	12.278	21.0152	20.5404	20.4729	20.2256	8.133	19.1731	21.8078	22.1891	21.6457	11.2909	19.9946	19.7487	21.467	13.5027	20.2256	16.6628	19.5508	17.6412	18.9191	11.3584	7.13813	21.4947	21.8866	20.1877	21.5836	17.8573	20.7858	20.4407
IGHD	-0.350336	25.768	-1.77142	0.0786101	0.256814	-4.76051	80	64	24.8188	24.5756	25.1562	25.5108	24.8456	24.5756	24.9473	24.6268	25.0123	25.1815	24.7085	24.9473	25.0777	24.7464	24.5159	24.4423	25.1426	24.8188	24.3596	24.5036	23.9075	23.8554	28.148	27.5713	25.8228	25.7736	26.7954	26.7247	24.5389	24.9214	24.1828	24.5159	23.8306	23.793	26.3071	26.0905	29.1784	28.7314	25.8228	25.3276	29.2627
IGKV2D-40	-0.42942	26.895	-1.76817	0.0791547	0.257567	-4.76598	80	64	27.4715	27.3452	26.0785	27.627	26.8544	26.7954	25.1929	26.043	26.0905	27.0453	26.0058	26.2491	26.8408	26.8544	26.7591	26.5043	27.7884	27.8328	25.8401	25.3103	26.7697	26.5888	25.1029	26.7954	27.627	27.1932	25.6091	25.5853	27.058	27.1071	27.8477	27.5713	28.1631	28.3344	29.0917	28.5002	28.1335	27.2449	26.3189	27.2061	28.3344
MMP2	-0.609396	22.6796	-1.76517	0.079658	0.25818	-4.771	80	64	23.5393	23.8688	23.018	22.4992	22.8159	22.8417	25.0509	22.6738	23.2106	22.0381	25.6091	23.8065	22.3288	23.894	22.3119	22.562	23.1692	22.8873	22.4992	23.0027	20.7287	20.8744	21.2982	23.2106	22.562	22.3466	21.6031	21.7104	23.3072	22.9722	20.9029	19.7957	21.7104	20.9029	22.7707	23.2106	25.94	23.8428	24.9214	26.6356	26.1385
sp|P01777|HV316_HUMAN Ig heavy chain V-III region TEI OS=Homo sapiens PE=1 SV=1	-0.736425	25.647	-1.76086	0.0803884	0.258576	-4.77822	80	64	23.3072	23.3354	27.4715	27.0847	27.8477	27.7311	27.3867	26.8544	27.7732	28.1335	28.9593	28.0162	27.9221	27.6586	27.1681	22.8276	22.5476	23.8428	21.0403	22.8011	26.6727	27.9684	26.8078	28.1335	28.636	23.4462	26.2491	26.2601	28.5002	28.8087	23.407	29.885	27.8015	27.5581	23.1813	23.3947	27.5713	29.7308	29.5043	29.3853	30.0203
PROS1	-0.199931	27.8919	-1.75949	0.0806222	0.258576	-4.78052	80	64	28.6903	28.5346	27.0349	26.8408	28.1631	28.1944	28.6903	28.1177	28.4833	27.8328	29.0455	29.001	28.3996	28.517	28.3169	28.3505	28.2807	28.1335	27.8328	27.457	27.9082	27.5845	28.0631	28.0811	27.3332	27.3208	28.0162	27.8328	28.2615	28.3344	28.049	28.0162	28.517	27.9977	28.148	28.18	27.6432	27.7732	27.3452	28.1335	27.3589
IGKV2D-28	-0.417851	27.381	-1.75883	0.0807341	0.258576	-4.78162	80	64	27.945	27.9902	26.7053	27.9756	27.607	27.7661	26.2371	26.2546	26.266	27.4643	27.6896	27.352	27.2874	27.5271	27.1131	27.0517	28.2368	28.2897	25.909	25.5551	27.6207	26.9296	27.1877	26.8995	27.945	27.352	26.3357	26.313	27.7236	28.4409	28.7398	28.0722	28.5745	28.6041	29.568	28.7212	29.0119	28.2368	27.8403	27.9003	28.7684
BLVRB	1.32831	19.1224	1.75703	0.0810414	0.258576	-4.78462	80	62	20.6369	22.7556	11.8184	11.2909	20.2621	7.13813	22.132	21.1169	20.405	9.26369	19.9138	20.2621	21.5397	20.9029	20.3324	21.446	21.248	22.4649	20.7287	20.6369	21.6457	20.037	20.6369	0	20.8744	22.2425	20.3324	20.037	19.0642	21.5162	22.1704	22.5476	23.2513	7.13813	19.3934	20.6691	9.5861	0	8.80639	20.9584	11.0608
IGLV2-8	0.414927	26.4215	1.74048	0.083915	0.266707	-4.81214	80	64	26.7118	26.5749	27.4986	27.8328	26.5623	26.4313	26.0785	25.94	24.5756	26.7832	26.7247	26.4798	26.3414	26.1026	25.8342	25.8572	27.2815	26.9974	23.8065	23.8554	25.784	25.5218	26.5888	25.9935	26.8995	26.5888	27.0231	27.1932	25.386	25.9037	27.6738	28.049	25.1671	25.2544	25.1929	25.2762	25.6445	26.1851	25.7329	25.2762	24.5756
DSG2	-1.66654	18.1538	-1.73075	0.0856431	0.269249	-4.8282	76	64	21.0403	22.0196	19.8355	19.8733	19.7487	18.5467	22.1515	22.1891	22.0933	20.9584	21.8866	21.0922	21.2247	10.2115	11.4229	19.2854	20.5737	20.2256	21.8078	20.7591	21.6031	22.905	21.0403	20.9584	20.8471	20.9842	13.5027	20.7287	8.80639	18.5467	16.4514	16.4514	11.3584	21.275	22.2249	21.627	22.658	24.686	18.8516	19.1731	22.1128
EEF1A1	1.5007	19.4609	1.73043	0.0857001	0.269249	-4.82872	80	60	22.0119	22.4733	18.5879	21.1046	20.016	21.6563	23.4937	22.849	23.0702	9.26369	23.5329	20.2068	12.278	20.6531	21.6563	20.9998	22.1418	22.3548	0	18.8857	21.3889	19.8937	17.6964	19.5764	22.5872	23.0437	13.5027	12.1286	22.2871	22.6031	21.9151	22.1225	19.2019	23.3283	11.2909	12.5097	22.0678	0	21.1809	21.2616	22.849
EEF1A1P5	1.5007	19.4609	1.73043	0.0857001	0.269249	-4.82872	80	60	22.0119	22.4733	18.5879	21.1046	20.016	21.6563	23.4937	22.849	23.0702	9.26369	23.5329	20.2068	12.278	20.6531	21.6563	20.9998	22.1418	22.3548	0	18.8857	21.3889	19.8937	17.6964	19.5764	22.5872	23.0437	13.5027	12.1286	22.2871	22.6031	21.9151	22.1225	19.2019	23.3283	11.2909	12.5097	22.0678	0	21.1809	21.2616	22.849
TUBA3C	1.71848	15.0857	1.7249	0.0866944	0.269566	-4.8378	76	58	18.4095	11.2909	19.6795	11.2909	0	7.13813	12.9626	11.2909	12.4133	19.032	7.13813	10.7184	18.4095	10.2115	11.4229	11.4229	18.8141	19.2581	0	18.6683	10.2115	13.0197	11.2909	19.6795	18.6683	19.5764	13.5027	18.2253	18.4095	17.4132	17.8044	17.5585	22.6819	21.9151	19.6795	12.5097	22.2161	22.4567	21.8956	21.6364	19.8157
TUBA3E	1.71848	15.0857	1.7249	0.0866944	0.269566	-4.8378	76	58	18.4095	11.2909	19.6795	11.2909	0	7.13813	12.9626	11.2909	12.4133	19.032	7.13813	10.7184	18.4095	10.2115	11.4229	11.4229	18.8141	19.2581	0	18.6683	10.2115	13.0197	11.2909	19.6795	18.6683	19.5764	13.5027	18.2253	18.4095	17.4132	17.8044	17.5585	22.6819	21.9151	19.6795	12.5097	22.2161	22.4567	21.8956	21.6364	19.8157
IGKV2-40	-0.419889	26.981	-1.72439	0.0867872	0.269566	-4.83864	80	64	27.5069	27.407	26.1593	27.7024	27.0847	26.9854	25.3103	26.0965	26.121	27.1131	26.2431	26.4628	27.0349	26.9854	26.7893	26.86	27.9604	27.8683	25.8401	25.3445	26.9727	26.8078	25.5613	26.9492	27.6817	27.2449	26.0182	26.0376	27.1252	27.1375	27.9684	27.6432	28.2711	28.3833	29.1593	28.5346	28.4166	27.5151	26.6838	27.3	28.4324
CECR1	1.53498	19.4958	1.72076	0.0874458	0.270437	-4.84459	79	60	22.4485	21.9045	22.0043	22.0381	19.5508	19.7487	22.3823	19.3391	21.5397	21.8465	22.3823	21.6892	21.9855	21.248	22.3823	21.5162	21.4947	21.5162	23.6575	23.3354	22.0196	21.7528	23.7402	23.077	20.9842	20.6961	23.687	23.3072	19.7487	21.8671	21.8078	22.0043	20.4407	19.2302	21.7914	21.275	22.0196	22.562	20.8167	20.6691	11.0608
CD14	-0.17956	26.0146	-1.71922	0.0877272	0.270437	-4.84711	80	64	26.0058	26.2491	25.5108	25.6833	26.7954	26.0058	25.7969	25.9535	25.9264	24.8188	25.745	25.5728	26.6356	26.7591	26.457	25.9143	26.0322	26.1971	25.1294	24.9473	26.6248	26.7591	25.5108	25.5613	25.4965	25.4615	25.0915	25.6204	26.054	26.2242	25.5218	25.6318	25.8931	25.7097	26.5888	27.1071	25.8228	25.7736	27.1313	27.0453	25.386
MST1	0.526422	23.1497	1.71716	0.0881034	0.270559	-4.85047	80	64	24.6968	25.1562	24.7976	24.759	24.686	23.5005	25.3719	24.9356	25.2301	24.6377	24.4557	24.2836	24.3596	24.4557	24.8312	24.1712	23.894	23.7001	22.4009	20.9307	24.9745	24.8312	24.4902	24.2331	25.6592	25.2061	24.6611	24.6153	23.9075	23.9718	23.894	23.8428	21.6669	22.562	22.3823	23.818	21.1415	23.3798	23.9595	23.6307	23.6445
sp|P01617|KV204_HUMAN Ig kappa chain V-II region TEW OS=Homo sapiens PE=1 SV=1	-0.40576	27.3722	-1.7154	0.0884266	0.270559	-4.85335	80	64	27.945	27.9902	26.7053	27.9756	27.607	27.7661	26.2096	26.2546	26.266	27.4643	27.6738	27.352	27.2874	27.5151	27.1131	27.0517	28.2368	28.2897	25.909	25.5551	27.6207	26.9296	27.1877	26.8876	27.945	27.352	26.3357	26.313	27.7236	28.4409	28.7398	28.0722	28.5346	28.6041	29.568	28.7212	29.0119	28.2368	27.8403	27.9003	28.7482
CPPED1	0.653238	25.5229	1.71096	0.0892448	0.271601	-4.86058	80	64	27.0709	27.8608	25.9935	25.9264	25.5853	25.7097	27.7884	26.127	26.6838	26.6483	28.4833	28.7877	28.4324	28.7482	27.0084	26.8995	25.6091	27.5151	24.5756	24.8312	22.0933	22.1891	27.0349	24.8312	23.793	23.7267	27.2568	23.077	20.2964	22.562	23.3947	23.293	26.5043	26.5505	24.5877	25.2172	25.5218	23.5393	21.7104	26.3902	24.8956
MMP9	-0.838093	23.9406	-1.70926	0.0895612	0.271601	-4.86335	80	64	24.8312	24.7464	24.7085	24.4082	23.7145	23.9194	24.7864	24.4664	25.9037	22.7076	24.1227	24.9984	26.7697	25.6204	25.8572	25.3276	25.7221	25.0915	27.4715	27.2449	24.1355	25.1815	25.6318	24.3477	25.1168	24.2467	24.206	24.0119	24.9616	24.9473	23.818	24.0758	24.0758	24.0373	25.1815	25.1671	26.1385	24.9473	25.2544	23.5639	25.1815
DKK3	1.45096	16.1059	1.70743	0.0899011	0.271601	-4.86633	78	61	19.5508	20.2964	18.9191	19.4513	15.385	7.13813	20.2256	20.3653	12.4133	16.6628	17.6412	19.3934	12.278	19.6016	11.4229	18.1764	18.9991	8.133	19.1249	14.4469	19.3934	13.0197	18.4513	0	19.2854	19.0642	19.9505	19.7957	8.80639	9.26369	0	15.9274	18.4513	19.7487	11.2909	20.7287	20.405	19.9505	19.4979	18.5467	11.0608
SPARC	0.316711	25.3189	1.70641	0.090092	0.271601	-4.86799	80	64	25.4374	25.3387	24.8084	25.2301	25.3719	25.8822	26.3902	25.6704	25.5853	24.4664	25.6964	25.4508	25.0915	25.1029	26.127	25.6091	24.8575	24.1712	22.7398	22.8417	24.3108	24.772	24.4309	24.1355	25.0915	24.9083	24.8084	24.7464	25.1426	25.0248	24.3477	24.3728	25.3049	25.0248	24.1355	24.6504	25.4508	25.3719	25.5976	24.5389	25.3049
KRT78	0.388316	25.506	1.6933	0.0925641	0.274553	-4.88919	80	64	25.1029	25.3719	25.4123	24.6504	24.9214	24.2467	26.1499	25.8461	25.4728	25.6091	26.1499	26.0058	25.2544	25.6704	25.6445	25.1815	25.8342	23.9595	26.4685	28.2277	26.2491	26.1385	25.6592	25.745	24.8956	25.2661	24.3961	24.0993	24.9214	25.3613	24.8696	24.7085	25.5613	25.5853	23.3947	23.1238	22.4338	22.5132	23.5264	22.2603	22.077
SERPINC1	0.273654	31.0865	1.69247	0.0927238	0.274553	-4.89054	80	64	31.4763	31.4763	30.7251	30.7663	30.9786	31.0204	31.6964	31.6426	31.7505	30.7663	31.3734	31.4763	30.6102	30.8041	30.8918	30.8918	30.8041	30.7251	32.0479	32.1679	31.4265	31.2309	30.9786	30.9305	31.4763	31.3734	30.8918	30.8041	30.8462	30.9305	31.0204	30.8462	31.3734	31.6964	31.1455	31.2309	31.5363	31.104	30.7251	30.9786	31.7505
COL1A1	0.677209	22.4027	1.69179	0.0928528	0.274553	-4.89162	80	64	23.3658	23.1953	23.1545	22.3119	21.7914	22.2425	20.6961	19.8733	22.5132	24.686	23.5639	23.6445	23.9075	23.7806	23.5903	23.8554	22.4009	21.1956	21.8465	21.4021	25.1815	25.1294	23.6161	23.9194	22.4485	21.3532	23.2797	23.5005	22.0043	20.2621	22.6439	24.4781	21.7737	21.2247	25.0777	24.6611	22.5291	23.018	22.8726	22.4649	22.5476
ITLN1	-0.665458	23.8387	-1.69156	0.0928962	0.274553	-4.89199	80	64	23.2513	24.0643	22.5476	22.905	25.9935	26.2829	24.1113	23.7267	24.1583	26.2096	26.6119	26.6119	21.5622	23.3072	21.7104	22.4649	24.5507	24.8696	23.6445	23.6307	27.8015	27.2932	23.894	24.0373	25.4005	26.8183	24.8696	24.6268	21.4947	22.7707	22.7076	24.1355	20.7287	22.658	20.0802	21.1809	26.0965	25.9535	24.1828	24.3961	25.745
SERPINB5	-1.17537	20.6952	-1.6909	0.0930227	0.274553	-4.89305	80	63	10.787	19.7957	21.6669	22.0196	20.3324	19.1731	20.7858	20.1877	19.6547	22.2957	7.13813	10.7184	20.7858	20.0802	20.2256	20.4407	21.0922	21.7737	16.2178	19.8733	19.4513	19.7487	19.7038	21.4947	20.9029	20.8167	21.6457	21.627	22.2603	16.5415	22.7247	22.562	20.4729	18.4513	23.5005	20.9029	23.6161	21.7528	8.80639	19.1249	11.0608
ENO1	0.541935	24.6415	1.69014	0.0931694	0.274553	-4.89428	80	64	24.4196	24.3858	20.1877	24.4902	24.8312	25.1426	23.8688	24.4902	24.8188	24.6268	23.6161	24.772	23.4333	25.6445	24.8456	24.9616	22.9386	23.2378	29.6512	29.7087	24.8456	24.4196	25.1815	25.2301	24.7085	24.759	25.5488	25.0123	24.6504	24.9356	21.7342	22.2784	25.4615	25.745	23.2513	23.5903	23.7532	23.6025	24.2467	24.8188	22.6439
MYH1	0.720496	22.0056	1.68886	0.093415	0.274553	-4.89634	80	63	21.5836	22.3631	20.3324	20.7287	20.1877	22.0933	19.1249	20.037	19.7038	21.4947	20.4407	20.7591	20.037	22.1891	21.7342	23.5141	21.7342	23.3211	22.5291	22.1704	22.8562	24.4664	22.8276	21.9667	23.1402	22.4009	22.7556	23.7267	23.3947	22.8276	22.8873	23.4333	22.4817	24.5036	22.658	22.2072	19.7487	21.8078	21.8671	22.7556	22.4009
C6	0.414998	29.2786	1.68607	0.0939509	0.274895	-4.90081	80	64	29.6512	29.5283	30.6844	30.8041	28.517	30.1919	29.6257	29.0676	30.2586	29.5283	29.8327	28.7482	29.5566	28.5346	29.9942	28.1631	28.6153	27.457	27.6143	26.924	29.757	28.1944	29.2213	27.5581	28.0977	30.8041	30.7663	29.0676	27.4429	27.3332	27.8328	28.7108	29.116	28.8506	27.5581	28.2107	27.5845	27.6896	27.6738	27.6143	29.2213
YWHAQ	1.05011	20.7922	1.68333	0.0944828	0.274895	-4.90522	80	64	19.1249	20.9029	20.9714	23.2106	22.2072	21.9762	20.4407	18.1764	21.6031	17.2909	18.7419	19.2854	12.278	19.7957	22.0196	22.3631	20.1515	18.3203	20.405	15.7947	20.4407	21.627	21.3645	22.4817	23.2264	23.3354	20.8471	25.2431	21.627	21.0278	19.1492	22.3631	22.6274	22.3631	21.0922	21.1415	21.7826	21.9045	23.9194	23.3798	20.5737
IGHV2-5	0.432165	24.171	1.68304	0.0945372	0.274895	-4.90567	80	64	24.7085	24.4557	25.6704	25.6964	25.0379	24.7464	25.3276	25.2661	25.0644	25.4508	24.5273	24.8084	25.0509	25.4005	24.1227	24.0883	24.3239	24.1227	24.2582	27.3452	24.6153	24.3239	24.0643	23.9595	24.4557	24.1933	23.9718	23.9595	23.1813	23.3947	24.2977	24.3858	23.4868	23.1238	22.5132	22.9222	22.2603	23.2797	22.6439	23.2106	22.7854
TTR	0.377581	28.1546	1.68118	0.0948989	0.274972	-4.90865	80	64	27.7884	29.14	26.2964	27.5151	26.9122	26.7339	28.1177	28.8699	28.7482	28.5528	29.0676	27.8608	27.2568	27.0084	27.0709	25.6204	26.6119	26.5043	31.0204	31.1893	28.636	29.001	27.4846	28.3833	27.759	28.636	27.2815	28.0811	27.1437	26.6838	26.5505	27.0847	26.5888	29.9367	27.9977	28.0311	27.9082	28.148	25.87	27.8154	28.4494
VSIG4	1.25167	9.87528	1.67537	0.0960348	0.27718	-4.91793	71	53	10.787	11.2909	11.8184	11.2909	0	7.13813	12.9626	11.2909	12.4133	9.26369	7.13813	10.7184	12.278	10.2115	11.4229	11.4229	10.2115	8.133	0	0	10.2115	13.0197	11.2909	0	12.6	10.787	13.5027	12.1286	8.80639	9.26369	0	0	11.3584	7.13813	11.2909	12.5097	9.5861	19.8733	8.80639	0	11.0608
sp|P01614|KV201_HUMAN Ig kappa chain V-II region Cum OS=Homo sapiens PE=1 SV=1	-0.401791	26.955	-1.67244	0.096613	0.27718	-4.92261	80	64	27.5069	27.407	26.0905	27.6143	27.0709	26.9352	25.3103	26.0965	26.121	27.1131	26.2431	26.4628	27.0084	26.9727	26.7893	26.86	27.9604	27.8683	25.8401	25.3445	26.9352	26.5994	25.536	26.924	27.6817	27.2302	25.9935	26.0376	27.1252	27.1375	27.9523	27.627	28.2711	28.3674	29.116	28.517	28.3996	27.4846	26.6607	27.3	28.3833
PDIA6	0.934933	23.0592	1.66983	0.097129	0.27718	-4.92676	80	62	25.0123	24.563	23.5639	23.8428	23.6161	23.7001	24.6019	24.1712	24.2705	24.3477	24.563	25.4728	24.5877	24.563	23.8306	23.9464	23.6575	23.894	24.2977	24.7976	25.9264	21.4021	23.7001	25.536	22.2957	25.1671	24.772	24.1712	24.3728	24.563	23.5264	23.6161	24.6968	24.5877	24.1933	24.1113	23.293	0	23.3658	0	23.5778
C4A	-0.237354	32.3386	-1.66769	0.0975552	0.27718	-4.93017	80	64	33.373	33.373	31.7505	32.6008	32.1095	32.353	32.9973	32.8182	32.5305	32.0479	32.4741	32.4741	32.6746	32.5305	32.6008	31.5363	32.2915	32.4741	30.6844	30.0203	33.373	32.6008	31.9289	32.8936	31.9289	32.6008	32.8936	31.104	33.109	33.6792	33.373	33.5117	31.1893	31.4763	32.9973	31.3734	32.6746	31.8054	32.2915	32.0479	32.1095
APEH	1.497	12.8095	1.66753	0.0975868	0.27718	-4.93042	77	58	10.787	11.2909	11.8184	11.2909	16.9432	7.13813	12.9626	11.2909	12.4133	9.26369	22.4817	22.5132	12.278	10.2115	11.4229	11.4229	10.2115	8.133	23.1402	24.0643	10.2115	13.0197	11.2909	0	12.6	10.787	13.5027	12.1286	16.335	18.1764	0	0	11.3584	7.13813	11.2909	12.5097	22.0933	22.8011	21.2247	16.4514	11.0608
NIPSNAP3A	0.721138	25.1729	1.66701	0.097689	0.27718	-4.93124	80	64	28.3674	28.2615	22.9222	21.425	28.5528	22.6738	27.0453	23.687	23.3947	21.9469	28.0811	23.5639	21.6457	21.9667	22.0933	26.2718	22.4338	22.2957	26.9613	26.8995	25.2431	24.8956	21.0659	22.6274	21.2247	22.8276	23.3354	21.6457	23.5141	22.4817	22.0043	23.5778	28.2277	28.0311	27.4715	23.3072	23.5141	24.1465	22.562	29.0227	23.4333
NCL	-1.42597	17.7751	-1.65461	0.100186	0.283286	-4.95087	78	64	22.4169	21.627	21.627	22.4649	21.1415	20.4729	21.3757	20.7287	22.2072	21.0659	20.8471	10.7184	21.4947	20.9307	20.4407	11.4229	19.3391	20.1155	23.293	22.7076	10.2115	13.0197	21.8465	20.604	21.0659	20.6369	21.3757	22.0587	16.2178	9.26369	20.037	20.8471	21.8671	7.13813	20.2964	21.2247	22.4009	22.9576	8.80639	17.2256	22.2957
CEACAM6	1.38743	18.7615	1.63936	0.103326	0.291159	-4.9748	79	62	10.787	21.425	20.2964	20.1515	17.3533	7.13813	20.037	19.5508	19.0642	20.405	21.3532	21.0152	12.278	10.2115	11.4229	18.3664	20.9307	20.0802	25.9535	26.8876	22.6106	22.4169	20.7858	19.3391	20.6961	21.0659	13.5027	22.0043	23.7001	21.3757	21.5397	22.1515	21.0152	20.8744	11.2909	12.5097	21.3757	21.3757	21.4947	20.604	19.1249
ALDOA	0.405464	26.0606	1.63463	0.104314	0.291236	-4.98217	80	64	26.5277	29.8327	25.4965	25.0777	26.043	26.5994	25.6704	25.4728	25.2762	25.3276	25.6445	25.3158	24.9356	25.2061	25.536	25.5613	24.673	24.6377	27.5581	27.8923	26.3414	26.0658	26.3902	25.6318	30.2875	25.4508	25.2061	25.5488	25.7582	25.8228	25.2661	24.5389	25.9143	25.9535	24.9473	25.7969	25.2431	24.7211	27.1548	26.8183	23.6726
HBD	0.476963	27.3983	1.63031	0.105226	0.291236	-4.9889	80	64	27.4429	27.6432	27.2693	27.1932	27.3867	27.4004	25.5488	24.9214	27.4004	26.6248	25.6204	27.1071	26.3071	26.2371	29.7087	29.9942	26.5623	26.8657	33.373	32.2915	28.893	29.1593	27.1548	26.9352	27.2568	25.2762	27.627	27.2061	26.9854	27.1191	26.4313	26.4179	29.8066	29.5043	25.3719	25.8228	26.8876	25.2172	26.8774	26.5888	25.0777
DSG1	-1.53561	16.3389	-1.63002	0.105287	0.291236	-4.98935	75	63	18.628	21.275	20.2621	21.6669	20.6691	21.275	20.2621	11.2909	12.4133	21.0152	21.248	21.4947	20.1515	10.2115	21.5162	21.166	10.2115	19.1731	21.8272	22.0043	20.2621	21.467	20.5737	20.0802	21.8465	21.166	13.5027	12.1286	20.8744	21.2247	19.7487	20.2621	23.1238	22.6899	19.7487	12.5097	9.5861	16.9432	18.9991	0	20.8471
PLG	0.503794	31.6576	1.62939	0.10542	0.291236	-4.99032	80	64	30.3556	30.5384	29.9661	29.6512	29.9367	29.8327	31.3276	31.062	31.104	30.0555	30.2276	30.3556	30.3556	30.2276	30.2875	30.1211	30.8918	30.8462	32.1679	30.5739	30.1567	29.9942	29.8066	30.6844	29.885	29.9367	29.7087	30.0203	30.3908	30.4696	30.7251	30.7251	30.2586	30.8041	31.1893	31.104	31.1893	30.5739	31.5363	30.1919	30.2875
SERPINA3	-0.218749	32.1927	-1.62903	0.105496	0.291236	-4.99088	80	64	32.353	32.8936	31.2309	31.104	32.7436	32.7436	31.9879	32.0479	31.9289	32.1679	32.7436	32.8182	32.2334	32.353	31.8054	32.2915	32.9973	33.2354	33.8993	33.8993	31.8636	31.4763	31.4763	31.6426	31.7505	31.8054	31.4763	31.9289	32.5305	32.5305	31.9879	32.1095	31.5931	31.9879	32.8182	32.8936	32.353	32.6746	33.2354	33.5117	32.2915
NPEPPS	-1.46943	15.8268	-1.62822	0.105669	0.291236	-4.99215	76	63	20.2256	21.5397	11.8184	11.2909	19.8733	17.0801	12.9626	11.2909	12.4133	9.26369	19.2302	20.8744	19.6547	20.7858	19.5508	11.4229	17.8573	17.0801	20.3324	19.2854	18.9191	13.0197	11.2909	18.9991	12.6	10.787	13.5027	19.1731	18.8516	17.8573	20.4407	21.5622	20.2964	7.13813	11.2909	19.0642	19.4513	20.7858	21.3276	21.1169	20.9307
F13A1	-1.55539	16.9893	-1.62739	0.105844	0.291236	-4.99342	77	61	17.4706	18.3664	11.8184	11.2909	19.4513	20.5404	12.9626	20.2256	12.4133	21.0403	19.9505	10.7184	12.278	10.2115	20.6691	19.6016	18.2726	19.9505	20.5404	21.1956	19.7957	13.0197	21.6031	21.3757	12.6	19.1249	19.6547	19.6547	8.80639	9.26369	0	19.4513	19.9946	7.13813	20.037	12.5097	20.9307	0	20.604	0	21.0152
APCS	0.291452	27.1176	1.62574	0.106194	0.291236	-4.99598	80	64	28.636	28.2107	26.0322	26.3414	28.8699	28.8087	27.6586	27.6432	27.9827	28.1944	28.8087	28.4494	28.2807	28.3505	28.3674	28.3996	25.3158	25.8342	30.1567	30.4696	26.115	26.8544	27.627	27.5845	27.3208	27.5713	28.2807	28.8308	28.3344	28.3169	27.5271	27.7311	26.3414	26.1593	27.9523	27.7311	27.5433	27.4004	27.8154	27.3589	27.0084
CFHR5	-0.418018	23.0499	-1.61347	0.108835	0.297481	-5.01493	80	64	23.5903	23.7267	22.4169	22.4009	24.883	25.1294	22.5955	24.1355	24.6153	23.1545	23.3491	23.6575	23.4732	23.4591	23.9997	24.1227	22.8011	23.1813	22.8417	23.0634	23.1953	23.0924	23.7806	23.407	24.0993	23.6575	23.5141	23.5141	24.2705	24.4902	23.1078	23.266	23.6445	22.8417	24.772	24.8575	24.1113	24.4196	20.7287	21.0152	24.3239
sp|P06311|KV311_HUMAN Ig kappa chain V-III region IARC/BL41 OS=Homo sapiens PE=4 SV=1	-1.53984	14.9996	-1.60558	0.11056	0.298646	-5.02704	75	62	21.5162	21.5836	20.037	20.3653	18.8516	18.9191	20.6691	21.0152	20.8167	9.26369	20.8167	20.6369	20.2964	19.6547	20.5027	21.5622	10.2115	8.133	17.3533	18.2726	10.2115	13.0197	21.1169	20.7591	19.2302	10.787	22.8726	23.0508	8.80639	18.9191	19.5508	19.0642	11.3584	16.6628	19.8355	22.0381	22.9863	22.4817	21.9469	19.9505	20.6691
CLU	-0.270988	30.5615	-1.60472	0.110751	0.298646	-5.02836	80	64	30.1567	30.1919	31.6964	31.6964	29.7308	29.0676	30.1567	29.7817	29.7308	28.9369	29.9942	30.1211	29.9661	30.0861	29.8327	29.9083	30.0555	31.4763	31.5363	28.9369	32.353	30.6102	30.5384	29.3605	31.1893	29.9083	29.0676	29.9367	29.6257	29.6019	29.0676	29.0455	31.2852	30.5739	31.7505	32.1679	31.4763	30.6455	30.0203	30.6102	31.1455
HPR	0.244709	32.171	1.60433	0.110837	0.298646	-5.02896	80	64	32.2334	32.4741	31.5363	31.3276	31.6964	32.2334	32.4161	32.1095	32.8182	32.5305	32.6746	32.8936	32.2915	32.1679	32.4741	32.8182	32.1679	31.5931	31.2852	31.5363	31.6964	31.7505	31.5931	32.1095	30.8462	31.4763	32.8182	33.373	31.9289	32.2915	32.6746	31.9879	32.5305	30.9305	32.6746	32.353	32.2334	32.4161	32.6746	32.7436	31.5931
C4B_2	-0.218879	32.2394	-1.6036	0.110998	0.298646	-5.03008	80	64	33.109	33.109	31.8054	32.6746	32.1679	32.4161	32.8182	32.6746	32.4161	31.9289	32.2915	32.2915	32.5305	32.4161	32.353	31.4265	32.2334	32.4161	30.6279	29.9661	33.5117	32.6746	31.8054	32.7436	31.9879	32.7436	32.6746	30.9305	32.8936	33.2354	33.2354	33.373	31.062	31.3734	33.109	31.4763	32.7436	31.9879	32.353	31.9289	32.1679
C8G	0.191235	26.7168	1.60322	0.111082	0.298646	-5.03066	80	64	27.5845	27.6738	26.2371	26.0658	27.457	27.2932	27.2568	27.3332	27.3332	26.5888	27.6143	27.4135	27.0956	26.924	25.9665	25.7329	26.115	25.87	28.0631	30.3556	26.2829	26.2096	26.7247	26.2242	26.9352	26.7954	26.8876	26.7954	26.7697	26.5043	26.3546	26.2718	26.3546	26.2829	27.1191	27.1313	27.0084	27.0084	28.2615	27.8015	26.9974
PLTP	-0.284339	28.4544	-1.58622	0.114886	0.306388	-5.05651	80	64	28.9825	27.7456	27.3589	27.8015	26.8408	27.1191	27.9221	28.2277	28.5745	27.3332	27.6586	27.8328	28.0162	27.9221	28.049	28.148	28.049	28.5346	26.3672	26.5994	28.8087	28.5002	28.4676	27.4846	28.1335	27.1437	27.8923	27.9221	28.2986	28.1335	27.4846	27.2932	29.4573	28.9825	28.1944	28.3344	28.5002	28.0162	28.1631	27.6586	28.2986
C4B	-0.218837	32.3087	-1.58508	0.115146	0.306388	-5.05824	80	64	33.2354	33.2354	31.8636	32.7436	32.2334	32.4741	32.8936	32.7436	32.4741	31.9879	32.353	32.4161	32.6008	32.4741	32.4161	31.4763	32.353	32.5305	30.6279	29.9942	33.6792	32.7436	31.8636	32.8182	32.0479	32.8182	32.7436	30.9786	32.9973	33.373	33.5117	33.6792	31.104	31.4265	33.2354	31.5363	32.8182	32.0479	32.4161	31.9879	32.2334
ANXA3	-0.54982	24.5322	-1.58315	0.115584	0.306388	-5.06115	80	64	25.1426	24.6268	23.9997	24.6268	28.1335	30.3556	25.8461	25.5976	25.7221	23.4462	24.9083	24.0514	24.9984	24.6153	24.6153	24.0993	23.2513	23.293	27.9827	28.893	25.3387	25.5728	25.4005	23.9464	25.8822	25.0777	24.9356	24.1227	22.4009	23.5515	22.3823	22.5955	25.8104	25.4374	24.5159	23.4333	25.1294	30.0555	24.9473	30.4696	24.0758
GOLM1	-0.505285	23.2794	-1.58231	0.115778	0.306388	-5.06244	80	64	22.3288	21.5622	22.132	22.3823	21.275	21.4021	23.018	22.5132	22.4992	22.562	22.3631	22.3466	20.5404	21.275	21.6031	22.0933	21.9855	22.8417	21.7342	21.627	23.0634	23.1953	22.0933	22.7076	23.3072	22.077	22.2957	23.293	23.407	20.1155	21.1415	20.8744	22.5132	21.8866	21.6457	22.2957	21.9255	22.077	23.4868	22.658	24.2331
HSPA8	0.47449	24.5325	1.58115	0.116042	0.306388	-5.06418	80	64	21.3757	22.905	23.2513	25.4615	24.9871	24.9473	25.3613	24.9083	24.3728	21.6669	24.2705	24.6377	23.9464	24.0758	22.1704	22.5788	24.9473	24.7085	23.0365	24.3239	24.9356	24.2977	24.0119	23.6307	23.8428	23.7806	23.7672	23.1078	25.87	23.4462	23.1402	23.2513	26.8774	27.1548	25.1562	25.4508	25.3158	25.6964	25.3504	25.2061	25.0509
IGHV3OR16-9	-0.413833	27.2603	-1.5802	0.116259	0.306388	-5.06561	80	64	26.9974	25.784	27.8477	28.1335	28.1177	27.9827	28.0811	28.0811	28.5528	28.4494	29.2416	28.6903	28.2615	27.7884	27.8328	25.9935	26.8774	27.1548	22.562	24.4902	27.2302	28.2807	27.7024	28.4324	29.3337	26.7697	27.7024	28.0162	29.0455	28.9593	26.8408	30.2276	28.6538	28.2107	27.1548	27.3068	28.8087	29.885	29.8066	29.6512	30.1567
ATP5B	-1.91551	15.7245	-1.57881	0.116577	0.306388	-5.0677	75	59	10.787	21.1415	11.8184	11.2909	0	19.5508	12.9626	18.9191	19.2302	9.26369	7.13813	10.7184	12.278	18.9991	11.4229	11.4229	10.2115	8.133	16.6628	0	10.2115	13.0197	11.2909	0	12.6	10.787	13.5027	12.1286	8.80639	9.26369	16.5415	0	11.3584	18.9191	11.2909	12.5097	18.4513	17.0801	8.80639	0	11.0608
sp|P18136|KV313_HUMAN Ig kappa chain V-III region HIC OS=Homo sapiens PE=1 SV=2	0.244463	28.1053	1.56402	0.120011	0.314307	-5.08989	80	64	28.007	27.7311	29.0797	29.2106	28.359	28.359	27.0902	26.7954	27.457	28.6257	27.3392	27.2754	28.1555	27.9756	27.8543	27.9082	27.4715	28.2537	23.8491	24.391	27.9299	27.6207	28.3833	28.5258	28.3425	28.2711	28.8699	28.9593	27.2754	27.0349	28.8603	28.6153	27.884	28.6903	28.1078	27.9756	27.4781	28.4409	27.2508	27.5069	27.7092
MYL6	1.48391	13.8531	1.56255	0.120357	0.314307	-5.09208	78	58	10.787	11.2909	11.8184	11.2909	18.4513	17.2256	12.9626	11.2909	12.4133	9.26369	7.13813	10.7184	12.278	10.2115	11.4229	11.4229	19.5508	8.133	22.7707	23.0924	10.2115	13.0197	11.2909	0	12.6	10.787	13.5027	12.1286	8.80639	9.26369	0	0	11.3584	17.3533	11.2909	12.5097	9.5861	21.2247	8.80639	0	11.0608
API5	1.30684	11.4185	1.55701	0.121667	0.31672	-5.10033	75	55	10.787	11.2909	11.8184	11.2909	0	7.13813	12.9626	11.2909	12.4133	9.26369	7.13813	10.7184	12.278	10.2115	11.4229	11.4229	10.2115	8.133	0	18.9991	10.2115	13.0197	11.2909	0	12.6	10.787	13.5027	12.1286	8.80639	9.26369	0	0	19.0642	7.13813	11.2909	12.5097	18.0723	0	8.80639	0	11.0608
AFM	0.372268	31.7601	1.55396	0.122392	0.317599	-5.10486	80	64	32.8936	32.2334	32.6746	31.7505	29.9942	31.104	33.2354	31.6964	33.6792	30.5384	31.0204	31.104	29.9367	33.109	33.109	33.5117	29.757	29.9367	30.1919	30.6102	33.2354	34.1385	33.5117	33.6792	31.8054	30.5739	31.062	32.9973	31.3734	29.9083	29.3337	29.3091	30.0555	30.2276	30.1567	31.062	33.373	32.4741	32.0479	32.2915	33.5117
sp|P06309|KV205_HUMAN Ig kappa chain V-II region GM607 (Fragment) OS=Homo sapiens PE=4 SV=1	-0.375321	26.8114	-1.55136	0.123013	0.317924	-5.10871	80	64	27.457	27.3068	25.9264	27.5997	26.7591	26.6838	25.2544	26.0322	26.0658	27.0084	25.9264	26.2096	26.8292	26.7832	26.6727	26.4685	27.759	27.8154	25.8401	25.3103	26.6119	26.4685	24.9616	26.6727	27.6143	27.1822	25.4615	25.386	27.0349	27.058	27.8015	27.5271	27.9221	28.148	28.9825	28.4166	28.0311	27.1313	26.0905	27.0847	28.2615
PEPD	-0.390415	23.8155	-1.5502	0.123292	0.317924	-5.11044	80	64	23.6025	23.6445	22.5132	23.8306	23.5141	24.4423	23.077	23.3491	23.5903	23.3491	23.4204	23.8688	22.4009	22.905	22.4485	22.6439	21.1956	21.4021	25.6833	25.9665	24.5756	24.4423	22.5788	23.3798	21.7914	24.0643	23.018	23.7402	21.6031	27.3589	27.8154	28.18	25.536	23.2797	21.3757	22.6106	18.3664	23.6726	22.0381	21.7342	24.6377
PMEL	-0.730693	22.0599	-1.54771	0.12389	0.318195	-5.11411	80	64	23.7806	23.6161	24.0119	22.1515	20.405	24.9871	25.1426	25.0777	25.2661	23.5005	21.467	23.5393	24.8312	25.0644	24.0264	22.2784	20.7591	22.1515	20.2964	21.5836	23.9194	23.8306	23.3947	23.6025	23.9718	22.9722	21.4021	22.9386	22.5291	22.5132	21.425	21.8465	22.905	22.8159	22.0381	22.6439	24.5159	23.9194	23.1692	20.4407	24.2705
BCHE	-0.362711	22.2892	-1.54654	0.124174	0.318195	-5.11585	80	64	22.4992	22.6274	21.5836	21.3757	22.7707	22.9222	22.2425	21.6892	22.3288	22.6439	22.5291	22.132	22.4649	22.8726	22.7556	23.0365	21.1415	21.8272	24.1227	21.166	22.7854	23.3072	22.6738	21.7528	23.5903	22.1891	22.9576	23.2378	20.7287	20.1515	22.0196	21.0152	22.0587	21.8078	20.3324	21.6457	21.6892	22.0196	20.5404	16.335	22.4649
IGKV3-20	0.240863	28.101	1.54365	0.124871	0.318984	-5.12011	80	64	28.007	27.716	29.0797	29.2106	28.359	28.359	27.0902	26.7832	27.4429	28.6257	27.3392	27.2754	28.1555	27.9756	27.8543	27.8757	27.4429	28.2537	23.8491	24.391	27.9299	27.6207	28.3674	28.5258	28.3425	28.2711	28.8506	28.9369	27.2754	27.0231	28.8603	28.5929	27.884	28.6538	28.1078	27.9756	27.4781	28.4409	27.2508	27.5069	27.7092
C8B	-0.245407	28.4347	-1.53934	0.125921	0.320668	-5.12647	80	64	29.2627	29.1998	29.0227	28.6903	27.7884	27.7024	29.14	28.2615	29.6257	29.001	28.7108	28.893	28.4166	28.2277	27.8923	27.1437	29.0917	28.4833	27.7024	27.3068	27.7884	27.6432	28.6153	27.9221	29.4573	28.049	28.4833	29.3337	27.3208	27.9082	27.7732	27.3734	29.7308	28.7684	27.4846	29.5283	29.885	27.759	28.9593	28.8087	28.7108
HGFAC	-0.234522	25.3198	-1.53537	0.126891	0.321435	-5.13229	80	64	24.3596	24.9871	24.7464	25.3719	24.6377	24.3961	25.5853	24.5273	25.6704	24.7976	24.9616	24.7976	24.8084	24.9616	24.883	23.9861	25.7736	25.4374	23.4591	23.7001	25.5976	27.7311	24.8456	25.5728	26.7591	26.457	24.7211	24.2467	25.5488	25.1815	25.0644	25.3613	25.1815	24.8696	25.3158	25.6704	25.7329	25.5728	23.5141	23.0924	26.8078
VTN	0.180637	29.2861	1.53403	0.127222	0.321435	-5.13426	80	64	29.9367	30.0203	29.2416	29.0676	30.7251	30.6844	29.885	29.7087	29.9083	29.9661	29.9083	29.885	29.6257	29.5566	30.1567	29.885	29.5566	29.2416	26.8408	27.9684	29.6257	29.7308	28.9369	29.2213	29.3091	29.3853	28.9825	29.4573	29.5793	29.14	29.2213	29.1593	29.2416	29.1998	29.757	29.5043	29.2627	29.2416	30.3908	30.7663	29.3605
MPO	-0.227487	27.863	-1.53222	0.127667	0.321435	-5.13691	80	64	28.18	27.2693	28.7108	27.3068	28.3833	28.3833	28.2277	27.9684	28.1335	27.6896	27.9082	27.6586	27.457	27.5581	27.9827	27.5713	28.1177	27.9827	32.9973	33.2354	29.0455	28.9369	27.5845	28.1177	27.7732	28.1944	27.3332	27.7732	27.4004	27.0084	27.457	27.759	28.6153	28.2277	29.7817	28.2807	27.2568	27.4715	27.4429	27.8477	27.9827
DEFA1	-0.446942	24.0958	-1.53172	0.12779	0.321435	-5.13764	80	64	23.3283	22.3916	23.3728	22.6031	27.7384	27.4211	23.2863	23.1001	22.6988	24.1583	22.778	22.4567	24.3299	23.5841	24.7277	22.6031	23.4732	23.5841	32.6008	32.9973	24.6322	24.6086	23.1474	22.6659	22.0678	20.8608	22.6988	22.4412	25.0054	24.7277	23.2863	23.1619	22.4254	22.5062	25.1029	25.2603	23.4527	23.8751	26.4122	25.8984	21.9949
CEACAM1	-1.34353	16.0041	-1.5208	0.130506	0.326378	-5.15356	78	63	10.787	11.2909	11.8184	11.2909	18.9596	18.6683	12.9626	11.2909	12.4133	17.7494	7.13813	10.7184	12.278	10.2115	11.4229	11.4229	10.2115	8.133	27.759	27.6738	22.7707	22.6106	11.2909	18.9191	19.1249	19.3391	13.5027	12.1286	17.2256	18.3664	19.2854	19.2302	11.3584	7.13813	11.2909	12.5097	20.2964	20.3324	18.4513	0	22.5788
H3F3A	0.722407	23.1983	1.51904	0.130949	0.326378	-5.15612	80	64	22.8159	23.3873	23.3283	24.0579	26.2431	25.2712	22.3204	24.6441	23.3728	22.3727	23.2446	23.2586	23.4937	23.2863	23.2728	23.3423	23.6936	23.6651	24.1933	23.5203	23.6651	26.438	22.7932	23.0571	23.4398	21.9762	21.8078	21.248	24.6322	21.9151	22.3548	23.1883	23.5203	23.0103	18.0723	23.8751	24.277	22.9863	23.1883	22.8218	20.8887
H3F3B	0.722407	23.1983	1.51904	0.130949	0.326378	-5.15612	80	64	22.8159	23.3873	23.3283	24.0579	26.2431	25.2712	22.3204	24.6441	23.3728	22.3727	23.2446	23.2586	23.4937	23.2863	23.2728	23.3423	23.6936	23.6651	24.1933	23.5203	23.6651	26.438	22.7932	23.0571	23.4398	21.9762	21.8078	21.248	24.6322	21.9151	22.3548	23.1883	23.5203	23.0103	18.0723	23.8751	24.277	22.9863	23.1883	22.8218	20.8887
sp|P83593|KV405_HUMAN Ig kappa chain V-IV region STH (Fragment) OS=Homo sapiens PE=1 SV=1	0.594346	24.4947	1.51508	0.131947	0.327869	-5.16185	80	64	24.1712	23.8428	24.9214	24.9083	23.8814	23.9861	24.0993	23.3947	24.5036	25.4123	22.1128	22.5788	25.1294	25.2431	23.9595	24.5756	24.9356	25.5108	27.1191	27.1191	24.4196	24.1933	24.9214	24.3961	24.6968	25.1029	25.4123	25.0509	22.6899	23.3658	25.6592	26.0182	26.0322	25.3387	24.2836	24.3961	25.4123	25.3049	24.4423	24.7464	25.1294
PSMA1	0.845332	23.0902	1.51204	0.13272	0.327902	-5.16626	80	63	22.905	23.4868	22.9863	22.8159	24.563	24.759	23.793	18.3664	23.0508	25.1426	22.2249	22.2425	25.1815	24.5159	22.8726	23.0634	23.1402	23.0634	27.0349	27.0231	19.9505	21.0659	23.4333	24.9083	24.3477	24.772	25.7221	24.8956	23.2513	23.6025	24.5389	25.3504	22.3288	22.4338	22.4009	22.1515	21.7104	21.275	19.7487	19.9946	21.2982
YWHAB	0.657771	21.3219	1.5106	0.133086	0.327902	-5.16834	80	64	20.7287	19.9505	21.5397	21.2247	21.8866	22.2249	20.9029	21.1415	24.5273	20.5737	20.7591	20.0802	19.8733	18.628	22.5291	22.6899	20.3324	19.6547	20.1877	17.7494	20.4407	21.2103	22.132	22.2072	22.905	22.9222	20.5027	20.5027	21.6457	21.9469	20.405	20.5027	22.6274	21.7224	20.7125	20.4569	21.8866	21.9045	23.8877	23.1545	18.8516
VCAN	-0.274934	24.0175	-1.51031	0.13316	0.327902	-5.16876	80	64	24.2582	24.3239	24.3108	24.3596	24.8696	23.9464	24.9356	24.2467	24.8696	24.1465	23.9997	24.9616	25.3387	25.5853	24.4781	24.2705	24.7976	24.6268	24.6019	24.7341	23.5141	22.4338	24.759	24.6611	24.5756	24.0514	25.4248	25.7329	23.4732	24.8188	24.0883	23.818	27.5845	27.5433	24.1113	24.0373	23.9718	24.6504	24.686	24.6504	24.8312
tr|A0A0J9YWU9|A0A0J9YWU9_HUMAN Uncharacterized protein (Fragment) OS=Homo sapiens PE=1 SV=1	0.334447	27.1171	1.50845	0.133633	0.328082	-5.17143	80	64	26.6607	26.2096	27.9377	26.8183	25.7736	25.6964	28.4676	26.5749	26.8183	27.4986	25.7329	25.3504	27.4429	27.0956	25.3387	26.1724	26.6483	26.4798	23.8814	23.9997	26.5888	26.8876	27.2815	27.3734	27.5271	26.6607	27.6738	27.8923	26.2829	27.4846	26.8774	26.7697	26.7697	26.7247	26.5043	27.5271	25.536	26.1026	26.2718	26.8292	26.0905
ANXA2	0.417954	25.3721	1.50645	0.134147	0.32836	-5.17432	80	64	23.4937	27.1822	23.132	26.4685	25.0577	21.528	26.924	27.759	23.1813	26.7697	23.203	25.5424	21.6998	26.5164	23.3283	23.8877	27.627	26.6057	25.6592	24.9745	27.9827	27.9082	22.619	26.9122	23.7467	23.7998	22.2161	23.7739	26.5505	22.3377	26.0058	24.792	25.3276	24.1227	25.4123	24.2399	22.4567	23.203	22.9304	23.3211	23.6093
sp|P01714|LV301_HUMAN Ig lambda chain V-III region SH OS=Homo sapiens PE=1 SV=1	-0.336785	25.496	-1.50272	0.135105	0.32972	-5.17968	80	64	25.4005	25.6091	26.3672	26.3783	24.772	25.1815	24.3596	24.2331	25.0777	24.8956	25.2301	24.686	24.686	24.2582	25.5108	25.536	25.6204	25.3158	22.7076	24.8188	23.8554	24.3858	25.8572	25.7329	24.8456	25.1168	24.9083	25.1029	25.8461	25.9796	26.2096	26.2371	23.5005	23.4204	24.3239	24.5159	25.0777	25.0915	24.3477	24.5159	25.4508
ADIPOQ	-1.21551	20.8129	-1.49713	0.136552	0.332263	-5.1877	79	63	23.6445	23.1813	22.3288	20.9584	21.8078	21.5836	23.1813	23.0508	23.2513	22.2249	7.13813	22.6439	22.2425	23.4462	11.4229	11.4229	24.2705	24.206	22.5788	22.9722	25.745	21.425	22.4992	22.3119	23.077	10.787	20.9584	19.7038	21.8671	21.8465	0	18.628	22.1515	22.3288	24.5756	25.0379	24.883	25.2431	23.8554	23.894	23.7267
AFP	0.253231	25.1161	1.49031	0.138334	0.335602	-5.19744	80	64	24.7976	25.1929	23.6445	24.1465	23.9075	24.9745	24.3477	22.8159	23.3072	24.3108	25.1426	24.6153	24.1712	24.5389	24.2705	24.4309	24.8956	24.883	27.2183	27.3734	25.2762	25.6445	23.9464	24.7464	23.8688	24.9356	24.1583	24.2194	24.5036	24.7864	24.4423	23.7532	24.6268	24.1933	24.4902	24.4196	24.3239	24.673	25.1671	24.4082	24.5389
THBS2	0.478611	25.2449	1.48545	0.139615	0.337713	-5.20436	80	64	24.0643	23.293	23.5515	22.9222	25.2661	23.9718	25.4248	24.5036	25.6091	26.5277	23.8814	24.1113	24.7976	23.9075	24.8956	24.3239	23.793	23.3354	27.2815	27.627	26.1385	25.6833	24.6377	24.1465	25.0248	24.9473	24.1113	23.793	23.7672	24.3358	24.1583	24.3961	23.8428	24.2194	25.6091	25.0248	22.0043	26.4066	23.6025	27.457	27.8757
sp|P01625|KV402_HUMAN Ig kappa chain V-IV region Len OS=Homo sapiens PE=1 SV=2	-0.403075	25.8151	-1.46378	0.145437	0.35076	-5.23491	80	64	25.1929	25.7736	26.1499	25.9535	26.6838	26.6607	25.4965	25.1929	25.1168	26.6356	24.9473	24.9871	28.517	28.1631	26.6607	26.3902	26.5277	26.7247	27.5433	27.2302	26.3546	25.9143	26.6607	26.457	26.4798	26.4313	27.3208	27.457	26.8078	26.5888	26.9122	26.5043	27.4846	27.2061	27.1313	26.9727	27.759	27.9827	27.6432	27.5581	27.759
YWHAG	1.08601	19.9981	1.45801	0.147019	0.353537	-5.24298	80	63	10.787	19.9505	20.9714	20.5889	21.627	21.9762	19.8937	11.2909	21.4355	17.2909	18.7419	17.7494	12.278	10.2115	21.9469	22.3119	19.7038	18.3203	19.7487	0	20.4407	21.2103	21.3645	22.0381	22.6439	22.5132	13.5027	18.7755	20.7858	21.0278	19.1492	18.3664	22.6274	21.7224	20.7125	20.4569	21.7826	21.9045	23.8877	23.3947	11.0608
PCOLCE	-0.688936	24.1774	-1.45031	0.149152	0.357615	-5.2537	80	64	24.3858	25.6964	24.3728	24.3358	22.2603	21.8272	23.266	22.8011	26.2829	25.9796	24.0264	23.8554	22.9863	24.686	25.4615	25.7736	25.4374	25.784	25.1029	25.6091	28.0631	27.7732	24.686	25.4248	24.0643	26.9122	26.043	23.6575	25.0644	24.7085	26.6607	25.5218	26.5623	26.3672	25.6204	27.1437	24.4781	24.3596	25.9665	24.9214	26.0785
OLFM4	-0.214387	25.8826	-1.44598	0.15036	0.358731	-5.25969	80	64	26.924	27.0231	25.0248	25.1168	26.3071	26.3071	25.9935	25.8572	25.7969	26.1851	26.9727	26.5994	26.7591	26.6607	27.1313	27.1548	25.4123	25.4508	27.9684	26.8408	26.0058	24.9214	26.6248	25.8572	24.5877	25.8342	25.8572	26.054	26.7832	26.5994	26.043	25.1168	26.0905	25.9665	25.8461	26.2829	25.8342	26.2601	26.8408	26.9122	25.4965
CD163	0.209077	26.3982	1.44551	0.150492	0.358731	-5.26035	80	64	26.7464	26.2601	26.3902	26.4798	26.6727	26.2718	26.9352	26.8183	27.0847	26.2242	26.4179	26.4313	27.1191	26.3902	26.8292	26.9492	26.6248	26.539	25.386	26.0058	26.3902	26.7832	26.7697	26.2096	26.3672	26.0905	26.3672	26.5164	27.2302	26.7118	26.0182	25.8461	26.4685	26.8995	26.8183	26.9613	26.6356	26.3902	27.2815	26.8876	27.2183
ARG1	-0.732347	22.2807	-1.43714	0.152851	0.360366	-5.27189	80	64	24.9745	24.0514	23.7806	24.206	22.8276	22.905	24.7976	24.9745	24.9473	24.2331	22.3466	25.0379	24.6504	25.1426	24.8084	25.3158	22.1128	21.5836	25.7582	25.8104	24.6611	24.7976	24.9745	25.2061	24.2194	24.2705	24.759	24.5159	24.206	24.4664	24.9356	24.9214	21.446	22.8011	22.5788	24.3239	24.5273	24.7341	25.4248	25.3719	23.7806
GPRC5A	1.18995	10.6068	1.43664	0.152993	0.360366	-5.27258	73	54	10.787	11.2909	18.7075	11.2909	17.4706	7.13813	12.9626	11.2909	12.4133	9.26369	7.13813	10.7184	12.278	10.2115	11.4229	11.4229	10.2115	8.133	0	0	10.2115	13.0197	11.2909	0	12.6	10.787	13.5027	12.1286	8.80639	9.26369	0	0	18.1764	7.13813	11.2909	12.5097	9.5861	19.5508	8.80639	0	11.0608
IGHV1-46	-0.395726	25.2605	-1.43611	0.153145	0.360366	-5.27331	80	64	26.5941	26.3357	27.407	23.9657	25.9332	26.2307	26.0485	26.2896	25.9997	26.3728	26.3984	26.2307	26.2896	26.3244	25.1494	25.1494	26.1546	26.012	24.5331	24.0938	25.5036	25.8036	26.9791	27.1252	25.8517	26.2034	27.1493	27.5352	24.6086	24.9681	26.5221	26.6302	23.9929	26.4989	27.0902	26.835	26.3357	22.9304	25.0972	25.2366	25.8877
sp|P01743|HV102_HUMAN Ig heavy chain V-I region HG3 OS=Homo sapiens PE=3 SV=1	-0.395726	25.2605	-1.43611	0.153145	0.360366	-5.27331	80	64	26.5941	26.3357	27.407	23.9657	25.9332	26.2307	26.0485	26.2896	25.9997	26.3728	26.3984	26.2307	26.2896	26.3244	25.1494	25.1494	26.1546	26.012	24.5331	24.0938	25.5036	25.8036	26.9791	27.1252	25.8517	26.2034	27.1493	27.5352	24.6086	24.9681	26.5221	26.6302	23.9929	26.4989	27.0902	26.835	26.3357	22.9304	25.0972	25.2366	25.8877
IGHV3-72	-0.340479	28.5517	-1.4353	0.153375	0.360366	-5.27443	80	64	27.7024	27.6586	30.5384	30.6455	28.5929	28.5929	30.3908	30.2875	30.5017	29.2627	30.1567	29.8581	30.2586	30.2875	28.2107	28.3344	29.9661	29.885	26.3783	27.4715	30.5017	30.5017	28.9825	30.6455	31.1455	30.7251	28.5745	28.3169	30.3185	30.4293	29.4787	30.7663	29.3337	29.2416	28.7314	28.6153	30.5017	30.1211	29.7308	29.8327	30.4696
KRT1	0.220896	30.515	1.43339	0.153917	0.360605	-5.27704	80	64	30.2586	30.0861	31.104	31.1455	30.8918	30.8918	29.8581	29.9083	29.8581	31.8054	31.5931	31.5931	29.3091	29.4353	31.062	31.1455	30.8462	30.6844	32.5305	32.6746	31.3276	31.4265	30.4696	30.5739	30.7251	31.104	29.4353	30.1919	30.6102	30.6455	30.8918	31.0204	32.4741	32.5305	31.062	30.8462	31.104	30.9786	30.6102	30.6844	31.9289
ITLN2	-0.756607	22.5133	-1.41939	0.157949	0.367298	-5.29616	80	64	22.1704	22.5955	17.967	20.7591	25.8342	26.1971	23.0924	21.7914	22.7247	26.1971	26.3546	26.4066	20.7287	21.446	20.405	21.7104	23.1813	22.7247	22.2425	21.275	26.1851	26.1026	22.5955	23.5005	24.1933	26.3546	23.9861	23.7532	16.7896	21.7528	21.166	23.9194	19.7957	19.8355	19.0642	21.1809	26.0965	25.94	24.0993	24.3239	25.4615
sp|P01699|LV101_HUMAN Ig lambda chain V-I region VOR OS=Homo sapiens PE=1 SV=1	-1.08811	20.6746	-1.41761	0.158469	0.367298	-5.29858	80	62	23.9718	24.3108	23.7672	23.6307	22.6439	22.658	24.2836	24.2977	23.7402	24.673	24.0514	23.9194	24.2977	24.5507	22.7707	23.2513	22.0196	23.9997	0	0	10.2115	13.0197	24.772	23.7267	23.9194	22.8562	24.4557	24.5877	23.5778	23.5639	23.0027	23.2106	20.5737	20.6369	23.0365	22.2603	23.077	22.2072	23.0027	22.1891	11.0608
IGHV3-64	-0.96569	20.9768	-1.41629	0.158854	0.367298	-5.30037	79	63	19.7038	21.4947	22.077	23.5005	22.9222	20.8167	19.6547	19.1731	21.1956	22.132	22.2784	22.2603	23.1545	22.6274	23.8688	22.0381	23.1238	23.1402	24.8575	24.6377	21.6892	21.8866	19.8733	23.3211	21.5162	23.5515	23.1813	24.3596	18.2726	20.8167	23.9075	23.7001	23.0027	22.4169	22.8726	23.6307	23.9075	24.4309	24.8456	0	26.2491
SPP1	1.23127	20.4733	1.41605	0.158924	0.367298	-5.3007	80	63	21.7104	24.6968	11.8184	23.7267	0	7.13813	12.9626	23.8688	23.6575	22.8011	21.4947	24.7864	12.278	10.2115	23.5393	23.4868	23.1078	8.133	20.2256	20.9842	23.7267	23.3354	11.2909	24.3728	23.3798	23.5141	23.407	23.6445	24.1933	23.9194	23.5393	23.2797	22.077	22.9386	19.1731	23.9861	23.1402	18.7755	24.1465	22.5291	23.5005
GP1BA	-1.15526	19.3677	-1.41567	0.159036	0.367298	-5.30122	79	63	20.7858	11.2909	20.3653	20.2256	21.0922	20.2256	19.9946	11.2909	19.6016	17.967	24.0373	22.8726	23.1402	10.2115	18.7755	11.4229	21.3276	15.7947	21.8866	22.0381	20.5404	21.6892	22.905	20.3324	12.6	10.787	13.5027	12.1286	18.1764	9.26369	19.6016	21.5162	19.2854	7.13813	21.8671	19.6016	21.2247	22.6439	8.80639	0	11.0608
tr|A0A0G2JRQ6|A0A0G2JRQ6_HUMAN Uncharacterized protein (Fragment) OS=Homo sapiens PE=1 SV=2	0.619608	27.5869	1.41421	0.159461	0.367298	-5.30318	80	64	28.4676	28.9369	30.0203	30.1567	29.4086	29.6019	28.4324	28.5528	28.4676	29.3091	28.2807	28.3674	29.14	29.3605	29.0455	28.8506	29.4787	29.2627	26.1385	26.3902	28.5346	28.8087	29.6019	29.9083	29.0917	29.4086	29.885	26.5277	28.7877	28.7482	30.0203	29.7087	27.2815	27.1932	26.2601	26.6119	26.2491	26.2242	25.6204	25.5728	26.0182
FSTL1	0.392222	23.8374	1.40986	0.160741	0.369208	-5.30907	80	64	25.536	25.7097	23.0365	25.0644	24.1465	24.5877	21.5397	21.0403	19.5508	25.0777	26.2242	25.9143	21.9469	22.5132	23.4462	23.7672	21.6457	21.6669	23.3947	23.6445	23.5393	22.5291	22.8159	25.6445	24.0514	23.8554	22.9222	23.1238	25.0248	25.3504	25.6704	25.745	23.266	23.6726	22.3631	24.6377	23.8554	26.4447	24.1933	24.1933	21.8078
FCN3	0.15721	25.5577	1.40432	0.162381	0.371935	-5.31654	80	64	25.5853	25.6204	25.0379	25.1562	25.1426	25.2301	25.9796	26.2371	26.4179	26.7118	26.043	25.4965	26.115	26.1971	25.5976	25.4374	25.5976	25.8461	25.1671	25.94	23.7806	23.9718	25.4852	25.5853	25.3049	25.3719	25.4374	25.6318	25.8572	26.0658	25.6445	24.9083	24.8575	24.6968	25.8572	25.1815	25.3276	25.2661	27.0709	26.7247	25.3276
SLC4A1	0.593439	23.5975	1.39894	0.163986	0.374519	-5.32377	80	64	23.793	23.3072	22.8011	23.018	21.8671	22.6899	22.2603	21.6031	21.5836	22.1128	23.5778	20.9029	20.8744	21.0659	21.8866	22.8873	22.2603	22.6899	22.7556	23.3072	20.7591	19.6547	19.4979	21.275	12.6	22.4649	21.7528	22.0196	20.1515	21.8866	22.7707	22.4169	24.8188	22.9863	20.9029	23.077	23.5778	21.5397	23.5639	21.0659	19.9505
AZU1	-0.42526	23.3587	-1.39748	0.164423	0.374519	-5.32572	80	64	23.4204	23.4732	23.5903	23.8065	23.6445	23.6726	23.9194	23.6025	24.1465	23.2106	22.9222	23.9595	22.7247	23.0027	23.2264	23.8688	22.3119	22.6738	29.5793	29.5793	24.3358	24.6968	23.9861	22.9222	23.5639	23.5264	22.6106	22.9222	24.1712	24.3596	23.0508	23.4732	23.7532	23.5005	23.3798	23.4732	22.6738	23.266	24.3358	23.9464	24.3108
SOD2	0.898138	27.8069	1.39372	0.165552	0.376047	-5.33074	80	64	29.8581	29.9942	30.9305	29.7087	29.5566	29.7817	30.8041	31.2852	31.2852	26.9727	30.1919	30.4696	29.9942	29.6512	30.8462	29.8327	20.6369	21.275	29.5043	29.2856	21.3532	21.5162	21.6669	21.7914	22.2784	21.627	25.784	23.9194	23.7532	25.1426	20.6369	23.3947	29.1593	26.5164	30.2586	30.6102	30.7251	30.7663	28.5528	28.5346	31.3276
EPX	-0.972295	20.8056	-1.38999	0.16668	0.377562	-5.33572	80	63	21.8671	18.4513	18.9991	19.6016	24.6019	24.5389	21.2247	22.1128	18.8516	21.3532	23.077	22.1128	21.0659	20.1155	21.9855	11.4229	20.9842	19.5508	30.8918	28.6903	20.3324	21.5622	18.8516	22.5788	20.5027	20.5737	20.5404	12.1286	22.9863	23.6726	21.5836	24.8696	23.3798	22.7398	24.883	12.5097	20.8167	21.3276	22.0196	22.6106	21.166
ANXA11	-0.534788	23.2753	-1.38596	0.167907	0.378299	-5.34109	80	64	22.2425	22.4992	22.8276	22.6439	20.3653	20.7858	22.0933	20.7858	23.4204	22.7556	23.0924	19.7957	23.9997	21.9855	22.2072	22.1704	20.2964	26.043	23.5778	24.2194	23.9331	24.0643	23.9194	23.7672	22.4992	22.7854	23.3211	23.1813	22.4338	22.5476	22.1128	22.2425	22.3631	21.7914	24.673	21.7528	22.4169	22.7247	20.5737	22.1515	22.8011
HSPA1L	-0.890294	23.2237	-1.38589	0.167928	0.378299	-5.34118	80	64	22.2957	20.6961	24.1227	25.6091	24.0643	25.4374	25.0248	24.8188	24.1828	20.9029	23.9464	23.6025	24.1113	24.0373	19.9138	21.2982	24.6268	24.7976	20.8471	19.4979	24.1583	22.4992	22.5476	19.8733	20.2964	20.2621	22.8159	20.5737	25.6091	21.7914	20.1155	20.4407	26.6483	26.8657	24.9083	24.6019	25.0509	25.6704	24.6268	24.2836	24.7211
KRT10	0.235026	30.185	1.38057	0.169555	0.380919	-5.34823	80	64	30.2276	30.1567	30.8462	30.8462	30.5384	30.6455	29.9367	29.9367	30.1567	31.6964	31.5363	31.8636	29.6512	29.6257	30.4696	30.4696	30.7251	30.6455	32.4161	32.4741	31.8054	31.8636	30.6844	30.8041	31.3276	31.4265	30.2586	30.5017	30.7663	30.7251	31.1455	31.2852	32.2334	32.2334	30.9305	30.3908	30.6455	30.6102	30.2276	30.5384	30.8041
sp|P04208|LV106_HUMAN Ig lambda chain V-I region WAH OS=Homo sapiens PE=1 SV=1	-0.251426	24.0548	-1.37804	0.170334	0.381622	-5.35157	80	64	25.2762	25.7582	25.5218	25.1294	23.7806	23.7806	24.7464	25.0123	24.8575	25.0915	24.9871	24.759	24.8575	25.0509	24.1712	24.2977	23.2264	25.0644	20.5889	20.8608	22.3119	22.0381	25.4508	24.2836	24.5159	24.4082	25.6204	25.8931	24.9356	24.9984	24.5159	24.7464	21.0403	23.7145	24.8696	24.8312	23.8814	24.2194	25.4374	24.2467	22.6031
HBG2	0.379353	24.6024	1.37272	0.171977	0.384254	-5.35858	80	64	24.0264	24.9745	23.3072	22.2784	24.6611	24.563	24.1227	24.7085	24.2467	23.5203	23.4937	24.5948	25.2661	25.3049	28.3505	28.3169	23.0027	23.266	27.4429	27.5713	25.7736	25.745	26.0182	23.2513	21.166	23.1238	25.1562	25.6445	24.9083	25.2366	24.4902	24.5877	26.2964	26.7118	24.7341	25.3613	24.686	25.2061	26.2371	25.5108	25.0379
PTGDS	0.359682	28.161	1.37034	0.172718	0.384861	-5.36171	80	64	28.0977	24.883	28.5745	28.8308	28.5346	28.7684	27.1437	27.3208	27.1071	29.5566	27.716	27.7024	26.8995	26.7464	28.5346	27.1822	28.3833	28.0811	26.7954	28.1335	26.2964	29.3853	26.5749	29.2627	28.2986	30.3185	25.8822	26.4798	26.9492	26.4798	28.9144	28.893	27.9523	26.3071	27.627	25.4615	26.9122	25.6091	25.7736	25.6445	26.924
HSPA1A	-0.876464	23.2418	-1.36371	0.174791	0.387374	-5.3704	80	64	22.2957	20.6961	24.1227	25.6382	24.2263	25.4671	25.0248	24.8188	24.1828	20.9029	23.9464	23.6025	24.1113	24.0373	19.9138	21.2982	24.6268	24.7976	20.8471	19.4979	24.1583	22.4992	22.5476	19.8733	20.5572	20.2621	22.8159	20.5737	25.6091	21.7914	20.1155	20.4407	26.6483	26.8657	24.9083	24.6019	25.0509	25.6704	24.803	24.2836	24.7211
HSPA1B	-0.876464	23.2418	-1.36371	0.174791	0.387374	-5.3704	80	64	22.2957	20.6961	24.1227	25.6382	24.2263	25.4671	25.0248	24.8188	24.1828	20.9029	23.9464	23.6025	24.1113	24.0373	19.9138	21.2982	24.6268	24.7976	20.8471	19.4979	24.1583	22.4992	22.5476	19.8733	20.5572	20.2621	22.8159	20.5737	25.6091	21.7914	20.1155	20.4407	26.6483	26.8657	24.9083	24.6019	25.0509	25.6704	24.803	24.2836	24.7211
IGHV1-3	-0.422183	24.9989	-1.35681	0.176968	0.390011	-5.37939	80	64	26.539	26.2718	27.3332	23.6161	26.2829	26.3902	26.0058	26.2242	25.8342	26.539	26.2601	26.054	26.33	26.4179	25.0248	25.0644	26.0182	25.9143	24.5877	24.3477	25.4005	25.6964	27.0084	27.0956	25.7221	26.115	27.1191	27.4286	24.4022	24.6968	26.4934	26.5164	23.818	26.4685	26.7591	26.4246	26.2964	22.7854	24.8312	25.0644	25.4852
HRG	0.2016	29.054	1.35447	0.177712	0.390011	-5.38244	80	64	29.5793	29.4086	28.6903	28.8087	29.0455	28.8699	29.1593	28.9593	28.7684	29.757	29.4787	29.14	28.7314	28.8699	28.6723	29.6257	29.116	29.3605	26.6607	26.8774	30.3908	30.2586	29.001	29.0676	29.5043	29.6257	28.8308	29.2856	29.3337	29.3605	29.4573	29.2416	30.1211	30.0555	29.885	30.1211	29.9942	30.2875	28.893	29.2856	31.1893
IGLV3-10	-0.228304	28.2566	-1.35411	0.177826	0.390011	-5.3829	80	64	26.6119	26.7247	26.8774	26.8292	28.2807	28.148	28.2107	27.3867	27.4286	28.4676	26.8657	27.1437	27.9977	26.7697	28.2986	26.3783	28.4324	28.4324	28.7482	28.1177	27.3208	27.2568	27.3589	25.8228	26.6727	28.5528	27.7884	27.9977	27.7456	28.0311	28.9825	28.9593	28.8087	28.636	28.2277	29.4787	25.7221	27.1071	28.7877	26.2242	27.7884
DEFA3	-0.389989	24.1389	-1.35393	0.177883	0.390011	-5.38314	80	64	23.3283	22.3916	23.3728	22.6031	27.7384	27.4211	23.2863	23.1001	22.6988	24.206	22.778	22.4567	24.3299	23.5841	24.7277	22.6031	23.5005	23.5841	32.6746	33.109	24.6322	24.6086	23.1474	22.6659	22.0678	20.8608	22.6988	22.4412	25.0054	24.7277	23.2863	23.1619	22.4254	22.5062	25.1294	25.2603	23.4527	23.8751	26.4122	25.8984	21.9949
IGHV2-70	0.398336	23.7303	1.35113	0.178776	0.390923	-5.38677	80	64	23.407	23.5639	22.2784	23.1953	24.1355	24.0119	24.3728	24.2836	24.6377	25.0379	22.7076	21.467	24.7341	24.2977	24.772	25.0248	23.3072	24.0993	24.0758	23.8306	21.4947	23.077	22.7247	23.5515	24.686	24.5756	26.8078	27.8477	24.4664	24.6019	26.3414	26.0785	24.9871	24.9871	26.457	26.127	25.6964	25.8228	19.9946	22.9386	26.2829
ANXA6	-0.654084	22.431	-1.34552	0.180576	0.393808	-5.39402	80	64	27.6143	28.1335	24.5159	22.6899	23.3947	24.8456	20.5404	23.9464	24.7464	27.4429	7.13813	28.0631	28.6538	28.8308	26.2371	27.4715	26.6838	24.1355	25.3387	25.4728	20.8471	24.7211	26.0322	26.6838	25.536	25.7582	27.4986	27.6586	21.0152	20.8471	20.8744	20.9584	25.4852	22.8873	25.4852	25.0644	24.2582	20.9029	26.0658	18.628	23.1953
IGLV3-19	-0.330636	24.8967	-1.34307	0.181366	0.394483	-5.39718	80	64	24.9616	25.2301	25.9665	26.1724	21.7528	23.3211	23.8065	23.9331	24.9083	24.5159	24.7341	23.3211	24.2467	23.018	25.2431	25.1029	25.0509	24.9871	22.0587	24.6153	23.687	23.9861	25.5976	25.0379	24.5389	24.8456	23.7145	23.7145	25.2911	25.5728	25.5613	25.5488	22.7247	22.5476	23.8688	24.1828	22.4992	23.1078	20.9584	22.905	23.7001
sp|P01780|HV319_HUMAN Ig heavy chain V-III region JON OS=Homo sapiens PE=1 SV=1	-1.2725	20.4287	-1.33477	0.184063	0.399291	-5.40784	80	62	24.759	24.8575	24.1583	24.8956	20.9029	21.8671	22.4817	22.9576	23.3491	23.3354	21.9667	23.3354	24.8956	24.5877	23.6726	22.4485	24.3596	24.673	0	0	23.1813	22.6899	24.5756	24.3239	24.2836	24.6019	25.4508	24.4664	23.4868	23.5141	23.4732	23.5639	24.9473	24.8084	24.759	25.1168	23.018	25.1168	22.2603	21.467	24.5877
KRT9	0.232042	29.8515	1.33024	0.185547	0.400659	-5.41363	80	64	30.8918	30.9305	30.2875	30.3556	31.2852	31.2309	30.5384	30.5017	30.9786	31.1893	30.1211	30.6102	28.8087	29.116	31.2309	31.1893	30.5384	30.4696	31.4265	31.8054	30.8041	30.5739	30.3185	30.5384	30.4696	30.3556	30.6102	30.5739	30.5017	30.5739	30.6102	30.6102	31.4265	31.6426	29.6797	29.6257	29.7817	29.5283	29.4086	29.7087	30.3908
IGKV1-16	0.651791	27.1442	1.32986	0.185671	0.400659	-5.41411	80	64	28.4324	28.7482	29.6797	29.9367	29.2627	29.4573	28.2986	28.3344	28.3077	29.1784	28.2458	28.2986	29.001	29.1891	28.8506	28.7108	29.2856	29.14	26.0599	26.2601	28.4409	28.7314	29.3853	29.757	28.7684	29.1784	29.5283	25.3504	28.6538	28.5929	29.885	29.5283	27.0084	26.9122	26.1593	26.5277	26.1593	26.1593	25.6704	25.5488	25.8036
sp|P06331|HV209_HUMAN Ig heavy chain V-II region ARH-77 OS=Homo sapiens PE=4 SV=1	-0.213326	25.9783	-1.32627	0.186854	0.402153	-5.41869	80	64	25.4728	25.8461	26.2242	26.3546	25.8104	26.0785	26.0658	25.9935	25.6318	26.0785	26.1971	25.6833	26.0182	26.127	25.6091	25.2061	25.4248	25.0123	26.6356	23.1402	25.9935	26.0785	26.0905	26.3783	25.9264	26.7464	26.1026	26.0658	25.9665	25.94	26.2491	26.5505	27.8154	27.4135	26.8078	27.2449	26.8544	26.7591	26.2491	26.33	27.2568
RAN	-1.44722	16.7893	-1.31476	0.190685	0.409323	-5.43327	78	60	10.787	11.2909	22.0381	21.275	17.967	7.13813	12.9626	11.2909	18.7755	24.3596	25.5853	25.3276	25.7736	10.2115	24.0119	24.206	24.3108	24.1583	19.5508	14.6766	10.2115	19.9505	25.4728	25.0123	12.6	24.7341	19.7487	19.1249	26.3783	26.1724	24.4664	24.673	11.3584	19.1731	11.2909	18.8516	20.7858	0	8.80639	0	21.3276
FGG	0.150615	32.2202	1.30792	0.192989	0.413188	-5.44188	80	64	32.1095	32.5305	31.9879	32.5305	31.0204	30.7663	32.2334	32.1679	32.1095	32.6008	32.8936	32.6008	33.109	32.8182	32.1095	32.0479	32.6008	32.7436	30.9305	29.3853	31.9289	31.1455	32.8182	31.5931	32.1679	32.1095	32.6008	32.7436	32.2915	32.4161	32.353	32.2334	31.8054	33.5117	33.5117	33.6792	32.1095	32.353	32.9973	32.8936	31.8636
KRT3	0.251883	29.7936	1.30517	0.193919	0.413307	-5.44532	80	64	29.757	29.3337	29.2856	29.116	31.1455	31.062	29.6512	29.5566	29.4573	30.2276	29.6797	29.1998	28.6153	29.5793	29.5566	29.5043	30.0203	29.7087	31.8054	31.9289	29.2416	30.4293	31.2852	29.4086	30.9786	29.8581	30.3185	30.5384	29.5283	29.5283	29.6257	31.6964	29.4787	30.8462	28.1335	29.2856	30.4293	30.4696	29.0676	30.1567	29.6797
HBG1	0.471199	23.7196	1.30291	0.194688	0.413307	-5.44815	80	64	23.7267	23.6025	21.166	21.5397	23.9194	24.1355	24.0119	23.1238	23.7672	23.5203	23.4937	24.5948	25.1426	24.8456	28.3344	28.2807	22.1891	22.2603	27.4135	27.5581	25.536	25.3276	25.6833	22.8011	18.8516	19.4513	24.9616	25.4965	24.4781	25.2366	23.4868	23.7806	26.1026	26.539	23.7001	24.4781	23.3211	24.2977	25.1562	24.9616	19.6547
PLGLB1	-0.577761	27.8517	-1.30184	0.195053	0.413307	-5.44949	80	64	25.2301	25.3504	25.2301	24.8188	25.745	25.4965	25.745	25.2762	25.5218	25.0123	25.5613	25.2301	28.2277	28.1944	28.4833	25.1294	23.9718	24.2331	26.4066	25.9935	24.759	24.9616	24.0758	28.6538	24.7341	25.0509	27.6432	28.3833	28.2107	28.2986	28.7877	28.636	25.3719	25.2661	29.6512	29.2416	29.3853	29.0917	28.4166	28.4324	29.116
IGKV2-30	-0.384816	26.3535	-1.30034	0.195565	0.413307	-5.45136	80	64	27.3	27.1997	25.8036	27.5352	25.7275	25.8166	24.6914	25.7031	25.7516	26.7528	25.6648	25.7788	26.4246	26.4989	26.3843	26.1442	27.4916	27.7236	25.7389	25.2712	26.5221	26.3728	23.8244	26.2896	27.5069	26.8936	24.5693	24.3299	26.642	26.8016	27.7092	27.3392	27.7236	27.945	28.8815	28.3754	27.884	27.029	25.7159	26.9791	28.1715
sp|P06310|KV206_HUMAN Ig kappa chain V-II region RPMI 6410 OS=Homo sapiens PE=4 SV=1	-0.384816	26.3535	-1.30034	0.195565	0.413307	-5.45136	80	64	27.3	27.1997	25.8036	27.5352	25.7275	25.8166	24.6914	25.7031	25.7516	26.7528	25.6648	25.7788	26.4246	26.4989	26.3843	26.1442	27.4916	27.7236	25.7389	25.2712	26.5221	26.3728	23.8244	26.2896	27.5069	26.8936	24.5693	24.3299	26.642	26.8016	27.7092	27.3392	27.7236	27.945	28.8815	28.3754	27.884	27.029	25.7159	26.9791	28.1715
LCP1	-0.319886	28.6461	-1.29757	0.196513	0.414244	-5.45481	80	64	30.0555	29.7817	29.4353	29.7308	30.6455	30.9305	30.2586	30.7663	30.6455	27.9827	28.8308	28.636	30.0861	28.2807	29.6257	29.4787	27.1548	28.3996	31.062	31.0204	30.6844	30.8918	30.3556	27.6586	30.0555	27.5271	29.0917	29.2416	28.7684	29.1998	27.2061	27.716	27.1822	27.1437	30.0203	29.7817	27.0349	30.3908	29.9083	30.4293	30.3556
IGKV3D-15	0.491624	25.0717	1.29584	0.197109	0.414434	-5.45697	80	64	24.5507	24.7864	24.2705	23.8554	25.87	26.6119	24.1465	23.7532	24.3239	23.793	25.0915	25.0248	25.7969	25.5108	25.5488	26.0182	25.0644	24.4902	21.0659	21.5622	24.4082	23.9464	24.4557	24.0993	24.759	24.7976	25.8461	26.1971	24.8696	24.0758	25.7097	23.8554	24.8456	26.6607	26.8876	25.87	25.9665	24.8456	25.2762	23.9997	25.2061
sp|P06314|KV404_HUMAN Ig kappa chain V-IV region B17 OS=Homo sapiens PE=2 SV=1	-0.350926	23.9295	-1.29165	0.19855	0.41624	-5.46217	80	64	24.2467	24.5159	25.2431	25.0379	24.2467	23.9075	24.4557	23.9075	24.4196	25.0248	22.9863	22.9863	25.9143	25.8228	25.4248	25.1168	24.7341	24.5036	27.1932	27.1437	24.0373	24.2331	25.2061	25.1562	24.9871	25.0915	25.8342	25.7969	23.1078	23.266	24.8956	24.9356	25.3504	24.6611	24.6153	24.7976	25.0123	25.5853	24.7864	24.8575	25.3387
LCN2	-0.275642	24.7007	-1.28427	0.201115	0.41624	-5.4713	80	64	25.1815	23.3211	24.8456	25.5853	27.5845	24.7976	25.2431	25.1294	25.1029	24.7085	23.6445	24.1828	24.6377	24.1355	26.1971	26.3189	25.3276	25.2544	30.3908	31.1455	22.3631	25.3613	22.9222	23.3658	24.4423	23.5393	25.4852	26.1026	25.3158	26.33	25.4123	24.0993	24.2331	23.0508	23.793	23.1078	24.1583	24.4082	24.7464	25.5976	24.6611
sp|P01761|HV106_HUMAN Ig heavy chain V-I region SIE OS=Homo sapiens PE=1 SV=1	-0.844151	21.432	-1.28326	0.201465	0.41624	-5.47254	80	64	21.6364	23.5073	23.9263	24.277	22.6659	22.88	22.9482	21.9151	21.6781	24.3299	24.4253	21.4136	24.4366	24.9808	24.5693	23.9135	23.3798	21.9045	18.2726	23.7602	22.2161	21.1046	23.7206	24.6914	22.6819	22.6357	23.2446	23.5393	20.0802	21.275	23.7073	23.5203	23.5577	23.48	24.391	24.7655	23.7998	23.6936	21.1293	20.7125	21.8769
sp|P06326|HV107_HUMAN Ig heavy chain V-I region Mot OS=Homo sapiens PE=1 SV=1	-0.844151	21.432	-1.28326	0.201465	0.41624	-5.47254	80	64	21.6364	23.5073	23.9263	24.277	22.6659	22.88	22.9482	21.9151	21.6781	24.3299	24.4253	21.4136	24.4366	24.9808	24.5693	23.9135	23.3798	21.9045	18.2726	23.7602	22.2161	21.1046	23.7206	24.6914	22.6819	22.6357	23.2446	23.5393	20.0802	21.275	23.7073	23.5203	23.5577	23.48	24.391	24.7655	23.7998	23.6936	21.1293	20.7125	21.8769
ATRN	0.247509	29.7024	1.28091	0.202288	0.41624	-5.47543	80	64	30.0861	29.7308	30.5739	29.3337	30.3908	29.3091	28.18	27.2449	30.3185	30.1567	29.9367	30.0555	29.2856	29.4787	29.6512	29.5793	29.6257	30.0555	30.4696	27.9221	29.2213	28.4494	28.6723	29.0917	30.3185	30.3908	28.6538	29.0227	29.8581	29.9661	30.6455	30.6455	29.5283	29.4353	29.9367	30.1567	29.8066	29.9661	29.7087	29.6019	26.7247
POSTN	0.258348	28.05	1.27887	0.203004	0.41624	-5.47794	80	64	26.8078	29.3605	26.539	28.3996	28.2107	25.87	27.9377	28.893	28.8308	28.6903	26.2964	28.3996	28.7684	26.9613	28.4494	28.1944	28.3996	28.5929	26.1724	26.4313	27.7456	27.457	27.6586	25.9796	28.5745	27.5581	27.6586	27.6896	28.049	26.6727	25.9796	25.8931	28.148	29.5793	25.4615	25.9264	27.4286	25.8572	26.924	25.7969	26.7954
TF	0.109891	34.7089	1.27832	0.203196	0.41624	-5.47861	80	64	34.9575	34.4415	34.9575	34.9575	34.4415	34.9575	34.9575	34.9575	34.9575	34.9575	34.9575	34.9575	34.4415	34.1385	34.4415	34.9575	34.4415	34.4415	31.7505	32.2334	34.9575	34.9575	34.9575	34.9575	34.9575	34.9575	34.4415	34.4415	34.1385	34.1385	34.4415	34.4415	34.9575	34.9575	34.9575	34.9575	34.9575	34.9575	34.4415	34.4415	34.9575
CPB2	-0.303953	26.6151	-1.27814	0.203259	0.41624	-5.47883	80	64	26.5043	27.3589	26.0182	26.5749	26.8183	26.7247	27.3332	27.058	27.2183	25.3387	26.9122	27.2449	26.6727	26.5277	26.1724	25.8342	26.3902	25.5488	27.2302	24.5756	26.8078	26.8183	26.4798	25.9143	26.3783	25.6964	26.0322	25.8822	26.5277	26.2601	24.9984	25.4005	28.3996	25.94	26.8774	27.6896	26.5994	26.5749	27.2061	26.6119	26.8183
TALDO1	-0.223295	27.3121	-1.27628	0.203914	0.41624	-5.48112	80	64	26.5749	26.8774	25.4374	25.5728	26.6607	26.7697	27.4986	27.5151	27.1932	27.1822	26.5749	26.9854	26.8183	27.1071	26.1593	26.3071	26.7339	26.8876	30.8041	30.7251	26.7118	26.6483	25.9796	26.8183	26.3189	26.9854	25.2661	26.1499	26.0658	27.0709	26.8544	27.3068	27.3452	28.1944	27.7732	28.5745	29.0455	28.3169	27.5997	27.6432	29.2416
KNG1	0.132588	30.5851	1.2762	0.203944	0.41624	-5.48122	80	64	31.3734	31.3276	30.6102	30.3908	31.104	31.2852	30.7251	30.2276	31.1455	30.6455	30.9305	31.1455	30.6844	30.8918	30.9305	31.104	30.9305	30.7663	30.7251	26.6838	31.1455	30.7663	30.7251	30.8918	30.9305	30.9786	30.7251	30.7251	30.4293	30.7663	30.8041	30.8918	30.6102	31.1893	30.4696	30.8918	30.4696	30.5384	31.1893	31.2309	30.3185
NUCB1	1.2167	12.9174	1.27425	0.20463	0.41624	-5.4836	74	57	18.2726	11.2909	11.8184	11.2909	0	7.13813	12.9626	17.7494	19.7487	16.335	20.7287	10.7184	20.5027	18.4513	19.6016	19.2302	17.4706	8.133	0	19.9138	20.6691	20.6691	11.2909	18.5467	12.6	10.787	19.5508	22.1704	17.3533	19.8733	21.467	21.9255	17.7494	17.2256	11.2909	12.5097	9.5861	0	8.80639	0	11.0608
ACTR3	-1.36278	14.5706	-1.27342	0.204926	0.41624	-5.48462	75	58	10.787	17.8573	11.8184	19.7487	0	15.9274	12.9626	11.2909	12.4133	9.26369	7.13813	10.7184	12.278	10.2115	11.4229	11.4229	10.2115	8.133	20.7858	20.5027	19.2854	20.1155	11.2909	0	12.6	19.6547	13.5027	12.1286	8.80639	9.26369	0	0	18.8516	19.5508	11.2909	12.5097	21.166	22.2957	8.80639	0	23.3947
CPN1	0.204821	25.4732	1.27306	0.205051	0.41624	-5.48506	80	64	25.8104	26.0182	24.9083	24.5756	26.3672	26.3189	24.8084	24.1933	24.6968	24.883	25.8342	25.6445	26.1851	26.054	25.2544	25.2301	24.5877	24.7464	22.2957	23.1545	25.3613	27.5713	25.2544	25.1029	25.784	25.8104	26.127	25.5108	24.8456	25.1671	24.4557	26.3672	24.4196	24.1355	24.2467	25.1029	24.7085	24.6611	26.2096	26.1593	24.0264
sp|P01825|HV207_HUMAN Ig heavy chain V-II region NEWM OS=Homo sapiens PE=1 SV=1	0.501972	25.8815	1.273	0.205074	0.41624	-5.48514	80	63	25.5728	25.4374	26.6356	26.8544	25.6704	25.4852	26.1385	26.054	26.1851	25.5488	25.5488	25.3613	25.9935	25.87	25.784	25.6592	25.784	25.5218	26.6838	0	26.1971	25.2544	27.1437	26.8657	26.0322	25.7221	27.1681	27.1191	25.0379	25.3387	26.5749	26.8995	26.6119	26.5277	27.0349	26.7697	26.1851	25.2544	24.3108	24.5756	26.6483
KRT6B	-0.247293	29.7858	-1.27056	0.205939	0.416964	-5.48812	80	64	29.2416	28.6538	29.14	28.3505	28.9593	28.636	29.5043	29.4086	29.3853	29.8581	29.7308	29.8066	31.3734	31.1455	29.4787	29.5283	29.0455	28.7314	30.5739	31.104	29.8066	29.6257	30.9305	28.8087	29.8066	29.885	31.2309	31.4763	28.9593	28.7684	29.2856	29.1784	30.1919	30.1919	31.6426	31.9289	29.2856	29.1784	31.4265	29.0917	29.9367
ACTBL2	0.28435	26.7316	1.26457	0.20807	0.420241	-5.4954	80	64	24.7864	25.1815	27.2302	27.1548	28.7314	28.5745	25.7097	25.6204	25.2911	25.2431	25.3158	25.1671	25.7582	25.4508	27.0847	27.0709	25.7329	25.5728	27.9523	27.8015	27.0349	27.5271	28.2986	28.3996	26.5505	27.3867	24.8575	24.8575	27.8015	27.7024	25.1029	25.2661	26.1851	25.4508	25.9535	25.9535	28.6903	28.7482	29.2856	29.4787	24.3477
tr|H0YJW9|H0YJW9_HUMAN Uncharacterized protein (Fragment) OS=Homo sapiens PE=1 SV=3	0.644004	25.7747	1.25771	0.210537	0.424178	-5.50372	80	63	25.8572	25.9535	25.7582	26.127	27.3332	27.3332	27.9082	27.9523	27.9977	27.0349	26.2718	27.759	27.2302	27.4286	27.9523	27.1071	26.9854	25.3387	0	27.1822	25.2911	26.4934	26.0058	27.3867	26.2601	26.7832	26.8995	26.3414	25.9037	26.0182	26.924	26.8408	26.1971	26.0785	27.2061	27.2815	25.4248	25.1426	28.2107	28.1631	26.9352
PPIA	-0.365896	23.7178	-1.25497	0.211525	0.425123	-5.50702	80	64	23.8306	23.8065	26.6119	20.2621	23.0027	21.6031	24.2582	22.4169	24.4557	20.3653	27.3867	27.5997	23.8688	24.1712	22.5476	24.7976	21.8272	23.2513	25.6318	26.0182	23.4732	23.793	20.9307	22.4485	21.2982	23.0634	21.248	21.9255	21.7914	22.0043	23.7672	25.0915	22.132	23.9331	22.2425	22.658	23.2797	24.1933	24.2705	23.4732	26.7591
NME1-NME2	1.20573	21.2805	1.24554	0.21496	0.42992	-5.51835	79	60	18.8141	11.2909	26.3414	11.2909	20.4729	21.166	23.4009	22.9863	23.5073	22.9386	7.13813	19.032	22.4338	22.658	21.8568	22.5212	10.2115	23.0365	23.2513	22.9222	24.206	21.9855	24.5159	22.2603	21.5622	21.9045	25.3613	25.479	22.3631	20.9307	0	0	20.9029	7.13813	24.1712	24.1465	19.2302	0	24.0758	0	11.0608
NME2	1.20573	21.2805	1.24554	0.21496	0.42992	-5.51835	79	60	18.8141	11.2909	26.3414	11.2909	20.4729	21.166	23.4009	22.9863	23.5073	22.9386	7.13813	19.032	22.4338	22.658	21.8568	22.5212	10.2115	23.0365	23.2513	22.9222	24.206	21.9855	24.5159	22.2603	21.5622	21.9045	25.3613	25.479	22.3631	20.9307	0	0	20.9029	7.13813	24.1712	24.1465	19.2302	0	24.0758	0	11.0608
CYBB	0.911815	9.83623	1.23014	0.220655	0.440237	-5.53667	71	54	10.787	11.2909	11.8184	11.2909	0	7.13813	12.9626	11.2909	12.4133	9.26369	7.13813	10.7184	12.278	10.2115	11.4229	11.4229	10.2115	8.133	22.4485	22.4169	10.2115	13.0197	11.2909	0	12.6	10.787	13.5027	12.1286	8.80639	9.26369	0	0	11.3584	7.13813	11.2909	12.5097	9.5861	0	8.80639	0	11.0608
CFH	-0.133647	31.2581	-1.22493	0.222607	0.442018	-5.54281	80	64	31.5931	31.6426	31.062	31.2309	31.5931	31.6964	31.4763	31.4265	31.3734	31.2309	31.4763	31.6426	31.6964	31.4763	31.9879	31.6964	31.4265	31.4265	28.18	29.2627	30.1211	30.1567	31.2309	31.104	31.0204	31.0204	31.3276	31.1893	32.1679	32.353	31.062	32.7436	30.3908	30.6455	31.6964	31.8054	31.5931	31.2852	31.9879	31.8054	31.2309
NME2P1	1.20567	21.1393	1.22487	0.222626	0.442018	-5.54288	79	60	10.787	11.2909	26.3414	11.2909	20.4729	21.166	23.3211	22.9863	23.4868	22.9386	7.13813	18.4513	22.4338	22.658	21.627	22.4338	10.2115	23.0365	23.2513	22.9222	24.206	21.9855	24.5159	22.2603	21.5622	21.9045	25.3613	25.4615	22.3631	20.9307	0	0	20.9029	7.13813	24.1712	24.1465	19.2302	0	24.0758	0	11.0608
CFI	-0.277777	29.1182	-1.22004	0.224448	0.444559	-5.54856	80	64	29.4787	30.1211	28.9593	28.6723	28.9144	28.7877	29.0917	33.373	31.9879	30.5017	31.4265	31.2852	30.9305	31.0204	31.6426	30.9786	31.3276	31.0204	29.5566	29.0676	28.3169	28.0811	28.2458	29.3337	28.148	28.8087	28.1177	28.049	28.4494	31.3276	28.636	28.4494	27.7732	28.8699	28.4676	28.2986	29.0676	28.2986	29.0917	28.893	28.7877
IGHA2	-0.173872	31.9562	-1.21823	0.225132	0.44484	-5.55068	80	64	31.8636	31.8054	33.5117	33.6792	32.4161	32.5305	31.8054	31.5363	31.4763	32.6746	32.1095	31.9289	32.0479	32.0479	31.9289	32.1679	32.7436	32.6746	28.5528	28.8087	31.5931	31.3276	32.7436	32.5305	32.1095	31.9879	32.353	32.5305	31.6426	31.5931	31.6964	32.4161	31.9289	32.353	32.4161	33.2354	32.4161	32.7436	31.7505	31.7505	32.4161
PON3	1.13766	19.7977	1.21596	0.225992	0.445465	-5.55333	79	61	23.894	11.2909	23.7267	22.6274	22.3631	21.8465	24.3358	23.8306	24.5877	9.26369	23.1402	23.1402	22.3631	22.077	23.8428	20.3324	23.2797	23.3658	0	0	23.3658	23.4462	23.293	23.266	23.6445	23.6445	23.3072	22.9863	22.6274	22.7247	22.6899	16.5415	21.5162	23.293	17.8573	20.9307	9.5861	0	22.8276	22.562	11.0608
tr|M0QZK8|M0QZK8_HUMAN Uncharacterized protein OS=Homo sapiens PE=4 SV=1	-0.409149	23.4058	-1.21041	0.228108	0.447043	-5.5598	80	64	23.9263	21.9469	24.4664	24.4309	20.5404	20.9029	21.1956	24.0264	24.3477	22.2072	24.3108	24.6504	25.1168	25.1562	24.9083	24.5389	22.8962	23.4462	24.673	23.7402	22.4649	22.7398	24.7148	21.6151	23.8877	21.3889	23.7532	19.4513	20.6531	21.1293	21.6457	22.3466	22.8726	22.1031	25.7582	25.5108	26.0058	22.4169	24.8763	24.8312	25.9866
LDHAL6A	1.07397	18.7278	1.20957	0.228428	0.447043	-5.56078	80	61	21.1293	20.8608	19.7724	19.9323	23.6651	23.4662	22.651	19.6795	22.778	9.26369	21.6998	20.9446	12.278	17.0132	22.2337	20.9446	18.6683	18.7419	27.5211	27.2122	10.2115	13.0197	11.2909	20.7125	21.4566	22.2161	13.5027	20.098	21.6781	9.26369	0	0	11.3584	7.13813	11.2909	12.5097	20.7125	20.8608	21.9762	21.8369	20.2068
LDHC	1.07397	18.7278	1.20957	0.228428	0.447043	-5.56078	80	61	21.1293	20.8608	19.7724	19.9323	23.6651	23.4662	22.651	19.6795	22.778	9.26369	21.6998	20.9446	12.278	17.0132	22.2337	20.9446	18.6683	18.7419	27.5211	27.2122	10.2115	13.0197	11.2909	20.7125	21.4566	22.2161	13.5027	20.098	21.6781	9.26369	0	0	11.3584	7.13813	11.2909	12.5097	20.7125	20.8608	21.9762	21.8369	20.2068
SNRPD2	-1.12815	19.5102	-1.20092	0.231758	0.449501	-5.5708	79	62	23.6575	23.0508	23.6161	23.5393	21.2982	21.3276	19.7487	22.2784	23.4462	20.0802	21.166	21.7914	19.6016	19.2854	21.8272	23.5515	23.5903	23.2797	22.9222	23.4333	10.2115	13.0197	19.6016	0	23.7145	19.7487	13.5027	24.0373	21.7342	20.8744	16.6628	0	11.3584	25.3276	11.2909	23.6161	17.4706	16.2178	18.1764	18.3664	11.0608
KRT6C	-0.240993	29.6085	-1.20071	0.231837	0.449501	-5.57104	80	64	29.001	28.517	28.9369	27.9221	28.5745	28.1631	29.4086	29.2856	29.2856	29.3853	29.5283	29.6797	31.1893	31.062	29.1998	29.116	28.8506	28.148	29.7308	30.8462	29.4086	29.5793	30.8462	28.636	29.6512	29.6797	31.1455	31.3276	28.4324	28.3996	29.0917	29.0917	29.5793	29.4086	31.5363	31.7505	28.0631	28.9144	31.3276	28.9144	29.5566
SFTPA1	-1.20459	15.8156	-1.20061	0.231877	0.449501	-5.57116	74	63	10.787	11.2909	21.6998	21.8568	16.3944	16.7276	12.9626	19.9727	12.4133	20.4879	19.8545	10.7184	12.278	20.5889	20.6205	11.4229	10.2115	19.0949	20.098	18.1253	10.2115	13.0197	11.2909	19.0949	12.6	21.0278	13.5027	12.1286	19.4226	9.26369	19.8157	20.6826	19.9323	7.13813	21.2364	12.5097	19.032	18.4998	8.80639	0	21.3889
SFTPA2	-1.20459	15.8156	-1.20061	0.231877	0.449501	-5.57116	74	63	10.787	11.2909	21.6998	21.8568	16.3944	16.7276	12.9626	19.9727	12.4133	20.4879	19.8545	10.7184	12.278	20.5889	20.6205	11.4229	10.2115	19.0949	20.098	18.1253	10.2115	13.0197	11.2909	19.0949	12.6	21.0278	13.5027	12.1286	19.4226	9.26369	19.8157	20.6826	19.9323	7.13813	21.2364	12.5097	19.032	18.4998	8.80639	0	21.3889
sp|P01766|HV305_HUMAN Ig heavy chain V-III region BRO OS=Homo sapiens PE=1 SV=1	-0.360142	26.9625	-1.19782	0.232958	0.44972	-5.57438	80	64	23.9861	23.8814	27.4846	27.1313	27.9523	28.7108	27.4004	26.8995	27.7884	28.18	28.9825	28.049	28.049	27.8923	27.3332	24.1113	24.2977	24.5756	22.3466	23.1078	26.7954	28.0631	26.8408	28.2615	28.8506	24.6377	26.4313	26.33	28.6723	28.8506	24.563	29.9083	27.8328	27.6738	27.8608	23.894	27.6143	29.9942	29.5566	29.5793	30.0555
A2M	-0.116014	33.1452	-1.19709	0.233242	0.44972	-5.57522	80	64	33.5117	33.6792	34.1385	34.1385	32.9973	32.8182	33.373	33.6792	33.5117	34.4415	33.5117	33.5117	33.373	33.373	33.373	33.2354	33.8993	33.8993	32.2915	32.353	32.8182	33.109	32.6746	32.353	32.7436	32.2915	32.4741	32.8936	33.373	32.9973	32.6008	32.5305	32.8182	33.2354	33.6792	33.5117	33.5117	33.5117	33.5117	33.109	32.8936
COL1A2	0.227867	24.8638	1.19553	0.233847	0.44972	-5.57701	80	64	24.8956	25.1426	24.9616	24.1828	25.386	25.4123	25.1671	25.1671	24.7085	24.5036	24.9356	23.5778	23.9718	24.4902	25.6833	25.1929	23.5778	24.0373	26.5277	26.5505	22.1515	22.3823	22.4009	22.905	23.018	22.5788	23.6307	23.6726	24.5507	23.0924	24.6019	21.2982	24.2836	24.9083	22.7398	23.8554	25.8572	23.7672	26.1026	25.9665	24.6153
ALB	0.0484953	36.4878	1.19467	0.234184	0.44972	-5.578	80	64	36.5093	36.5093	36.5093	36.5093	36.5093	36.5093	36.5093	36.5093	36.5093	36.5093	36.5093	36.5093	36.5093	36.5093	36.5093	36.5093	36.5093	36.5093	34.9575	34.9575	36.5093	36.5093	36.5093	36.5093	36.5093	36.5093	36.5093	36.5093	36.5093	36.5093	36.5093	36.5093	36.5093	36.5093	36.5093	36.5093	36.5093	36.5093	36.5093	36.5093	36.5093
CA2	-0.389217	23.3084	-1.19027	0.235904	0.451965	-5.58305	80	64	25.6204	22.658	26.3783	23.4868	22.5476	22.2784	20.8167	26.6483	26.7247	24.6153	18.2726	19.8733	23.8065	20.5404	23.0634	22.6738	21.8671	22.4009	25.7221	26.043	24.1113	23.8065	21.5162	22.4169	23.818	23.5903	26.0058	26.1385	22.5476	22.9576	23.4462	23.6445	26.33	26.33	22.132	22.0587	26.6483	23.293	25.3719	22.4485	23.0634
SPTBN1	0.600167	20.7067	1.18801	0.236789	0.452604	-5.58563	80	64	19.7487	20.7591	19.0642	18.9991	21.166	21.0922	22.8276	22.2603	21.8465	19.2854	23.5141	18.0723	12.278	17.2256	17.967	20.7591	21.446	21.2982	21.4947	16.0603	23.4462	21.9469	22.6439	20.9029	22.7247	20.7287	20.4729	20.2964	8.80639	18.628	21.2982	19.5508	23.4462	23.1953	23.4204	23.2378	22.8873	21.9667	21.7342	21.2247	22.9722
sp|P01613|KV121_HUMAN Ig kappa chain V-I region Ni OS=Homo sapiens PE=1 SV=1	-0.411619	24.2196	-1.18453	0.238158	0.453815	-5.5896	80	64	24.2705	24.5877	25.2911	25.4248	24.2977	24.206	24.0514	23.5005	24.0758	25.4248	24.5036	24.5389	25.1562	25.5218	23.7001	23.9331	24.3358	24.6611	15.9274	14.8434	24.563	24.9083	25.3276	25.6091	24.2467	24.563	24.7864	25.0644	24.1227	24.4309	25.4374	25.4852	26.0058	24.6019	24.9871	27.3867	26.9492	26.5164	25.2431	25.2911	27.5271
CTSH	-1.29639	18.2015	-1.18359	0.238529	0.453815	-5.59067	78	62	21.6892	21.8272	11.8184	11.2909	23.266	23.0634	12.9626	22.1704	22.9863	18.9191	7.13813	23.0365	22.8562	23.2106	22.1891	21.6457	17.7494	20.9307	23.4732	23.4868	20.2964	20.9307	19.3391	0	20.9307	20.3653	20.9029	21.3276	20.4407	21.4947	22.0381	20.1515	18.5467	21.0403	11.2909	12.5097	19.9138	0	8.80639	19.4979	11.0608
C2	0.184447	29.0853	1.17303	0.242723	0.460725	-5.60264	80	64	29.4086	29.2213	28.4166	28.5745	31.3734	28.2615	29.3853	29.4573	29.3605	28.517	29.2856	28.7684	28.8699	29.0676	28.5745	28.3833	28.9593	29.001	27.9977	27.9523	29.3337	28.5745	28.7314	28.3674	29.3853	29.4353	31.5363	31.062	29.3091	29.4573	27.6896	29.0676	29.0455	29.116	29.3091	28.5528	29.0917	29.1593	29.0227	29.001	29.3853
SOD3	-0.53251	22.9248	-1.16966	0.244072	0.461536	-5.60643	80	64	24.9356	21.7528	23.2106	23.1078	23.5005	22.7398	22.5788	22.4009	20.8471	23.1238	21.8671	25.0509	21.5162	22.3288	21.5397	21.0922	23.5515	23.4591	23.077	23.894	23.8814	24.4082	23.1078	23.1402	23.1545	23.6161	22.077	22.9722	22.5132	22.8159	22.905	21.0403	25.5108	25.87	25.9143	25.5218	24.2331	24.5877	25.1815	23.8688	23.3211
SERPINA6	0.178496	27.9044	1.16915	0.244277	0.461536	-5.60701	80	64	28.2986	28.0811	28.4494	28.3169	27.5433	26.9492	29.6019	29.4787	29.6797	28.049	27.9977	27.5433	29.7087	29.6797	28.636	26.9854	27.9827	27.7732	27.1071	26.6119	28.2807	28.3996	27.9684	28.5002	28.4676	28.4494	28.5929	28.9144	27.3452	27.2932	26.9613	28.7684	28.3674	28.3169	28.3996	28.0811	27.5151	26.7247	29.1593	28.4494	28.9593
SERPING1	0.123342	30.7539	1.16709	0.245106	0.462038	-5.60932	80	64	31.3276	31.1455	30.8918	31.1893	30.3556	30.6102	31.2309	30.4293	30.8462	30.4293	30.7251	31.1893	30.3185	30.8462	30.5384	30.2276	31.3734	31.2852	29.9661	29.6019	30.9786	30.7251	30.2875	30.7663	30.6102	30.6455	30.9305	30.6455	30.3556	30.2586	30.9305	30.5017	32.9973	30.9786	30.3908	30.5739	30.6102	30.4293	30.8462	31.4265	30.9305
PRSS57	-1.12373	13.6703	-1.16246	0.246977	0.463621	-5.61452	74	60	10.787	11.2909	11.8184	11.2909	0	7.13813	12.9626	11.2909	12.4133	9.26369	7.13813	18.5467	12.278	10.2115	11.4229	11.4229	10.2115	8.133	24.4423	25.0509	10.2115	13.0197	11.2909	0	12.6	10.787	13.5027	12.1286	8.80639	9.26369	18.7755	0	11.3584	21.8671	11.2909	21.0659	20.5737	20.9842	20.7591	21.4021	11.0608
IGKV1D-13	0.536631	27.3457	1.16221	0.247076	0.463621	-5.61479	80	64	28.5929	28.9144	29.9942	30.1211	29.4787	29.6797	28.3996	28.4676	28.4494	29.5043	28.3674	28.4166	29.1784	29.3853	28.9825	28.8087	29.4086	29.2213	26.2829	26.4934	28.4409	28.7108	29.4787	29.9661	28.7877	29.1998	29.4787	25.1929	28.6153	28.6538	30.0861	29.6512	27.2302	27.0956	26.1499	26.4798	26.1724	26.2491	25.6592	25.7329	25.8036
YWHAZ	0.590012	22.1553	1.16027	0.247863	0.464036	-5.61696	80	64	21.9255	21.2982	22.2249	21.7342	23.0924	23.9331	22.077	22.4338	22.8011	22.4649	21.9045	19.8355	21.4021	19.2302	22.8011	23.077	22.3288	22.2072	22.1128	20.037	21.0152	22.2072	23.266	22.8276	23.2513	23.8428	21.446	18.7755	22.3119	22.5291	23.8814	23.8814	23.5903	22.2425	22.2072	22.1891	22.3466	23.4732	25.2661	24.673	11.0608
HEXB	-1.29929	17.0818	-1.15512	0.249958	0.466892	-5.6227	77	60	19.4513	22.7076	11.8184	22.2425	23.2106	23.687	20.1155	11.2909	19.8355	25.1294	7.13813	10.7184	12.278	10.2115	11.4229	11.4229	23.818	21.3757	25.4374	25.6964	10.2115	24.1465	21.5397	21.8078	23.8306	24.3961	22.5291	12.1286	24.0119	24.1933	24.6377	24.4664	11.3584	19.3391	11.2909	12.5097	23.3354	23.8065	23.1402	22.7707	23.1813
LAMP2	-1.35046	18.3791	-1.15322	0.250733	0.467275	-5.62481	77	61	10.787	18.1764	11.8184	19.4979	0	7.13813	12.9626	11.2909	12.4133	9.26369	16.7896	17.967	12.278	10.2115	11.4229	11.4229	10.2115	8.133	25.3504	24.7864	22.132	13.0197	11.2909	14.9567	12.6	18.5467	13.5027	18.0723	8.80639	9.26369	0	0	18.0723	23.6575	11.2909	25.5613	18.7755	17.6412	21.627	21.6669	20.5404
MUC5AC	0.374709	25.0737	1.14956	0.252233	0.467732	-5.62886	80	64	26.9352	24.2467	23.9861	21.8866	23.3211	23.5264	27.5271	29.1784	29.0917	22.0196	27.1548	24.8696	24.673	23.2264	27.7732	27.5433	25.9935	23.6025	22.6899	22.4485	24.3596	24.4902	25.2911	22.0043	23.6575	21.275	25.2762	24.6611	24.883	25.9264	25.2762	25.0509	24.6377	25.1815	25.5218	22.132	20.0802	20.4729	23.1545	25.1562	25.6964
ALDH1A1	-0.992494	17.023	-1.14951	0.252254	0.467732	-5.62892	80	62	20.6691	18.7075	11.8184	11.2909	0	16.2178	20.7591	11.2909	19.3391	17.6412	18.4513	20.4407	20.6691	20.3324	18.1764	19.1731	18.0723	18.9991	18.7755	15.9274	21.275	13.0197	21.0152	22.7398	12.6	10.787	22.2784	22.7556	18.9991	9.26369	0	17.7494	19.4513	7.13813	21.1415	20.8744	19.7957	21.3532	22.0933	22.4338	19.4979
ANXA5	-0.90652	18.7876	-1.14845	0.252689	0.467732	-5.63009	79	64	10.787	20.5027	21.275	17.967	15.7947	15.7947	21.1169	20.0802	18.3664	9.26369	7.13813	19.5508	12.278	10.2115	21.248	20.604	22.0587	22.4992	15.7947	22.2784	18.7075	19.2302	11.2909	14.7466	12.6	10.787	20.7591	20.4729	8.80639	9.26369	19.4513	19.1731	22.8159	22.2072	18.9191	20.6961	22.1891	22.4009	21.3532	18.8516	18.9991
NAMPT	-1.59871	17.7925	-1.14282	0.255011	0.470287	-5.63629	73	59	10.787	11.2909	23.7402	11.2909	24.759	24.4309	21.627	25.5728	23.6025	9.26369	24.7211	23.0924	12.278	21.1956	11.4229	11.4229	10.2115	8.133	23.1953	24.4557	10.2115	13.0197	23.4204	22.8873	12.6	10.787	13.5027	12.1286	8.80639	20.5027	0	0	11.3584	7.13813	11.2909	12.5097	21.4021	23.5778	24.7085	24.4902	23.5515
COMP	0.225147	25.3846	1.14233	0.255217	0.470287	-5.63684	80	64	24.686	24.4423	24.2331	24.7976	23.5515	24.0514	25.0777	25.3719	26.6356	23.4591	25.2061	24.4423	24.2582	22.5955	25.3719	25.5976	26.2096	26.0785	22.4817	22.2957	26.2242	24.2836	25.6704	25.4374	26.1971	25.8461	26.6988	25.9665	25.4374	25.7221	25.3387	25.3049	25.7221	25.6592	24.4664	26.043	24.0264	22.3823	23.7267	25.8228	24.759
ITIH4	0.139239	30.4086	1.13925	0.256495	0.470747	-5.64022	80	64	31.104	31.0204	30.1567	30.4293	30.8462	30.8041	30.6102	30.3908	30.6844	30.3556	30.6455	30.7663	30.5739	30.6102	30.5739	30.6455	30.1919	30.3185	26.9854	27.4846	29.3853	29.5043	30.3908	30.2586	30.0861	30.1567	30.1211	30.4293	30.6455	30.8462	29.5566	29.3337	30.5384	29.9942	30.3185	30.3185	30.8041	30.3185	30.9305	31.062	29.9942
GSS	-0.87034	21.1033	-1.13896	0.256614	0.470747	-5.64054	80	63	18.0723	20.3324	18.7755	11.2909	19.0642	19.0642	12.9626	11.2909	12.4133	17.8573	16.6628	18.2726	20.6961	20.405	21.1415	20.7287	19.6016	23.4732	26.1593	25.8572	22.077	20.5737	21.2247	22.3288	23.7672	22.2603	22.5955	20.6691	22.7076	23.5393	24.4781	24.1712	11.3584	7.13813	23.3211	12.5097	17.6412	0	17.7494	17.0801	18.2726
sp|P01782|HV321_HUMAN Ig heavy chain V-III region DOB OS=Homo sapiens PE=1 SV=1	-1.22077	17.2364	-1.13085	0.260001	0.475895	-5.64939	76	61	19.9138	20.5737	23.6025	23.0027	17.6412	19.3391	23.1692	22.2249	23.0365	22.0933	20.0802	20.7287	20.9584	19.0642	18.9991	21.3757	21.5836	21.1415	0	14.7466	20.9307	21.0152	22.3119	23.1078	20.405	21.1956	22.8562	22.6899	21.7737	22.2957	22.7854	23.4204	21.9855	21.9667	23.5639	24.1712	21.7342	0	23.1078	21.7528	23.8688
IGLV8-61	0.438687	24.281	1.12296	0.263325	0.480906	-5.65795	80	63	23.5639	23.9464	25.8342	25.6704	22.9576	23.3072	23.4462	23.2797	23.266	24.0373	22.8159	23.8814	23.894	24.3239	25.0644	24.9083	24.1933	24.2977	0	22.7854	23.7672	23.3658	24.3358	23.9718	24.1113	24.4902	25.745	26.1724	25.1029	25.3158	24.6968	24.5507	25.1294	23.0634	23.3354	23.1692	24.7464	25.2762	23.5393	23.407	22.4338
POTEJ	0.256435	25.6059	1.11212	0.267941	0.488248	-5.66961	80	64	24.0514	23.8554	25.7736	25.8228	27.716	27.5433	25.2911	24.7864	25.2544	24.4423	24.3596	23.2378	24.4196	23.9194	25.386	24.6153	24.1227	24.2467	25.2172	25.0379	25.6445	25.5976	26.5505	26.8774	25.386	25.2431	23.0027	23.7001	26.8292	26.7591	24.6504	24.3239	24.3477	24.4196	25.5613	24.8456	25.5488	25.8931	27.5151	27.7884	23.8554
ORM1	0.215326	32.0429	1.10576	0.27068	0.492145	-5.67641	80	64	32.4161	32.4161	31.9289	32.353	32.6746	32.6746	32.1095	31.9879	32.0479	31.6426	32.4161	32.6746	32.9973	32.2915	32.5305	32.2334	31.062	31.3276	33.109	33.6792	32.1679	32.2334	31.7505	31.9879	31.3734	31.2852	31.6964	32.1095	33.6792	33.8993	32.4161	32.6746	34.1385	33.6792	32.1095	32.6746	32.0479	32.1095	32.1679	32.5305	32.9973
PRG4	0.307963	28.1275	1.09733	0.274332	0.497682	-5.68535	80	64	31.5363	31.5931	26.5277	26.457	26.9727	26.8408	31.7505	31.4763	31.5363	26.4934	27.4986	27.2932	30.6455	30.7663	31.104	31.2852	30.1211	30.1919	27.7732	27.759	27.4135	30.9786	27.5713	31.4763	27.2449	26.6119	27.0453	31.5931	27.4286	26.8183	25.784	25.87	29.3605	27.1191	26.9974	27.0709	26.7954	31.5931	31.5931	31.6426	27.8608
PON1	0.163826	27.7221	1.08946	0.277774	0.501833	-5.69364	80	64	27.9827	27.8328	27.8923	28.1177	27.1681	27.716	29.001	28.6723	29.001	27.9377	27.9684	27.8757	27.8154	28.1177	27.3208	27.457	26.7247	26.8292	25.6445	23.2513	28.7877	28.5528	27.5997	27.457	28.5346	28.148	27.8757	27.627	27.9684	27.7311	25.9037	25.5853	28.5528	28.893	27.7311	27.8608	28.3344	28.1631	27.7024	25.8104	28.3674
KRT20	-0.490937	22.7107	-1.0893	0.277844	0.501833	-5.69381	80	64	20.9307	11.2909	23.407	23.0924	20.7287	21.7104	20.1877	21.7737	22.0587	23.4732	24.4664	23.5264	18.8857	10.2115	23.3491	23.0508	25.5853	25.7097	24.7464	24.5159	23.2378	22.7632	21.7914	21.5162	23.2106	23.4204	22.5476	22.7854	20.9842	21.166	23.3798	23.7267	22.4567	25.2431	23.5778	23.7532	23.8428	24.206	23.7402	23.1078	24.5507
APOE	0.136464	29.8045	1.08678	0.278955	0.502732	-5.69645	80	64	30.0203	30.3185	29.3091	29.5793	29.9083	29.3337	30.8462	30.5739	30.9305	29.5793	29.8581	29.9083	29.2627	30.0555	29.4573	29.2213	30.3908	30.3556	27.3332	25.9037	30.0555	29.757	30.2586	29.4787	30.6455	30.6102	29.1593	30.0861	29.4573	29.2627	29.5043	30.2875	29.6257	29.001	29.8327	29.757	30.3556	29.6797	29.3337	29.4353	30.2586
ACTR2	-1.13217	14.8327	-1.08349	0.280403	0.504234	-5.69988	76	60	10.787	11.2909	21.5162	11.2909	18.2726	18.3664	12.9626	11.2909	12.4133	9.26369	7.13813	10.7184	12.278	17.6412	11.4229	18.5467	19.0642	8.133	0	0	10.2115	21.1415	11.2909	0	20.4729	20.4407	20.2964	19.2854	19.5508	18.2726	18.8516	20.1155	21.8272	21.4021	22.8011	22.9722	9.5861	20.4407	8.80639	0	11.0608
HSPA2	0.464059	23.5449	1.07969	0.282089	0.505689	-5.70385	80	64	19.2581	20.9584	21.446	25.2762	24.1583	23.8065	25.2061	24.6611	23.9464	20.604	23.8554	24.3358	23.8554	23.9718	20.5737	21.7737	24.5273	24.6153	20.4729	20.7287	24.2331	22.8011	22.9863	21.0403	22.1891	22.5476	22.7247	19.3934	25.6833	21.7104	21.7104	21.6031	26.6248	26.8408	23.7672	24.4309	24.8956	25.1815	24.3961	24.4557	24.772
CAND1	0.913648	17.408	1.07889	0.282446	0.505689	-5.70468	79	61	20.1877	21.0659	20.1515	20.9842	21.6669	20.1877	21.6457	18.4513	18.5467	20.7287	18.5467	20.037	22.0196	21.2247	18.628	18.7755	19.4513	17.967	0	0	19.8355	21.0403	19.4513	18.8516	20.7287	18.9191	13.5027	12.1286	20.4729	9.26369	20.8471	0	20.1515	19.4979	20.4729	12.5097	9.5861	20.5404	8.80639	20.5404	11.0608
FOLR2	1.39001	15.2491	1.07046	0.286206	0.510432	-5.71341	73	55	20.3324	11.2909	21.6457	11.2909	0	7.13813	12.9626	11.2909	12.4133	9.26369	17.4706	10.7184	12.278	10.2115	21.5622	20.5737	10.2115	8.133	23.5393	23.4732	10.2115	13.0197	21.248	0	12.6	10.787	13.5027	12.1286	16.5415	9.26369	0	0	23.0634	23.1692	23.6726	12.5097	9.5861	0	8.80639	0	11.0608
IGLV3-21	-0.158917	25.8529	-1.07016	0.28634	0.510432	-5.71371	80	64	25.8931	26.1026	26.6248	26.6356	24.8575	24.0373	25.5728	25.0509	25.3387	26.2718	25.8931	25.7329	25.4508	25.1168	25.4123	25.5108	26.0658	25.9935	24.9356	24.4781	24.772	25.3504	26.6483	26.5043	25.3387	25.745	26.7339	26.9122	25.1168	25.3276	26.4447	26.2491	24.5877	24.3477	26.7247	26.5505	26.457	26.0785	25.386	24.9356	26.4066
COL6A3	0.183985	26.4448	1.06065	0.290629	0.516954	-5.72348	80	64	26.5623	26.4066	26.4066	26.9352	26.7339	26.5888	26.9854	27.0847	25.8931	27.4135	27.2932	27.3208	27.1681	27.4846	26.8183	27.0231	26.539	28.1944	21.5162	22.5955	24.5507	24.8575	26.8292	25.7582	26.1385	27.4715	25.6318	26.8774	25.5853	26.6607	26.2242	25.6964	26.8078	26.924	27.8757	25.3387	27.2449	25.4005	24.8956	28.2615	27.0709
KRT6A	-0.210595	29.5671	-1.05358	0.293843	0.519464	-5.73068	80	64	29.1593	28.5745	28.9825	28.0162	28.636	28.2807	29.4573	29.3605	29.3091	29.4086	29.5793	29.7308	31.2852	31.104	29.2416	29.2416	28.893	28.2107	29.757	30.8918	29.4353	29.5566	30.8918	28.6723	29.6797	29.7087	31.1893	31.3734	28.4676	28.4166	29.14	29.14	29.5566	29.3853	31.4265	31.6964	28.049	28.9825	31.3734	28.9369	29.5793
DNAJC14	0.649707	19.3221	1.05337	0.29394	0.519464	-5.7309	80	63	21.7633	20.4569	19.9727	21.0278	21.8369	21.4355	20.5889	19.032	19.8937	22.5212	20.9998	20.5572	22.1031	22.0484	22.0484	22.1225	22.5212	21.7224	19.3125	16.3944	22.4254	19.4748	20.8608	20.8013	23.0571	22.7477	21.0278	19.8545	21.8369	21.4566	21.3645	19.9323	22.7932	20.4569	21.1809	21.4136	21.1046	21.4355	20.8608	20.832	18.5879
tr|H0YHG0|H0YHG0_HUMAN Uncharacterized protein (Fragment) OS=Homo sapiens PE=1 SV=1	0.649707	19.3221	1.05337	0.29394	0.519464	-5.7309	80	63	21.7633	20.4569	19.9727	21.0278	21.8369	21.4355	20.5889	19.032	19.8937	22.5212	20.9998	20.5572	22.1031	22.0484	22.0484	22.1225	22.5212	21.7224	19.3125	16.3944	22.4254	19.4748	20.8608	20.8013	23.0571	22.7477	21.0278	19.8545	21.8369	21.4566	21.3645	19.9323	22.7932	20.4569	21.1809	21.4136	21.1046	21.4355	20.8608	20.832	18.5879
IGHV1-2	-0.234131	25.9626	-1.05023	0.295373	0.520872	-5.73407	80	64	26.5164	26.3071	25.3276	25.3158	26.5505	26.6483	26.6607	26.8876	26.6727	26.4798	26.054	26.2601	26.5888	26.5749	26.5277	26.1026	26.8078	26.7339	22.2784	23.1813	25.8572	26.127	27.4986	27.2932	26.3546	26.4934	27.457	27.8154	25.7736	26.4934	26.9974	26.8876	26.7339	26.7339	25.8104	25.8931	27.0453	27.1822	26.8544	26.0658	26.8544
COL3A1	0.336601	28.094	1.04703	0.296842	0.52234	-5.73731	80	64	26.2718	26.9492	26.0658	25.5613	27.3452	27.2693	26.539	30.0861	30.0555	27.1548	26.9352	27.4286	26.3783	27.2302	26.2491	29.9367	25.5108	30.8918	25.536	25.5218	25.6204	26.0058	26.3672	25.2762	31.8636	25.9037	24.6968	30.4696	27.2183	27.5581	27.058	26.8774	26.4179	26.2371	27.1437	27.0349	27.627	26.6607	27.5713	27.3208	28.0811
POTEKP	0.188717	24.681	1.04015	0.300015	0.526793	-5.74423	80	64	23.687	23.5264	25.4615	25.6204	25.3049	26.3546	24.3108	23.4732	24.883	24.2194	24.0883	23.1813	24.3108	23.8814	25.0509	24.3108	23.1545	23.3072	24.7976	24.1933	25.3158	24.7341	26.1026	26.3071	25.2762	25.0379	22.4992	22.6738	25.8822	25.8572	23.8065	22.8159	22.8873	23.6161	25.2911	25.3504	26.3902	26.7832	28.2277	27.7732	23.4204
SERPIND1	0.132614	28.743	1.03221	0.303706	0.532135	-5.75216	80	64	29.7087	29.8581	28.0811	28.4833	28.0811	28.0631	29.4353	29.3853	29.5043	28.9593	29.6512	29.5043	28.8506	28.7108	28.4166	28.2107	28.6538	28.8699	26.5164	26.6607	28.9593	29.3605	29.0227	29.1998	28.4494	28.8699	28.4166	28.7877	28.0631	27.8608	29.0455	29.001	28.2458	27.9827	29.6019	29.5793	29.5566	29.3853	28.6723	28.8506	29.1998
SERPINB8	0.278131	24.0803	1.02899	0.305214	0.533636	-5.75537	80	64	25.0777	25.1671	23.1692	23.5264	24.8084	24.4902	25.5613	25.0915	25.6833	24.9616	25.4728	24.2582	24.0883	24.0993	22.5955	24.9356	21.6892	22.7707	26.6483	27.2693	20.9842	22.1704	25.0915	21.3276	21.4947	21.6892	22.0381	22.0933	24.3477	21.9855	21.5622	20.9842	23.4591	24.4082	25.1671	24.8696	25.4005	25.4123	24.5507	24.3858	24.6968
THBS1	0.778054	22.9775	1.02196	0.308518	0.537972	-5.76232	80	64	26.0785	25.9935	25.5613	26.2718	15.6523	19.4513	21.425	21.4021	27.2061	22.7707	20.5027	22.0043	21.7737	27.4135	26.6838	25.8461	26.1851	25.2762	20.7591	17.6412	20.1877	22.5788	21.6892	24.9745	19.9505	19.9946	20.1515	22.0381	18.7755	20.4729	21.1169	18.7755	25.8822	26.1499	26.8408	23.407	26.8995	23.3491	23.4732	23.5264	25.5976
S100A11	-0.912723	19.5957	-1.02092	0.309006	0.537972	-5.76334	80	63	26.4934	25.5728	23.0924	22.4338	0	20.7591	21.467	25.784	20.4407	9.26369	7.13813	10.7184	21.7528	25.5728	23.4868	24.1828	21.0403	21.5622	21.248	18.5467	23.3072	23.1402	22.4817	22.3631	23.4204	23.3658	21.9469	25.9935	20.9584	21.4021	22.6738	23.018	24.5273	24.5273	11.2909	12.5097	9.5861	24.0883	23.2513	23.2797	24.9083
COL6A1	-0.264832	23.7129	-1.01476	0.311925	0.541904	-5.76938	80	64	23.6726	23.3491	23.818	23.9997	25.2911	26.1593	23.9861	26.9974	27.0349	25.6318	23.4333	24.1355	22.4817	23.793	23.4333	23.3211	23.6726	23.6445	22.5476	22.3288	24.0119	25.0509	21.627	23.1813	24.6019	24.3858	22.5788	23.018	23.9861	24.1828	24.673	21.8671	24.4082	24.3358	23.6445	24.2705	24.6611	27.6586	27.0956	28.3833	23.1402
CNDP1	-0.222286	24.2091	-1.01194	0.313267	0.543084	-5.77214	80	64	23.8688	24.0758	24.3358	23.5141	23.3658	27.9523	24.5877	24.1113	24.0264	25.1168	24.2977	24.0883	24.6153	23.8688	24.0758	24.2331	22.8726	23.2264	22.4169	25.9796	25.6964	25.5613	24.7341	25.3158	25.5218	25.6204	24.9984	24.3961	23.9464	24.8084	24.3728	23.8065	23.5778	22.8276	23.2264	23.6025	24.5877	27.8608	24.4082	23.9331	23.5639
IGKV3D-20	0.161822	27.4946	1.00832	0.314993	0.544924	-5.77566	80	64	27.2449	27.4429	28.7482	28.517	27.6896	27.457	26.9122	26.1851	26.6988	28.0977	26.115	26.6607	27.4286	27.2932	26.8995	26.7697	26.4685	28.0162	23.1813	23.687	27.6896	27.5433	28.5346	28.6153	28.0162	28.1631	28.6903	27.0956	26.7954	26.7697	28.3169	28.2615	27.6586	27.7732	26.5623	27.1681	27.1822	27.5581	26.5749	25.94	26.6607
RNASE1	0.475563	22.7252	1.00263	0.317727	0.548496	-5.78119	80	64	22.2072	22.8276	23.8428	23.793	23.2264	23.5639	23.818	24.206	23.7532	24.1933	22.0381	22.8276	24.4902	25.5976	23.3947	23.793	24.9745	22.8276	23.5639	23.8428	22.5788	23.9997	23.7672	22.9386	23.5515	22.8417	23.5393	22.7076	24.8956	24.8575	22.9222	22.1891	23.4333	23.9194	23.1692	23.3491	22.9722	24.3108	22.9722	23.3658	22.3631
THBS4	0.222034	24.6048	0.998371	0.319777	0.550533	-5.78529	80	64	24.6268	23.894	23.8306	22.7398	24.6153	23.7672	24.883	24.2582	25.1929	23.293	24.6377	24.0643	23.3072	23.9997	24.5036	22.1891	25.7097	26.1851	22.6738	25.1168	25.5728	25.3719	25.1294	25.1929	25.5853	24.2582	25.1426	25.3049	26.043	26.127	23.3211	25.5613	25.9037	25.8104	24.1465	24.3728	22.8276	23.9075	23.8065	24.206	25.536
OGN	-0.979403	12.1474	-0.997395	0.320249	0.550533	-5.78623	73	56	10.787	11.2909	11.8184	11.2909	0	7.13813	12.9626	11.2909	12.4133	9.26369	7.13813	10.7184	12.278	10.2115	11.4229	11.4229	19.2302	8.133	0	0	10.2115	13.0197	18.0723	0	12.6	10.787	13.5027	12.1286	8.80639	9.26369	0	0	11.3584	7.13813	11.2909	12.5097	22.0381	0	22.8159	0	18.7755
MMP8	-0.96617	12.4377	-0.995183	0.32132	0.551218	-5.78836	72	58	10.787	11.2909	11.8184	18.3664	0	18.1764	12.9626	11.2909	12.4133	9.26369	7.13813	10.7184	12.278	10.2115	19.1249	11.4229	10.2115	8.133	26.7247	26.9122	10.2115	13.0197	17.967	17.6412	12.6	17.7494	13.5027	12.1286	8.80639	9.26369	16.335	0	11.3584	17.0801	11.2909	12.5097	9.5861	0	20.1155	20.1877	11.0608
GUSB	0.349584	24.4668	0.993039	0.32236	0.551659	-5.79041	80	64	21.7342	23.3658	22.2957	19.7957	22.4009	22.4009	21.9045	22.3823	21.7342	22.8562	22.4485	22.5955	23.2264	22.6106	22.8417	24.3596	25.2762	25.1426	27.3068	27.4429	23.1545	22.658	23.0027	21.425	22.7398	22.4338	23.0634	23.1692	25.4615	25.5108	25.1168	25.2301	23.6575	24.8188	21.7528	21.9255	22.7854	20.9307	19.3391	23.8554	22.6738
AGR2	1.15114	15.2598	0.991881	0.322922	0.551659	-5.79152	76	58	22.7398	23.1402	23.1813	22.0933	24.2582	24.1933	23.8814	22.8873	23.5778	24.2705	23.1238	21.7528	23.7806	10.2115	11.4229	23.9595	22.2425	21.627	0	0	22.5132	23.7145	22.4338	22.1704	22.7076	22.0043	22.1128	23.6025	8.80639	16.6628	24.2331	24.3596	18.628	7.13813	19.3391	21.9855	19.8355	19.8355	19.5508	19.8355	22.7556
APOA1	0.144302	32.7866	0.984299	0.326622	0.55682	-5.79875	80	64	32.5305	32.8182	32.9973	32.8936	31.9289	32.1095	32.353	32.4161	32.353	32.4161	31.9289	31.5363	32.1679	32.1095	33.2354	33.373	32.0479	31.8636	28.0162	27.8608	32.2915	32.1679	33.373	32.9973	33.5117	33.373	32.9973	32.8182	32.6008	32.6746	32.8936	32.6008	33.5117	33.373	32.6008	32.8182	32.6008	32.6008	31.9289	31.8636	32.8182
CD5L	0.183028	27.1413	0.981126	0.328179	0.558313	-5.80176	80	64	26.8995	27.058	27.2183	27.0349	27.8608	27.8154	26.4685	26.4066	26.5505	28.0631	26.7118	26.6727	28.7482	28.8506	28.1944	28.18	26.2371	26.2829	25.6964	26.1499	24.9473	24.5507	25.8461	25.6592	27.3734	27.4135	27.2932	27.5581	29.4086	29.3853	28.6903	28.2107	26.7954	26.9613	27.6143	27.4004	28.8308	28.3505	29.116	28.7314	25.5108
sp|P18135|KV312_HUMAN Ig kappa chain V-III region HAH OS=Homo sapiens PE=2 SV=1	0.138172	28.2764	0.979066	0.329192	0.558877	-5.80371	80	64	28.0811	27.8154	29.1593	29.2856	28.4676	28.517	27.2302	26.924	27.4986	28.7482	27.4004	27.3734	28.2986	28.0631	27.9082	27.9377	27.6432	28.3169	25.3613	25.6445	27.9523	27.6738	28.4324	28.5929	28.3833	28.2986	28.9369	28.9825	27.3589	27.2693	29.001	28.7314	28.4166	28.9144	28.18	28.0631	27.7024	28.6723	27.4846	27.6738	27.8477
CFP	-0.460708	21.5354	-0.967964	0.334688	0.566416	-5.81413	79	64	23.1813	22.9863	22.1128	22.077	23.6307	22.2603	23.5141	22.9222	24.3596	23.8814	22.6899	22.7707	23.5515	23.0924	23.1402	23.2378	20.7287	21.0922	25.4005	24.3596	21.166	19.9946	23.4462	23.0365	22.8159	21.7914	23.2106	23.3354	23.6161	23.6575	23.0365	21.8866	11.3584	20.8471	19.6016	21.7342	23.0508	23.2264	22.8873	23.8428	21.1169
LRG1	-0.169675	30.0894	-0.966991	0.335173	0.566416	-5.81504	80	64	30.8462	30.6844	27.4286	28.148	30.6102	30.5384	30.0555	29.8327	29.885	29.7817	30.0861	30.2875	30.4293	30.3185	30.6844	30.5017	29.9367	29.8066	28.4833	28.1944	28.8308	29.1784	28.7482	29.116	29.116	29.001	28.8087	29.2627	30.9786	31.1455	30.2276	29.9661	29.4086	29.2213	30.2276	30.2276	29.4787	29.4086	30.9786	31.104	29.8581
LGALS4	-0.777924	18.7868	-0.962928	0.337201	0.566416	-5.81883	80	63	17.7494	11.2909	21.4021	17.7494	22.7854	20.6691	23.9718	23.5393	23.9194	22.077	23.3947	23.7145	23.5141	23.6025	22.6899	20.2964	20.037	8.133	21.9255	23.1238	18.8516	13.0197	18.1764	22.562	20.3324	23.2513	13.5027	20.1877	23.077	23.2513	22.3288	23.407	18.9991	7.13813	18.4513	18.4513	21.3532	22.4992	17.4706	0	20.8167
LBP	-0.177004	25.9678	-0.962904	0.337213	0.566416	-5.81885	80	64	27.2815	26.8657	24.8188	24.772	26.6119	26.9122	25.87	26.1971	26.1499	25.3158	26.924	26.8544	26.7118	26.6727	26.8544	27.0847	26.2601	26.127	22.2249	23.4204	24.3239	25.2431	25.9143	25.6204	25.2172	24.883	25.6592	25.6833	26.6838	26.6248	24.686	24.9473	24.3728	23.9075	26.4447	26.5994	25.784	25.9037	28.0311	27.7024	25.5218
IGKV1-12	0.441727	27.2173	0.960018	0.338658	0.566416	-5.82153	80	64	28.4082	28.7108	29.568	29.8581	29.2627	29.4573	28.2986	28.3344	28.3077	29.1039	28.2107	28.2458	29.001	29.1891	28.893	28.7482	29.2416	29.0917	26.0599	26.2601	28.4409	28.6449	29.2856	29.7087	28.6903	29.1039	29.5793	25.1929	28.5637	28.5437	29.7694	29.4353	26.9727	26.8016	26.0845	26.4798	26.0485	26.043	25.5613	25.4311	25.8036
IGKV1D-12	0.441727	27.2173	0.960018	0.338658	0.566416	-5.82153	80	64	28.4082	28.7108	29.568	29.8581	29.2627	29.4573	28.2986	28.3344	28.3077	29.1039	28.2107	28.2458	29.001	29.1891	28.893	28.7482	29.2416	29.0917	26.0599	26.2601	28.4409	28.6449	29.2856	29.7087	28.6903	29.1039	29.5793	25.1929	28.5637	28.5437	29.7694	29.4353	26.9727	26.8016	26.0845	26.4798	26.0485	26.043	25.5613	25.4311	25.8036
CFHR3	-0.199384	27.1896	-0.959448	0.338944	0.566416	-5.82205	80	64	26.8544	28.2277	27.7024	28.0977	28.0977	27.8477	27.9977	28.8308	28.7314	27.9221	26.8774	28.4833	27.716	27.8757	28.5002	28.0977	27.1191	25.8572	23.018	23.0365	25.7969	28.3344	28.2107	28.0631	25.6318	25.386	27.5713	27.9377	26.4066	26.457	25.5488	26.7954	26.3902	26.2491	27.3734	27.0453	27.6896	27.1437	27.6896	27.8757	27.2693
PNP	0.210023	25.3625	0.95902	0.339159	0.566416	-5.82245	80	64	24.3728	24.3477	24.7211	25.1815	24.6504	24.7864	27.759	28.2107	23.9331	24.6019	24.3728	23.7806	24.1828	23.9331	23.7267	28.2615	25.6318	25.6964	28.0811	28.148	24.2705	24.6611	27.7311	27.5271	28.1631	28.1177	25.7582	25.0915	23.8814	23.3354	24.6153	24.6019	26.043	25.9264	24.8575	25.2061	24.3858	24.7464	23.9331	24.6377	26.0322
JUP	0.570681	20.1156	0.955536	0.340911	0.568068	-5.82567	80	63	20.7591	21.248	22.6106	22.5476	23.4868	23.4204	23.1238	23.0365	23.3354	21.5397	21.1956	19.9138	22.3466	10.2115	22.6439	22.9576	21.1169	20.1877	23.1545	23.018	23.1692	22.4009	20.0802	21.0659	21.1169	19.4979	23.5264	23.1402	20.3324	21.3532	19.6547	20.2964	21.8465	22.4817	23.0924	18.9991	19.3665	20.3653	22.8562	16.6628	23.293
CFD	0.202836	25.1494	0.9543	0.341534	0.568068	-5.82681	80	64	25.8461	24.3358	25.1426	25.6592	23.5778	23.818	24.5036	25.9665	27.3589	24.8696	24.2467	23.9861	26.457	25.2544	23.7532	26.0658	25.6964	25.5976	22.905	22.5291	27.3867	23.7672	26.6838	26.4066	25.7582	24.0264	25.9264	26.2491	25.9935	25.1168	24.7976	23.9075	24.9356	25.5976	25.7097	25.8342	24.6504	24.8188	25.3387	25.1029	26.7339
IGKV6D-21	0.435424	27.2198	0.948582	0.344425	0.571704	-5.83206	80	64	28.3257	28.6041	29.6512	29.9942	29.2627	29.4573	28.2986	28.3996	28.3077	29.1039	28.1256	28.18	29.001	29.2627	28.8087	28.6449	29.3605	29.1593	26.0599	26.2601	28.4409	28.6449	29.2856	29.6512	28.6903	29.1039	29.6257	25.1929	28.636	28.6153	29.8327	29.5043	27.058	26.8016	26.0845	26.539	26.127	26.1499	25.6445	25.4965	25.8036
sp|P01719|LV501_HUMAN Ig lambda chain V-V region DEL OS=Homo sapiens PE=1 SV=1	0.359953	22.6321	0.947225	0.345114	0.571704	-5.8333	80	64	22.6899	22.5132	24.206	23.7145	22.562	21.7342	23.894	23.407	23.6307	24.0883	22.3288	22.2249	23.5639	23.1813	23.6025	23.3072	23.7145	23.7402	22.3288	18.4513	22.0381	21.4947	24.3728	23.7806	22.0933	23.6726	24.8312	25.1562	22.6738	22.3823	23.1813	23.3072	22.5291	21.4947	23.7806	23.7001	24.2467	24.6268	23.1238	22.3823	21.9469
SERPINB2	0.747466	10.3945	0.945254	0.346115	0.572207	-5.8351	72	55	10.787	11.2909	11.8184	11.2909	0	7.13813	12.9626	11.2909	12.4133	9.26369	7.13813	10.7184	12.278	10.2115	11.4229	11.4229	10.2115	8.133	21.5836	21.4947	10.2115	13.0197	11.2909	0	12.6	10.787	13.5027	12.1286	8.80639	9.26369	0	0	11.3584	7.13813	11.2909	12.5097	18.7075	18.0723	8.80639	0	11.0608
tr|A0A0C4DH43|A0A0C4DH43_HUMAN Uncharacterized protein (Fragment) OS=Homo sapiens PE=4 SV=1	0.18988	25.5863	0.943302	0.347109	0.572695	-5.83688	80	64	24.1583	24.0373	23.6575	24.0883	26.1593	25.8931	25.0915	24.883	24.8956	26.2371	23.5903	25.4374	24.9745	24.9984	25.7969	25.9535	23.7806	24.2582	24.3961	24.4664	26.3672	24.1113	23.8065	24.206	24.9083	27.058	27.1071	28.0311	25.3719	26.7247	26.9854	26.4447	25.4508	25.386	26.7697	26.4066	25.9935	26.2096	23.077	24.3477	26.6727
sp|P01767|HV306_HUMAN Ig heavy chain V-III region BUT OS=Homo sapiens PE=1 SV=1	0.406723	24.6164	0.940437	0.348571	0.572953	-5.83948	80	64	22.7556	22.5476	21.1956	23.7001	23.018	27.6896	22.9222	22.4817	22.8159	22.905	22.5955	22.0381	23.9595	24.1227	22.562	23.2106	23.3211	22.8011	15.2431	14.3033	21.9667	21.6031	23.1692	23.2797	24.2582	24.5036	23.0508	22.3288	21.9855	22.4992	24.0758	23.8306	23.0508	22.6274	27.7884	23.8428	23.3798	27.7024	22.5132	26.9613	24.3961
RETN	-0.707189	21.5723	-0.940257	0.348663	0.572953	-5.83965	80	64	24.9473	24.3596	11.8184	25.1671	25.536	7.13813	25.2762	25.4374	12.4133	25.386	25.0509	25.0644	25.2061	10.2115	11.4229	25.386	23.7672	24.2194	25.2431	25.6318	10.2115	13.0197	11.2909	25.4123	25.4508	10.787	24.6019	23.9464	25.1671	25.2661	24.4196	24.4557	25.2762	7.13813	23.687	12.5097	23.6575	22.3119	8.80639	23.0508	24.2194
SERPINB10	0.510148	28.0464	0.936919	0.350372	0.57461	-5.84267	80	64	26.4798	33.5117	25.6445	25.3613	26.924	27.2568	33.5117	33.2354	33.373	25.2061	26.127	26.5043	26.0905	27.0847	27.1437	33.109	24.7085	25.4615	29.6257	29.8066	33.8993	33.5117	33.109	26.6119	33.6792	25.8822	24.7341	26.1851	26.8774	26.8876	25.1426	25.8572	25.386	25.3158	25.9935	25.7329	25.6204	26.3783	26.2601	26.4685	26.1593
IGHV3-73	0.14388	27.3405	0.931853	0.352975	0.577723	-5.84724	80	64	26.9613	27.627	27.5581	27.4004	27.5151	27.4986	27.6432	27.7732	25.386	27.8154	27.4715	27.4429	27.5433	27.8328	27.5581	27.5151	27.1071	27.3332	24.4557	25.2544	25.9796	26.1499	27.4715	27.4135	26.539	27.3068	28.2107	27.7456	26.924	26.9974	27.5997	27.7456	29.001	29.0455	28.6903	28.9593	28.4676	28.893	24.772	27.5433	28.9825
APOB	-0.0720313	32.3764	-0.925698	0.356155	0.581767	-5.85276	80	64	32.4741	32.6008	32.2915	32.4161	32.5305	32.6008	32.6008	32.6008	32.6746	31.4265	32.0479	32.5305	31.9879	31.8636	31.4265	31.9289	31.6964	31.9289	32.7436	31.2852	32.9973	32.4161	32.8936	32.4741	32.2915	32.2334	32.2915	32.4741	32.2334	31.9879	31.9289	32.353	32.2915	32.2915	31.8054	32.0479	32.4741	31.4265	32.5305	32.4161	31.9879
MYH3	0.470149	22.2071	0.921719	0.35822	0.583976	-5.85631	80	64	21.2247	20.8167	22.8417	20.6961	20.9307	19.4979	20.4729	21.0659	20.1515	21.5622	20.1155	19.7487	19.0642	21.5622	20.6961	20.6691	25.5488	25.3613	20.4407	20.7858	19.7038	13.0197	11.2909	20.9307	12.6	19.7038	13.5027	20.3653	20.604	20.3324	20.7591	20.3324	22.2425	21.0659	22.0933	22.4485	19.8733	20.1515	19.6016	20.5027	20.9584
MSN	0.21548	24.2645	0.919081	0.359593	0.585052	-5.85865	80	64	22.6738	22.7707	24.5036	22.8417	25.7969	24.772	23.3072	23.0634	22.3466	25.3719	25.1029	25.2762	19.7957	19.7038	25.0123	21.2247	24.3477	23.1545	25.0379	23.1953	22.9386	23.5005	23.0634	22.132	24.563	24.0373	24.673	24.4902	22.4169	23.5005	21.4947	24.206	26.1593	26.0658	22.6439	22.8562	24.6268	24.1227	24.9984	26.5994	22.5291
IGHV3OR15-7	-0.757483	20.7643	-0.912744	0.362905	0.589272	-5.86426	79	62	23.2264	23.4204	23.7532	23.4591	22.8011	22.1128	22.7076	22.3466	23.293	23.2378	22.562	22.8159	24.1933	21.4021	19.6547	11.4229	22.6738	23.9075	24.6377	23.9194	22.5476	21.7104	19.1731	0	12.6	22.3631	23.9464	19.9505	21.5836	22.0196	21.8272	23.0365	20.2621	21.5622	22.7854	24.3477	24.1933	23.7402	23.293	21.7737	22.4485
IGHM	-0.141434	31.1096	-0.909667	0.364521	0.59006	-5.86697	80	64	30.8041	30.7251	31.3276	31.5363	30.9305	31.1893	30.0861	30.0203	30.0861	31.5931	30.4293	30.7251	31.8054	31.9289	31.5931	31.3734	30.9786	31.062	27.0231	27.3332	28.9144	29.2627	29.7817	29.4353	30.8918	31.1455	30.8041	30.7663	32.0479	32.2334	31.4763	31.4265	30.5017	30.6102	31.2309	31.2852	31.9879	32.2915	32.4741	32.1679	29.6019
SIRPA	0.577828	20.021	0.907474	0.365675	0.59006	-5.86889	79	63	22.6439	22.8011	21.3532	21.446	20.8744	23.266	20.9307	21.7528	22.5955	24.7864	15.6523	22.1515	23.0634	21.3276	22.1515	22.0043	17.0801	19.7038	22.9576	22.6738	22.4485	22.7076	19.7957	21.5397	21.7342	21.1415	20.7287	20.9584	21.446	19.7487	21.1956	21.0659	18.7075	7.13813	22.1515	22.077	23.4204	24.2705	15.9274	23.8814	17.6412
DCD	0.54147	21.2575	0.907298	0.365768	0.59006	-5.86905	79	63	21.8866	22.6738	23.2797	22.9576	21.2247	22.1704	19.4979	22.9386	22.077	23.3211	19.1249	21.9667	22.0043	20.7287	21.467	20.9029	22.2249	22.1128	24.3239	23.9464	23.7001	23.8428	19.9138	20.9842	23.8554	24.5273	23.9595	24.1465	21.5622	21.0922	22.8417	22.7854	22.562	21.627	21.7342	21.6669	20.6369	21.7737	19.8355	0	22.7398
HBA1	0.285885	28.7057	0.906347	0.366269	0.59006	-5.86988	80	64	25.9665	25.4508	27.1822	28.0311	28.0162	28.049	27.9523	28.049	27.8015	30.8041	25.9535	26.3189	28.5346	28.636	30.9786	31.2309	30.3185	30.1567	32.1095	31.8636	30.2875	29.9661	28.0311	27.9684	25.9037	26.2371	25.5108	25.5728	30.9305	30.8041	27.1932	27.1313	31.1455	31.5363	27.5271	28.2277	27.0709	29.4353	28.2807	28.6538	27.1548
CTSG	-0.236135	23.8728	-0.899017	0.370147	0.595138	-5.87627	80	64	22.7076	23.0027	21.248	22.6738	23.8428	23.8688	22.8726	22.5291	21.0152	19.3391	21.425	20.8167	22.0587	22.3119	20.2964	21.467	23.8428	23.9194	30.0555	31.2309	25.9143	24.7085	21.8272	23.7145	22.9863	22.8011	22.0933	23.5639	25.5218	23.3072	26.6248	21.3757	23.894	24.6377	21.446	21.248	22.7707	21.6031	23.7672	23.5005	20.6961
S100A7A	0.820903	17.8098	0.888857	0.375565	0.600287	-5.88504	78	63	10.787	17.6412	19.3391	18.628	18.0723	17.3533	19.2302	17.6412	12.4133	20.1515	19.1731	10.7184	12.278	10.2115	20.037	23.1813	20.405	18.5467	19.4979	19.9505	10.2115	13.0197	23.9718	24.0514	12.6	20.604	24.0514	24.6377	24.1465	19.6547	24.3358	24.4423	21.0659	21.1169	21.8078	21.3532	9.5861	20.9584	19.4513	21.5622	19.0642
PRDX6	0.935575	15.787	0.888626	0.375689	0.600287	-5.88524	78	59	10.787	20.604	21.2247	21.248	0	7.13813	12.9626	11.2909	12.4133	18.2726	7.13813	20.4729	12.278	19.4513	11.4229	20.5404	21.0152	21.166	21.5622	0	10.2115	13.0197	22.3823	21.9255	12.6	18.9991	22.7854	23.5903	20.405	19.9946	22.0587	23.1238	11.3584	7.13813	11.2909	12.5097	9.5861	0	20.5027	0	11.0608
IGHV3-20	-0.175523	26.0309	-0.88717	0.376469	0.600287	-5.88649	80	64	27.0084	25.6318	26.7954	26.9854	25.3387	25.3049	26.3783	27.2183	26.9974	25.9935	27.0847	27.0231	26.0058	25.3504	26.4934	25.9264	26.7697	27.1932	19.032	23.0508	25.1294	25.2661	26.2964	26.3189	26.2491	26.2242	27.4286	27.6432	26.3902	24.5877	26.6838	26.8183	26.457	26.2096	26.8292	27.1548	27.3589	26.7339	27.4286	26.924	27.6738
ACTB	-0.160599	28.2308	-0.884405	0.377955	0.600287	-5.88885	80	64	27.0453	28.3344	28.5346	28.3674	30.2276	30.0555	27.2932	28.636	28.4324	26.6727	28.517	28.1407	27.1822	28.5745	28.2277	28.5528	28.636	28.7781	28.636	28.2615	28.3505	28.5346	29.0917	29.3091	27.9684	28.9144	25.6964	26.7832	29.4353	29.5043	26.5994	26.4934	26.7053	26.6783	27.8477	27.4715	29.7087	29.6257	30.3185	30.5739	26.6302
GC	-0.10004	31.8814	-0.883797	0.378282	0.600287	-5.88937	80	64	31.9879	31.6964	31.4763	31.4265	31.9879	32.1679	31.8636	31.8054	31.6426	31.104	31.8636	32.0479	31.6426	31.8054	32.1679	32.353	31.9879	31.8054	31.6964	31.9879	32.2334	32.2915	32.0479	31.6964	33.8993	31.7505	31.7505	32.2915	31.9879	32.0479	31.3276	31.4763	31.6964	31.9289	31.2852	31.3276	30.9305	31.7505	31.8054	31.4763	32.5305
PROZ	-0.753087	22.4763	-0.883736	0.378315	0.600287	-5.88943	77	64	25.0379	23.0365	26.457	26.1593	21.467	20.9584	26.5043	26.3546	26.7832	25.8104	26.1851	25.9935	25.0123	25.6091	23.9075	24.8188	24.2582	24.3239	24.1583	23.7267	24.1227	22.7854	24.2705	24.1933	24.8696	24.4781	25.6704	25.9535	24.0264	24.1712	25.0915	25.3276	22.3119	23.0924	25.745	26.4447	24.1712	24.563	26.1851	25.8572	24.563
CPNE3	0.592697	24.7338	0.88344	0.378474	0.600287	-5.88968	80	63	28.8308	28.8699	22.2072	28.3344	19.6016	26.7118	27.9684	27.0956	27.6432	20.6961	7.13813	27.8154	28.1177	27.8477	21.1956	21.9855	29.0227	28.9825	25.5976	25.7097	27.1191	22.8276	22.1891	22.8726	22.9222	27.9082	22.4485	22.2603	27.6143	22.6738	28.2615	20.5737	22.8276	27.1313	25.3613	25.3276	26.1971	0	25.9264	25.87	24.9871
IGHV3OR16-13	0.178683	26.5981	0.882036	0.37923	0.600325	-5.89088	80	64	27.8608	27.5271	27.2449	27.2061	26.2096	26.1724	26.0322	25.6592	25.9796	26.5749	27.627	27.6143	27.759	27.9523	27.0231	26.4447	27.457	27.3867	23.0508	23.2106	26.3071	26.7697	26.6727	27.058	26.4066	27.4286	27.716	28.0977	27.0231	26.9854	27.1191	27.1932	26.8876	27.7884	27.5151	27.6738	27.5997	27.5271	27.8923	26.5164	27.1437
SERPINF2	0.0920555	28.1548	0.873661	0.38376	0.606326	-5.89798	80	64	28.6538	28.4494	27.457	27.2693	28.6153	28.5346	29.1998	28.9144	28.9593	28.0811	29.1784	28.9593	28.3833	28.3674	27.9977	27.759	27.7311	27.5713	27.9082	27.8154	28.6153	28.9593	28.18	28.3169	28.0631	28.3169	27.5271	27.7884	28.0977	27.7884	27.0231	27.1437	28.5929	28.517	28.0631	27.7884	28.0162	27.8923	28.8699	28.9825	28.8699
SMIM22	-0.753547	12.7755	-0.869858	0.385829	0.607555	-5.90118	77	58	10.787	11.2909	19.4979	11.2909	0	7.13813	12.9626	11.2909	18.7075	19.9946	18.0723	10.7184	20.9307	10.2115	11.4229	11.4229	17.967	8.133	0	14.5483	19.6547	13.0197	19.6547	0	12.6	10.787	13.5027	12.1286	8.80639	9.26369	0	15.7947	11.3584	7.13813	11.2909	12.5097	9.5861	16.335	8.80639	0	20.037
HEXA	-0.575558	21.0059	-0.869506	0.38602	0.607555	-5.90148	79	63	22.1515	21.4021	22.9386	21.6457	21.9667	21.4947	23.3491	22.658	22.7556	19.8733	21.6457	20.9842	20.604	22.0043	22.2603	22.2249	10.2115	8.133	24.3358	24.7085	21.0922	22.3466	22.1704	22.2249	22.8417	21.5622	13.5027	21.425	20.8471	20.7287	18.9191	18.5467	21.9469	22.077	23.4333	22.1128	22.3288	22.4338	21.7528	21.3757	22.5132
CFHR1	0.107459	27.7661	0.866442	0.387692	0.607836	-5.90405	80	64	28.6723	28.4833	27.4429	27.0956	28.6538	28.5528	28.4494	28.7314	28.2277	27.2932	28.6723	28.5528	28.18	28.049	28.2807	28.2986	28.4494	27.8477	25.5853	25.4374	27.3332	27.0847	28.0811	27.759	28.3169	28.0977	27.6143	27.9827	28.1177	27.9827	27.1313	27.2693	26.7464	27.0453	28.3833	28.4324	28.3505	27.9684	28.517	28.049	28.4166
ANXA10	0.819672	17.9262	0.865477	0.388219	0.607836	-5.90485	80	62	23.7145	23.9997	11.8184	19.6547	22.0043	20.8471	24.4781	23.9997	24.772	20.1155	23.6307	23.3072	23.2378	21.9469	22.0043	21.8078	10.2115	17.3533	0	0	10.2115	13.0197	11.2909	22.5476	12.6	20.9584	13.5027	19.6016	21.166	20.7591	21.4021	19.4979	21.7528	7.13813	20.1515	21.3757	24.5756	22.1891	23.0924	23.0634	11.0608
PDIA4	-0.402061	22.6541	-0.864727	0.388629	0.607836	-5.90548	80	64	23.5141	23.5393	23.4204	23.3658	19.7038	19.7957	12.9626	18.0723	24.6611	9.26369	20.2621	19.9505	23.5393	23.1692	23.3798	23.5264	23.0365	23.4333	21.166	22.1515	22.3466	22.8159	23.5393	22.4649	24.3239	20.7858	23.6445	24.1933	23.7145	23.293	23.3658	24.1465	22.2603	24.9984	25.1426	25.0915	24.3108	16.5415	19.1731	19.9138	21.7528
XRCC6	-0.833851	14.9884	-0.863751	0.389163	0.607836	-5.9063	77	60	10.787	11.2909	18.2726	18.5467	0	7.13813	12.9626	11.2909	12.4133	16.5415	7.13813	10.7184	12.278	10.2115	11.4229	11.4229	17.3533	8.133	0	0	10.2115	19.7038	21.1956	21.1169	18.4513	10.787	13.5027	12.1286	8.80639	9.26369	20.4729	21.0922	20.6961	16.4514	22.9222	18.7755	18.2726	18.7075	18.2726	0	18.7075
CDH5	-0.670827	21.8236	-0.855116	0.39391	0.613201	-5.91347	79	63	21.275	24.7085	23.8065	23.7402	0	22.562	12.9626	24.7464	12.4133	21.7342	24.2582	25.1294	25.5976	10.2115	24.5389	24.7464	26.3189	25.8931	29.116	23.1692	26.4934	26.2601	25.4123	20.4407	21.3276	21.446	21.275	24.7341	22.1515	22.4485	25.94	21.166	22.0196	21.9469	22.905	22.5955	25.3613	22.7556	27.4715	22.4009	22.8159
sp|P01621|KV303_HUMAN Ig kappa chain V-III region NG9 (Fragment) OS=Homo sapiens PE=2 SV=1	0.142519	28.5089	0.854783	0.394094	0.613201	-5.91374	80	64	28.0311	27.9684	29.4573	29.6257	28.3344	28.2277	28.148	28.148	28.2107	28.9825	27.2815	27.2568	27.3068	27.1191	27.9377	27.9827	25.4615	28.7108	23.4204	24.1583	28.1631	28.0311	28.8308	29.0227	28.5528	28.7314	30.2875	29.8327	27.1822	27.0453	28.8308	28.4833	28.4676	28.8308	28.4494	29.0455	28.5346	28.5346	28.148	28.1944	28.6153
IGLV3-9	-0.117656	25.9455	-0.853237	0.394948	0.613366	-5.91502	80	64	25.7969	26.6988	26.5505	26.5623	24.4423	23.7267	25.386	25.2544	25.5108	26.1724	25.9796	25.7221	25.6592	25.3719	25.2061	25.5218	25.9037	25.9264	24.6611	24.5273	25.1168	25.5853	26.2829	26.3546	25.6964	25.7329	26.7247	26.8995	25.4852	25.8104	26.457	26.2601	24.6153	24.3108	26.2964	26.3783	26.2829	25.8104	25.2301	24.7976	26.3189
ACTG1	-0.153634	28.2276	-0.848626	0.3975	0.614128	-5.91881	80	64	27.0231	28.3169	28.5528	28.3833	30.1919	29.9942	27.3068	28.6538	28.3833	26.6607	28.5346	28.1407	27.1548	28.5528	28.2458	28.5346	28.5929	28.7781	28.6723	28.2458	28.3674	28.517	29.0676	29.2856	27.9977	28.9369	25.7097	26.7697	29.3853	29.4353	26.539	26.4798	26.7053	26.6783	27.8328	27.457	29.7308	29.6019	30.2875	30.5017	26.6302
TUBA1A	0.494417	20.9469	0.846944	0.398434	0.614128	-5.92019	80	63	21.3276	21.6669	21.8272	18.8516	22.0933	22.3119	22.1891	22.0196	21.8866	21.425	21.5836	22.1891	21.0152	22.1515	21.7914	21.9045	22.9722	22.9576	0	19.1249	21.5397	22.2957	21.7528	21.8671	22.3288	22.0381	21.9045	21.0403	22.2072	21.627	20.5737	19.6547	24.0373	23.7402	22.9576	22.7854	23.7267	23.6445	23.2264	23.5903	23.9595
TUBA1B	0.494417	20.9469	0.846944	0.398434	0.614128	-5.92019	80	63	21.3276	21.6669	21.8272	18.8516	22.0933	22.3119	22.1891	22.0196	21.8866	21.425	21.5836	22.1891	21.0152	22.1515	21.7914	21.9045	22.9722	22.9576	0	19.1249	21.5397	22.2957	21.7528	21.8671	22.3288	22.0381	21.9045	21.0403	22.2072	21.627	20.5737	19.6547	24.0373	23.7402	22.9576	22.7854	23.7267	23.6445	23.2264	23.5903	23.9595
TUBA1C	0.494417	20.9469	0.846944	0.398434	0.614128	-5.92019	80	63	21.3276	21.6669	21.8272	18.8516	22.0933	22.3119	22.1891	22.0196	21.8866	21.425	21.5836	22.1891	21.0152	22.1515	21.7914	21.9045	22.9722	22.9576	0	19.1249	21.5397	22.2957	21.7528	21.8671	22.3288	22.0381	21.9045	21.0403	22.2072	21.627	20.5737	19.6547	24.0373	23.7402	22.9576	22.7854	23.7267	23.6445	23.2264	23.5903	23.9595
sp|P01742|HV101_HUMAN Ig heavy chain V-I region EU OS=Homo sapiens PE=1 SV=1	-0.542037	22.0671	-0.842529	0.400891	0.615604	-5.92379	80	64	22.5291	23.7402	24.2836	24.4557	22.7398	23.2264	23.0365	22.2072	22.132	24.4902	24.6968	22.3288	24.6611	25.0379	24.673	23.9718	23.3798	21.9045	18.2726	23.8065	23.9718	24.2582	24.0373	24.772	23.687	23.4591	23.293	23.5393	20.0802	21.275	23.9718	23.687	23.8065	23.8428	24.9616	24.9473	24.5507	24.759	22.1128	22.132	24.6019
SHBG	-0.120442	24.8384	-0.842526	0.400893	0.615604	-5.9238	80	64	25.5976	24.8696	24.6019	24.8084	24.5273	24.2194	24.1933	23.5778	23.1238	24.4082	24.7864	24.4309	24.4557	24.2705	23.9194	24.0643	25.8931	25.3049	25.8931	25.9535	23.7532	23.9194	24.6153	24.883	24.3108	24.4664	25.3158	24.6504	24.4423	24.4423	24.8084	24.5756	25.1168	25.2911	24.2977	24.2977	25.4374	24.5756	25.8342	25.9535	26.4685
IGKV3-11	-0.105845	31.257	-0.838275	0.403268	0.618093	-5.92725	80	64	31.1893	31.104	32.1095	31.9879	32.353	31.6426	30.9786	30.6455	31.062	31.8636	31.062	30.8041	31.2309	31.5931	31.3734	30.8462	31.5931	32.1095	29.2213	28.8506	31.1893	31.3734	31.6964	31.5363	31.5363	31.5931	32.4161	31.9879	31.7505	31.5363	31.6426	31.2309	30.8462	31.062	32.5305	32.1095	32.1679	31.4763	30.3556	31.1893	31.6964
sp|P01622|KV304_HUMAN Ig kappa chain V-III region Ti OS=Homo sapiens PE=1 SV=1	0.156053	28.7989	0.836898	0.404039	0.61812	-5.92836	80	64	28.9369	29.4353	29.3853	29.14	28.7877	28.4324	27.3589	26.7464	28.8506	28.5745	28.5528	27.6738	29.1593	28.7877	29.7308	28.4676	28.2615	29.5283	24.7864	26.2096	29.6512	27.4429	29.116	28.7684	28.4324	28.4676	29.8327	29.8581	28.4833	29.2416	29.116	29.7308	28.3505	29.3605	27.8923	29.4086	29.4086	29.2856	28.4494	29.2416	28.0162
sp|P01610|KV118_HUMAN Ig kappa chain V-I region WEA OS=Homo sapiens PE=1 SV=1	-0.160722	28.843	-0.834554	0.405354	0.618976	-5.93026	80	64	28.7877	29.0227	30.4293	30.5384	29.6019	29.9083	28.9144	28.7877	28.6903	29.4573	28.6153	28.6153	29.757	29.8066	29.1784	29.1998	29.7087	29.4787	26.3902	26.6483	28.7482	29.0676	29.885	30.0555	29.2213	29.5566	30.5384	28.7314	29.0917	29.0455	30.5384	30.4293	27.5433	27.627	29.2627	29.1998	28.7877	28.8087	26.9492	28.0811	27.0349
IGLV7-46	-0.336089	24.4358	-0.821226	0.412878	0.629293	-5.94092	80	64	24.1113	24.1583	24.0514	24.7464	21.4947	17.967	25.8572	22.562	22.1704	23.9861	22.077	27.1548	27.8015	28.0811	27.6738	22.8011	24.0264	22.0933	24.4902	24.6968	23.4868	22.6738	25.5728	23.8306	22.1704	23.818	26.2829	25.9796	24.2977	24.5756	24.6611	22.5788	26.1724	25.9796	24.7464	28.148	26.2371	24.1113	25.1929	21.0922	22.2425
APOL1	0.158791	28.5005	0.818855	0.414225	0.630175	-5.9428	80	64	27.3208	27.3867	26.6607	29.4353	28.3169	28.18	27.7732	29.6257	28.0631	28.6538	27.7024	28.0311	27.5581	27.6896	26.9352	27.4286	28.1631	27.4715	29.2627	26.5277	27.5997	27.2449	27.7456	30.4293	28.2458	28.2458	27.5581	27.716	27.3734	28.4676	28.5745	30.0861	27.2183	27.5271	27.0231	26.9492	27.5271	27.6432	27.058	26.6248	26.8876
IGKV1-9	0.351432	27.2593	0.814143	0.41691	0.633085	-5.94652	80	64	28.3257	28.6041	29.568	29.8581	29.2627	29.4573	28.2986	28.3344	28.3077	29.1039	28.1256	28.18	29.001	29.1891	28.7684	28.6449	29.1784	29.0342	26.0599	26.2601	28.4409	28.6449	29.2856	29.6019	28.6903	29.1039	29.5043	25.2911	28.5637	28.5437	29.7308	29.3853	26.9727	26.8016	26.0845	26.4798	26.0485	26.043	25.5613	25.4311	25.8036
IGKV1-27	0.346138	27.2926	0.808709	0.420019	0.636628	-5.95079	80	64	28.3505	28.636	29.6257	29.8581	29.2627	29.4573	28.2986	28.3344	28.3077	29.1039	28.148	28.18	29.001	29.1891	28.7877	28.6723	29.1998	29.0342	26.0599	26.2601	28.4409	28.6449	29.3605	29.6257	28.7482	29.1039	29.6512	25.3719	28.7108	28.636	29.8581	29.4787	26.9727	26.8016	26.115	26.4798	26.0485	26.043	25.5613	25.4311	25.8036
SVEP1	-0.157581	23.7773	-0.803548	0.422985	0.639857	-5.95481	80	64	22.7854	23.6307	21.9045	21.5622	23.1078	23.293	22.0196	22.2425	22.2784	23.2797	24.1933	23.818	23.3354	22.8562	23.1692	22.4169	24.0119	24.1828	25.7969	26.0785	21.1169	20.7591	20.037	21.2982	22.5476	22.3288	21.7737	22.3466	23.018	23.018	22.9386	23.2378	24.2582	23.4462	22.5476	22.1704	24.9871	24.9616	24.4557	23.9718	22.7076
GGCT	-0.258812	23.6653	-0.801948	0.423907	0.639857	-5.95605	80	64	23.9263	22.0381	24.6377	24.6968	21.0403	21.627	22.4649	24.0643	24.5507	23.3072	24.4781	24.8956	25.2172	25.1929	24.9745	24.6019	22.8962	23.5264	25.2661	24.9871	22.8011	23.1692	24.7148	21.6151	23.8877	21.3889	24.2977	22.1891	20.6531	21.1293	22.2957	22.7247	23.7001	22.1031	25.7969	25.6204	26.0785	22.7398	24.8763	24.8456	25.9866
IGHV1-69	-0.126231	26.1091	-0.800936	0.424491	0.639857	-5.95684	80	64	27.1313	26.6248	27.5271	25.3387	26.3546	26.5505	26.8183	26.6248	26.5888	26.6988	26.6483	26.6483	26.8078	26.7118	26.043	26.2491	26.1385	26.1724	25.4508	25.5728	25.5218	25.8822	27.0709	27.2693	25.9665	26.2601	27.4429	27.8015	27.0956	25.3049	26.6727	27.2183	23.7672	26.457	26.9727	26.7591	26.4066	24.2467	25.9935	25.536	26.7832
STOM	0.352093	25.9626	0.796978	0.426778	0.641011	-5.95989	80	64	26.2371	26.7339	21.8671	27.2449	26.4934	26.3783	27.4715	27.5433	27.5581	28.2277	26.9974	27.2061	27.2693	27.6432	26.7118	26.9727	28.4166	28.4676	27.3867	27.4004	10.2115	19.3391	23.4868	26.3902	20.0802	26.7339	22.9722	22.8873	27.7024	27.759	27.4004	27.2568	25.9264	21.0152	20.2621	21.2982	21.9667	25.0777	21.5397	24.3728	24.6504
TIMP1	-0.12684	25.6616	-0.796907	0.426819	0.641011	-5.95995	80	64	25.87	25.87	25.9535	26.0785	27.1548	26.924	25.784	25.6091	25.8104	26.0905	26.0182	25.6091	26.6988	26.8408	26.5888	26.6838	25.3504	25.4852	27.8923	25.4508	25.1671	25.4615	26.4685	26.3414	26.2371	25.9665	25.3049	25.7221	26.9974	26.8657	25.3504	25.5728	24.5036	24.6268	26.7118	26.3902	26.4313	26.3672	27.0847	26.7697	26.3414
IGHV3-33	0.120337	27.4724	0.793564	0.428757	0.642744	-5.96252	80	64	28.2807	27.4846	27.1191	27.2302	27.1071	28.7482	25.4123	25.0379	25.4248	27.3734	27.7884	27.6896	27.5151	27.7024	26.6483	27.1681	27.9082	27.6586	27.7311	27.8757	27.0231	26.8774	27.1191	27.0084	26.7464	27.3734	28.2458	28.6723	27.9377	27.9377	27.7456	27.5151	26.2829	27.0349	28.5745	27.8154	27.7732	28.6903	28.0977	27.4846	27.4715
DSP	0.106925	25.8622	0.788984	0.431421	0.643493	-5.96602	80	64	25.9143	26.2371	25.4852	26.1385	24.5507	25.1168	26.7591	26.6119	26.5623	26.2964	26.9854	25.1168	26.6248	26.6356	26.6119	26.6727	26.3071	26.2718	27.6738	27.2932	25.5488	25.8342	26.043	25.8822	25.5976	25.6091	25.5976	25.7097	26.2096	26.1026	25.8572	25.9935	25.3158	25.4123	23.5141	23.687	25.3504	25.3387	26.2964	24.7341	24.5273
FETUB	-0.120696	23.6907	-0.788216	0.431868	0.643493	-5.96661	80	64	24.5159	24.8312	22.9722	23.0508	24.1113	24.6153	24.6504	24.5159	24.4781	23.9194	23.6575	23.894	23.3947	23.9861	23.2513	23.293	21.9469	21.6457	21.0152	21.3757	23.9861	24.3728	24.0264	23.687	23.3354	24.4423	23.7001	23.8688	23.7806	23.6307	24.1465	24.1583	23.687	23.5515	23.9194	24.0514	23.6307	22.905	25.4508	25.1929	24.3858
A1BG	0.085902	30.1643	0.787439	0.432321	0.643493	-5.9672	80	64	30.6455	30.8041	29.5043	29.5043	30.1567	30.2276	30.7663	30.3556	30.6102	29.7308	30.2875	30.4293	30.3908	30.3908	30.6455	30.7251	30.2586	29.9083	29.1784	28.7314	30.6455	30.4696	30.0203	29.9942	29.9083	29.8327	30.0555	29.5566	30.0203	30.0555	29.6797	29.8327	30.2276	30.4293	30.5739	30.8041	30.2586	30.0861	31.0204	30.7251	29.7308
IGKV3-7	-0.293804	26.7977	-0.785967	0.433181	0.643493	-5.96832	80	64	26.2546	26.6545	28.2897	28.8603	26.8716	27.0029	27.5921	27.8403	27.696	27.5211	26.1659	26.0965	23.7602	24.1997	27.352	27.3138	25.9332	27.3662	20.6691	21.446	26.9974	26.9974	20.9714	28.1555	27.4643	27.7384	29.2315	29.5906	26.0252	26.2034	26.7402	26.5334	27.6207	27.6509	21.9762	28.6631	28.0895	27.945	27.795	27.9756	28.4755
sp|P04434|KV310_HUMAN Ig kappa chain V-III region VH (Fragment) OS=Homo sapiens PE=4 SV=1	-0.293804	26.7977	-0.785967	0.433181	0.643493	-5.96832	80	64	26.2546	26.6545	28.2897	28.8603	26.8716	27.0029	27.5921	27.8403	27.696	27.5211	26.1659	26.0965	23.7602	24.1997	27.352	27.3138	25.9332	27.3662	20.6691	21.446	26.9974	26.9974	20.9714	28.1555	27.4643	27.7384	29.2315	29.5906	26.0252	26.2034	26.7402	26.5334	27.6207	27.6509	21.9762	28.6631	28.0895	27.945	27.795	27.9756	28.4755
UBA1	0.661008	11.5541	0.780627	0.436305	0.646963	-5.97237	75	57	10.787	11.2909	11.8184	17.6412	0	7.13813	12.9626	11.2909	12.4133	9.26369	7.13813	10.7184	12.278	10.2115	11.4229	11.4229	17.6412	8.133	17.2256	0	10.2115	19.1731	20.7591	20.2256	12.6	10.787	13.5027	12.1286	8.80639	9.26369	19.3391	20.604	11.3584	7.13813	11.2909	12.5097	9.5861	0	8.80639	0	11.0608
KRT5	-0.14022	29.3793	-0.773953	0.44023	0.651195	-5.97738	80	64	28.8699	29.5043	27.9082	28.7684	28.7108	28.6153	29.2856	29.2627	29.2627	28.8699	29.3091	29.2213	31.4265	31.3276	29.5043	29.2627	28.5346	28.1177	29.9083	29.7308	29.1784	29.4353	28.5745	28.4166	28.8308	28.7877	31.104	31.1455	28.1631	28.18	28.7684	28.6903	29.5043	29.4573	31.4763	31.6426	28.517	28.3833	31.2852	28.636	28.6903
IGLC3	-0.145201	30.5807	-0.773074	0.440748	0.651195	-5.97804	80	64	31.2309	30.2875	31.3734	30.9786	30.8041	29.2856	30.4696	30.8462	29.9661	31.062	31.2852	30.5017	31.7505	30.5384	30.3556	30.2875	31.104	31.104	27.8757	27.9827	30.1919	30.0555	30.8041	31.1893	30.5739	31.2309	31.3734	31.7505	31.062	31.8054	32.5305	31.1455	32.0479	29.6797	30.7251	30.0861	30.8918	30.9305	30.5739	30.0203	30.6844
IGLV3-12	0.445926	23.1873	0.759326	0.448901	0.660233	-5.98823	78	64	24.206	24.4309	25.1168	25.3276	23.1402	23.2797	24.6377	23.8065	24.2836	24.9984	24.1583	24.3477	23.3798	23.1402	23.293	23.8428	23.7402	23.9331	23.407	23.7806	22.7398	23.1545	24.4664	24.3108	23.407	23.8814	24.2705	23.9997	23.4591	23.7145	25.4728	25.2061	22.2072	22.4009	20.5737	21.5397	21.9469	22.0381	17.967	19.0642	21.275
LUM	0.116151	28.5971	0.759206	0.448973	0.660233	-5.98832	80	64	29.2213	29.1784	28.2458	28.5346	27.8015	27.5997	29.5566	29.5283	29.4787	27.1681	29.001	28.8699	28.0811	27.7732	27.8154	27.8015	29.3853	29.3853	29.14	25.5108	28.8506	29.0227	28.3344	28.3344	29.001	28.9593	27.1822	27.1822	28.1335	28.0811	27.9221	27.5581	30.3556	30.1211	28.7482	28.7482	28.6538	28.3344	29.1998	29.0676	29.9661
S100A7	0.590779	20.8899	0.758221	0.44956	0.660233	-5.98904	79	63	20.5027	20.1877	22.1515	21.7528	19.9138	19.6016	20.0802	18.628	12.4133	21.6892	21.7528	21.3757	20.2256	19.4979	22.3631	23.6025	20.9029	20.7858	24.759	25.2172	21.9045	22.3288	24.1355	24.1227	22.8726	21.8078	24.4781	24.7085	24.5273	23.2797	24.4309	24.8084	21.9667	22.2249	21.8272	21.8078	23.5515	23.2513	23.5903	23.3072	23.2378
LYZ	0.212103	25.2267	0.756312	0.4507	0.660233	-5.99044	80	64	25.1294	25.1029	24.7341	24.9871	25.6318	25.6704	25.1168	23.8428	24.8456	24.9871	24.1828	24.1933	25.1671	25.536	25.3049	25.3387	26.9974	26.6988	33.6792	33.373	26.7464	26.9727	25.1671	24.9356	25.3276	25.5613	27.6896	24.9616	26.2718	26.4313	24.5756	24.9984	25.0509	25.1929	25.8822	26.0182	24.772	25.0248	25.5108	26.1851	25.7329
GCA	-0.802691	15.8074	-0.755993	0.450891	0.660233	-5.99068	74	62	22.9722	11.2909	11.8184	23.9194	22.3288	18.4513	20.9842	21.248	21.2247	22.4992	23.018	10.7184	23.0365	22.9722	22.9863	22.4009	19.9505	8.133	23.894	24.6019	20.5737	21.275	24.1465	23.8554	20.6691	20.5404	22.7707	19.7487	22.0381	22.7076	21.7914	21.9045	11.3584	21.1956	11.2909	19.1731	23.6445	23.6161	20.037	20.7591	11.0608
IGLV6-57	-0.17992	21.8899	-0.753614	0.452314	0.660409	-5.99241	80	64	22.0933	22.2603	22.5704	22.1798	20.7591	20.4229	21.275	20.2793	20.8744	22.5476	21.1169	21.1415	21.3405	21.1293	21.0659	21.4021	21.3757	21.4566	19.9505	20.098	20.016	20.4879	21.1538	20.5217	21.3645	21.8568	22.4169	21.5836	22.5872	22.9945	23.0924	23.1001	21.5622	21.7737	21.6892	20.832	21.3276	22.132	19.9138	20.1515	21.1415
PIGR	0.18067	27.6314	0.753099	0.452622	0.660409	-5.99279	80	64	26.4313	26.4798	26.924	27.2932	26.7247	25.9535	26.9974	27.4004	26.5277	25.784	25.8572	26.6988	26.6838	26.0322	26.5749	27.5581	28.0631	27.9082	23.2797	27.7311	26.4798	26.3414	25.9037	25.7221	25.6833	26.1593	26.4798	26.5888	27.3867	27.4004	25.3719	25.8228	29.7087	26.9352	27.759	27.7732	26.4447	25.5488	27.2183	26.5043	26.054
GNS	0.715115	18.0809	0.74971	0.454654	0.66123	-5.99525	79	60	20.2964	11.2909	22.3823	21.5836	0	7.13813	12.9626	11.2909	12.4133	20.2256	19.0642	18.9191	20.8471	19.3934	11.4229	19.3391	10.2115	8.133	25.1929	25.0915	25.3504	23.266	21.425	0	20.6369	20.0802	13.5027	21.7737	17.8573	9.26369	0	20.5404	21.4947	21.166	21.627	12.5097	9.5861	0	21.425	18.1764	11.0608
IGLL5	-0.122454	30.2459	-0.749473	0.454797	0.66123	-5.99542	80	64	30.5384	29.757	30.1919	28.9825	30.4696	28.0311	30.0203	30.9305	30.0203	30.6844	30.8918	30.2276	31.0204	29.9942	29.885	29.8066	29.9942	29.7817	27.3662	29.0342	29.4787	29.6512	30.0555	31.0204	29.5566	30.8918	30.6844	30.6844	30.0555	31.062	32.2334	30.5384	31.9879	29.6019	30.6102	29.9942	30.7663	30.8462	30.5017	29.9083	30.5739
VNN1	0.333218	23.3002	0.747487	0.455991	0.661792	-5.99686	80	64	22.9576	22.7854	23.4868	22.5788	21.9855	22.4817	23.8554	23.4868	23.3211	23.077	24.5756	23.9464	20.0802	19.9946	22.132	21.8272	24.7864	24.9083	22.0196	21.7528	24.2582	23.9595	24.1712	23.4333	23.9075	22.4817	23.6025	24.206	19.6547	19.7957	20.1877	20.7858	24.9745	24.4781	25.0248	23.6726	22.2784	22.7076	22.5291	23.9861	22.2249
PGM2	0.728608	16.8267	0.745074	0.457444	0.66243	-5.9986	79	60	10.787	11.2909	11.8184	19.9946	0	7.13813	19.7038	19.9138	19.4513	18.1764	19.9946	10.7184	12.278	19.8733	11.4229	20.5027	18.9191	17.6412	25.2061	25.2301	18.628	19.6016	19.7487	21.6669	21.7104	22.7707	13.5027	20.6961	19.7957	18.8516	21.275	0	20.1877	20.604	11.2909	20.604	9.5861	21.0922	8.80639	0	11.0608
ICAM2	-0.647209	11.5542	-0.744074	0.458046	0.66243	-5.99932	73	57	17.3533	11.2909	18.0723	11.2909	0	7.13813	12.9626	11.2909	12.4133	9.26369	7.13813	10.7184	12.278	10.2115	11.4229	11.4229	10.2115	8.133	0	0	10.2115	13.0197	11.2909	0	12.6	10.787	13.5027	12.1286	8.80639	9.26369	0	0	11.3584	7.13813	17.7494	12.5097	9.5861	16.0603	8.80639	0	11.0608
CTSD	-0.461751	22.9345	-0.729019	0.467176	0.67289	-6.01005	80	64	22.658	23.2106	25.2061	25.2911	25.2061	21.0152	12.9626	19.3934	18.9991	9.26369	25.9143	18.7075	25.386	10.2115	25.1168	24.8575	25.9535	22.2249	22.1515	23.407	10.2115	23.0634	25.1168	14.6766	19.0642	18.3664	25.1815	24.2705	25.4005	18.0723	25.6318	25.8104	24.3596	25.0644	21.9469	25.5728	25.9037	22.2603	18.7755	24.0119	21.446
EZR	0.388388	22.1681	0.728693	0.467375	0.67289	-6.01028	80	63	23.2106	21.7996	21.0791	22.0043	22.4992	22.1891	23.2106	23.1545	22.658	20.2793	21.9255	22.0933	19.5246	10.2115	22.2784	25.0777	21.528	19.8937	23.7267	21.248	22.3916	22.88	22.2515	20.6531	20.2439	21.6563	23.1078	21.7436	19.9323	20.2068	20.2439	0	24.9214	24.7976	22.4169	22.3916	22.8726	22.8644	23.793	24.5877	20.744
sp|P04206|KV307_HUMAN Ig kappa chain V-III region GOL OS=Homo sapiens PE=1 SV=1	0.134046	28.8417	0.728094	0.46774	0.67289	-6.01071	80	64	28.9593	29.4787	29.4086	29.1593	28.8506	28.4833	27.4135	26.8657	28.9144	28.6723	28.5745	27.7311	29.1998	28.8087	29.757	28.517	28.3505	29.5793	24.8084	26.539	29.6797	27.6586	29.1593	28.7877	28.4166	28.4833	29.8581	29.885	28.517	29.2856	29.1998	29.757	28.2986	29.3337	27.9377	29.3853	29.5283	29.3337	28.5346	29.2627	28.1335
AEBP1	-0.407301	21.1641	-0.726581	0.468664	0.673038	-6.01177	80	63	21.248	21.7737	21.8866	21.6892	0	18.7755	21.8465	21.9667	20.7858	21.467	19.7957	18.8516	21.6031	20.9842	11.4229	20.405	21.6669	20.8471	21.275	19.9946	20.2256	21.8272	21.5622	20.405	18.9191	18.2726	22.0043	21.5397	21.2247	21.7342	23.5005	23.5005	23.6307	21.5836	22.4485	23.1402	21.9855	20.5027	18.9191	19.7487	22.2784
ENPP2	-0.676174	14.2395	-0.723964	0.470264	0.674155	-6.01361	77	59	19.9505	21.6031	11.8184	11.2909	0	15.6523	12.9626	11.2909	12.4133	9.26369	22.0196	21.1169	22.8726	20.4729	20.2621	19.3934	10.2115	8.133	19.8733	0	18.9991	13.0197	11.2909	15.385	12.6	10.787	21.2247	19.5508	18.9191	20.5404	18.7075	18.7075	18.2726	7.13813	22.3119	22.3466	9.5861	0	22.7556	0	11.0608
IGHV1-18	0.16518	25.6097	0.715395	0.475526	0.679858	-6.01958	80	64	26.127	26.0658	24.8312	24.563	26.2242	26.4685	26.4313	26.5277	26.3071	26.8183	25.9037	25.9037	26.6483	26.5994	26.3189	26.127	26.5505	26.4179	23.3354	22.0587	25.6592	25.9037	27.3867	27.2449	26.0058	26.1851	27.5845	27.9082	24.5877	26.1593	27.0084	26.8292	26.7247	26.7464	25.6592	25.6964	26.7832	26.6356	26.3783	26.1026	25.9665
C4BPB	0.10394	26.2317	0.714786	0.475901	0.679858	-6.02	80	64	25.9935	25.9796	24.6268	26.5994	24.6268	25.0777	25.9037	26.1385	25.784	25.3613	26.1385	25.745	25.6445	25.3276	26.4798	25.9665	25.3613	25.1815	24.9616	24.759	26.4313	25.0379	25.9264	25.4615	24.8575	25.5976	25.5613	25.94	26.127	26.1851	25.536	25.7097	25.0915	26.2601	25.536	26.054	24.1465	25.6445	24.6968	26.3071	26.1499
HSPA6	-0.502398	17.5827	-0.711308	0.478046	0.681735	-6.0224	80	62	19.2581	20.1515	19.8733	20.8167	20.9584	20.037	12.9626	11.2909	12.4133	20.4407	7.13813	10.7184	12.278	17.3533	17.8573	18.7075	18.1764	19.3934	17.6412	16.6628	10.2115	13.0197	18.2726	20.1155	19.3934	20.4729	13.5027	12.1286	18.7075	19.2302	19.9138	20.1877	20.0802	20.5737	11.2909	12.5097	9.5861	0	21.7914	20.4729	21.2247
IGHV3-38	-0.633307	19.305	-0.708702	0.479657	0.682845	-6.02419	79	63	22.5476	23.5778	11.8184	20.4407	20.1155	22.0381	23.5515	18.5467	21.1415	22.5788	23.407	22.9576	23.818	21.8465	23.818	24.0514	22.8417	22.3823	24.4196	24.1227	23.5005	23.7001	22.3631	23.793	12.6	20.1877	21.7342	22.4009	23.3211	22.7854	19.9946	19.8355	11.3584	7.13813	22.6738	22.7247	22.6899	23.0508	22.132	22.2072	23.894
ANXA2P2	0.193008	24.449	0.705788	0.481462	0.684227	-6.02619	80	64	23.4937	25.94	23.132	24.3728	25.0577	21.528	21.9855	25.1426	21.3276	22.8417	23.203	25.5424	21.6998	21.467	23.3283	23.8877	26.6607	26.6057	25.5488	24.5877	26.5994	26.33	22.619	23.0924	23.7467	23.7998	22.2161	23.7739	25.3049	22.3377	25.1294	24.792	24.673	23.266	24.6504	24.2399	22.4567	23.203	22.9304	22.9222	23.6093
CEACAM5	0.657006	10.8716	0.702376	0.483581	0.686049	-6.02851	71	55	10.787	11.2909	11.8184	11.2909	18.9596	18.6683	12.9626	11.2909	12.4133	9.26369	7.13813	10.7184	12.278	10.2115	11.4229	11.4229	10.2115	8.133	27.6432	27.5845	22.658	22.2337	11.2909	0	12.6	10.787	13.5027	12.1286	8.80639	9.26369	0	0	11.3584	7.13813	11.2909	12.5097	9.5861	0	18.4513	0	11.0608
PDIA3	-0.636063	18.8949	-0.699317	0.485484	0.687559	-6.03059	80	64	23.5515	23.793	22.4009	21.7104	23.2378	23.3798	23.7672	23.5903	24.4309	24.1712	23.9075	24.3596	23.4591	21.166	22.7854	23.1953	22.658	22.6274	17.8573	19.3934	23.4591	23.8688	22.4649	23.5141	22.7556	22.1128	22.4817	22.3631	23.1692	23.9595	23.9331	24.4309	22.2957	23.1078	22.0587	22.4817	22.562	25.3276	24.4196	23.6161	22.905
IGHG2	0.090212	32.5484	0.689279	0.491759	0.695246	-6.03733	80	64	32.8182	31.9879	32.8936	32.8182	33.5117	33.2354	32.5305	32.5305	32.7436	33.6792	32.8182	33.109	32.8182	32.6746	32.2334	32.6746	33.2354	32.8182	31.1455	30.5017	32.0479	32.8182	32.6008	32.6746	32.9973	33.5117	33.5117	33.5117	32.6746	32.6008	32.8182	32.8936	33.373	32.8182	32.7436	33.109	33.109	33.373	33.109	33.373	33.6792
IGHG3	0.152812	32.3786	0.684343	0.494861	0.698426	-6.04062	80	64	32.9973	32.1679	33.109	32.9973	33.8993	33.5117	33.109	33.109	32.6008	33.5117	33.109	33.373	33.5117	33.5117	33.6792	32.6008	32.8936	32.8936	29.4353	29.4787	31.3734	33.2354	32.9973	33.8993	33.2354	34.1385	32.1095	32.6008	33.2354	32.8936	32.9973	32.9973	33.2354	29.8066	33.373	32.9973	33.8993	33.8993	33.6792	33.6792	33.373
JCHAIN	-0.114417	27.8591	-0.679126	0.49815	0.701694	-6.04406	80	64	27.5433	27.9082	27.9977	28.2107	25.6964	25.8572	27.1548	27.2815	26.924	27.2449	27.3068	27.4986	27.0847	27.1548	27.9221	27.8328	28.2986	28.0631	24.8188	24.6611	28.6538	26.2964	26.539	26.115	26.4447	26.6248	26.924	27.1681	28.0811	27.716	28.2277	28.0311	28.7877	27.0709	28.0311	27.7024	27.9827	27.9082	28.5745	28.5745	28.3505
CALR	0.351058	23.502	0.677108	0.499426	0.701694	-6.04538	80	64	25.7329	25.3276	25.9796	26.0182	24.7976	25.5108	26.1026	25.7969	25.8822	25.2911	25.4123	24.2705	24.9473	25.3387	25.3613	25.2762	25.1562	25.2911	22.3119	22.2425	25.87	26.0182	25.5488	25.5108	25.87	25.94	24.0373	24.7211	25.5108	25.5613	25.1562	25.3387	19.7038	25.3049	24.4309	21.0152	9.5861	21.467	21.4021	23.018	25.1029
TPM2	0.126676	25.3872	0.676606	0.499743	0.701694	-6.04571	80	64	26.0658	25.4123	25.2661	25.4965	26.0658	26.0322	26.0905	25.5613	26.054	26.3414	26.3414	26.1724	25.8931	26.3071	26.0658	26.2371	26.3672	26.054	25.9665	26.0322	24.4902	25.94	25.3613	26.1593	25.5728	25.8572	25.6445	24.9745	25.7221	25.7736	25.9935	25.7736	25.8461	25.6833	23.9595	22.8726	25.8931	25.4965	25.8822	25.386	26.4798
IGKV2D-29	-0.112113	27.4478	-0.675075	0.500713	0.701854	-6.04672	80	64	27.7456	27.5581	26.6483	27.8923	26.6988	26.5043	26.0182	26.4179	26.2371	27.4286	26.8876	26.6838	27.1932	26.7954	26.7697	26.7832	28.3169	28.3833	26.0058	25.5976	27.1681	26.9613	24.8696	27.1681	28.0311	27.6896	25.94	26.5043	27.2061	27.3452	28.4166	28.1177	28.636	28.5528	29.0676	28.4833	28.1631	27.3332	26.1385	27.2449	28.3996
PPIB	0.497663	21.5073	0.670094	0.503873	0.705078	-6.04996	79	63	20.4407	23.7806	24.3477	23.1813	22.1891	21.3757	24.2194	23.7402	24.0993	23.9075	20.9029	23.1238	22.9576	10.2115	22.4169	22.2603	21.9045	20.9584	26.2718	26.3546	23.2106	23.2797	23.5515	19.9505	23.293	19.9138	13.5027	22.7707	8.80639	20.405	23.2106	0	21.627	21.467	11.2909	24.0119	23.2106	23.818	23.266	18.9991	23.8306
VNN3	-0.676269	12.1354	-0.667727	0.505378	0.70598	-6.05149	75	56	10.787	11.2909	20.2256	11.2909	0	7.13813	12.9626	11.2909	12.4133	9.26369	7.13813	10.7184	12.278	10.2115	11.4229	11.4229	10.2115	8.133	0	0	19.2302	13.0197	11.2909	0	12.6	10.787	13.5027	12.1286	8.80639	9.26369	0	0	20.8471	7.13813	23.4732	12.5097	9.5861	0	8.80639	0	11.0608
sp|P01717|LV403_HUMAN Ig lambda chain V-IV region Hil OS=Homo sapiens PE=1 SV=1	-0.313858	24.5181	-0.661875	0.509111	0.709478	-6.05526	80	63	24.9871	24.0119	25.9143	25.87	22.3119	23.8306	25.8342	24.3239	24.3961	24.4557	26.6356	25.2544	25.7329	25.94	25.87	25.87	26.6356	26.5888	18.7075	0	24.8084	24.7864	25.784	24.8956	24.3596	24.5507	27.0847	27.0709	24.6611	24.9083	25.745	25.1426	23.8554	23.7001	27.5433	26.9974	26.9854	26.9352	26.127	25.8342	23.4591
CEACAM8	0.719505	12.9011	0.659828	0.51042	0.709478	-6.05657	72	56	20.3653	20.6369	11.8184	11.2909	19.3391	19.9138	12.9626	21.7342	12.4133	9.26369	20.7858	19.6016	12.278	10.2115	19.7957	21.3532	10.2115	19.4979	27.7456	27.6896	22.7076	22.2337	11.2909	0	19.4513	10.787	13.5027	12.1286	20.5404	20.7858	17.2256	0	11.3584	7.13813	11.2909	12.5097	9.5861	0	18.4513	0	11.0608
SEPP1	0.0845886	24.8273	0.659307	0.510753	0.709478	-6.0569	80	64	23.8814	24.0264	25.0509	25.4728	23.077	23.4868	25.1029	26.115	26.1385	25.0509	24.686	24.1583	24.6268	23.5515	24.5507	24.6268	23.8688	24.0264	25.5613	25.0248	25.4374	24.8456	25.386	25.1294	25.3504	25.0644	24.8456	24.673	23.9718	23.894	24.3596	24.5273	24.3358	24.3596	25.0379	24.7464	24.5389	24.9984	23.3211	23.9075	24.7976
ORM2	0.0983741	31.2869	0.658138	0.511502	0.709478	-6.05765	80	64	31.6426	31.4265	29.2213	29.5566	31.5363	31.8636	31.5363	31.5931	31.6964	31.2852	31.6964	32.1679	32.1095	31.9879	32.2915	31.6426	30.7663	30.8041	32.8936	32.8182	31.2852	31.104	31.4265	31.3734	31.104	30.9305	31.4265	31.8636	32.1095	32.1679	31.4265	31.5363	30.2875	30.0203	30.8041	31.1455	31.6426	31.8636	31.8636	32.2334	31.4763
IGHV1-69-2	-0.271321	24.6584	-0.657035	0.512209	0.709478	-6.05835	80	64	26.7591	26.3902	27.3208	23.077	25.9535	26.2491	26.4447	26.2718	26.2491	26.3189	26.3672	26.1385	26.2718	26.3783	25.3504	25.3504	25.9143	25.8822	24.5507	24.1355	25.3049	25.5488	26.9613	27.0709	25.6704	26.054	27.0956	27.4004	24.4022	24.8312	26.4685	26.4685	23.3211	26.3546	26.7464	26.4246	26.2242	16.4514	24.563	24.8696	25.6592
ITIH3	-0.126953	29.0968	-0.648421	0.517747	0.714178	-6.0638	80	64	28.8087	28.5002	27.7884	27.759	29.1593	29.14	27.8328	27.9977	27.5713	28.1631	28.3505	28.4676	29.6019	29.4573	29.001	29.3337	28.9825	28.2277	26.7339	26.1026	27.6586	27.4286	28.3505	28.2107	28.18	28.0811	27.8608	28.4324	29.1593	29.001	27.8608	27.8477	29.7817	29.885	29.7308	29.4573	29.6019	29.4573	29.3091	29.4573	29.1784
IGKC	-0.0869658	30.9408	-0.647944	0.518055	0.714178	-6.0641	80	64	30.7663	30.8462	31.5931	31.6426	32.2915	31.3734	30.1919	30.1567	30.7251	31.5363	30.6844	30.5384	31.062	31.5363	31.1893	30.5739	31.2852	31.9879	29.1593	28.8308	31.062	31.2852	31.5363	31.2852	31.2309	31.5363	32.2334	31.5363	31.5931	31.4265	31.5931	31.062	30.6455	30.5384	32.2915	31.8636	31.6964	31.3734	30.0555	30.8041	31.4265
IGHV3-43	-0.12734	26.1011	-0.647696	0.518215	0.714178	-6.06425	80	64	27.1681	26.1971	26.5043	26.7697	25.5488	25.6091	26.7464	27.4286	27.0453	26.115	27.2183	27.1191	26.1385	25.8461	26.5505	26.043	27.2183	27.0231	25.0509	24.8696	25.2301	25.536	26.4313	26.5164	26.5277	26.2491	27.4004	27.6738	26.539	25.0777	26.6483	26.8657	26.3189	26.1026	27.1071	27.3332	27.4986	27.2061	27.5433	27.2302	27.7311
C1S	-0.0746503	27.9121	-0.63892	0.523892	0.720791	-6.06972	80	64	29.5283	28.049	27.2568	27.1822	28.4324	28.3169	29.2213	29.0917	28.0162	27.2693	27.9827	27.8923	27.9684	28.2615	28.0311	28.0311	28.1944	28.3505	25.0915	25.4852	27.2061	27.1681	27.8015	27.4286	28.3996	27.5845	27.4846	27.2693	28.2458	28.0162	27.5581	26.7339	27.6432	27.0231	28.0162	27.9523	27.6738	27.8477	29.14	28.9593	29.001
IGHV6-1	0.147105	25.3597	0.635513	0.526104	0.722507	-6.07182	80	64	25.2061	25.3158	25.8228	26.0322	24.6968	24.9356	24.4902	24.8456	24.7211	26.7339	25.1815	25.1426	21.9667	20.9584	26.0058	26.0058	24.5756	24.7341	23.1692	23.3658	26.6988	20.6369	25.6091	25.3387	24.9214	25.2301	25.0248	26.7118	24.5756	25.2762	26.0322	24.2836	28.3833	24.8456	25.94	29.001	29.116	27.0453	26.4313	26.0905	26.2242
KRT222	-0.628063	18.1758	-0.633378	0.527494	0.722507	-6.07313	79	62	19.8733	11.2909	22.7076	22.3288	0	7.13813	12.9626	20.1155	19.2854	22.6899	22.1515	21.9045	18.8857	10.2115	21.7528	21.627	20.4407	20.1515	22.9386	23.5515	22.7247	22.7632	20.6961	20.4729	22.1515	22.2784	21.5397	21.446	17.6412	19.7038	22.1891	22.6106	22.4567	21.446	21.275	21.5836	9.5861	20.2964	8.80639	0	22.9386
CFHR2	-0.0944241	25.636	-0.631899	0.528456	0.722507	-6.07404	80	64	25.3613	25.8104	24.4781	24.883	26.539	26.33	25.94	25.7582	25.7329	25.4374	25.8822	25.6704	25.3276	24.4082	24.9984	24.9984	27.1313	25.7329	25.3276	25.536	23.9997	23.2513	25.4615	24.8188	24.4309	24.8956	24.9473	26.2242	25.9264	26.0058	24.9214	24.8456	25.1562	25.1029	26.9352	27.2061	26.5043	26.539	26.115	25.6592	26.0058
ELANE	0.168471	24.4947	0.631581	0.528664	0.722507	-6.07424	80	64	24.8456	24.6377	24.1465	24.4196	25.5218	25.3387	25.1815	25.1168	25.1562	24.1828	25.0123	24.4196	24.3728	24.4196	24.2977	24.3961	23.6445	23.7532	31.6426	32.1095	24.4664	23.4732	24.4781	24.5036	24.5036	24.3358	24.7976	24.4423	23.6575	23.7267	23.1953	23.0508	24.0643	23.8554	22.8417	23.3354	23.3947	24.1828	24.2836	23.5141	23.407
LYVE1	-0.450201	21.1538	-0.62651	0.531974	0.725822	-6.07733	78	63	21.4947	22.3466	21.9255	21.7737	22.3466	20.8744	22.7247	22.6899	22.6274	24.0514	23.0508	22.8011	22.077	21.9045	23.0365	22.6274	23.3491	23.5141	20.9307	0	20.6961	21.446	22.4485	22.0933	21.6457	21.425	20.8744	20.7858	23.0027	23.0634	21.6031	22.0587	11.3584	7.13813	20.4407	21.0403	20.6691	18.8516	17.3533	19.6016	11.0608
GDI2	-0.408184	21.3623	-0.616317	0.53866	0.731717	-6.08346	80	64	24.1355	23.9331	24.4423	24.686	23.818	25.0123	24.7211	25.0248	24.2331	23.1813	23.3798	23.293	23.9861	23.3354	22.8873	21.1169	21.6031	21.4947	24.5159	23.4462	24.5273	22.8417	24.4196	18.2253	24.4902	23.266	24.1828	26.0905	23.9595	23.407	23.266	22.6274	22.9722	21.6669	23.7532	23.8306	9.5861	22.1128	23.407	24.3596	25.7097
sp|P04220|MUCB_HUMAN Ig mu heavy chain disease protein OS=Homo sapiens PE=1 SV=1	-0.0953132	30.5124	-0.616132	0.538782	0.731717	-6.08357	80	64	30.1919	30.2276	30.5017	31.2852	30.5017	30.4293	29.757	29.6019	29.5283	31.0204	29.9661	29.9661	30.8462	31.3734	31.0204	30.7663	30.5017	30.5739	26.5994	27.0084	28.2615	28.2986	28.8699	28.9825	30.3556	30.7663	30.0861	30.0555	31.5363	31.4763	30.9786	30.9786	29.8581	29.8327	30.4293	30.7663	31.4265	31.2309	31.6964	31.3734	29.0455
IGHV3OR16-10	-0.166389	25.7334	-0.615843	0.538972	0.731717	-6.08374	80	64	26.7339	25.4248	26.2601	26.6607	25.1929	25.2431	26.2491	27.029	26.8774	25.7097	27.0231	26.8774	25.5218	24.3858	26.3071	25.6445	26.7464	26.7954	19.032	22.7556	24.8893	25.1562	26.127	26.1724	26.054	25.9796	27.3068	27.4429	26.3546	24.4781	26.6988	26.8078	26.2718	26.012	26.8544	26.9854	27.2932	26.6248	27.3589	26.8408	27.627
LTF	-0.135987	27.6777	-0.61162	0.541755	0.73428	-6.08626	80	64	29.1998	29.1593	27.8154	28.2986	30.0555	30.1567	29.3091	29.1593	29.6019	27.3452	29.1998	26.5164	27.0453	30.1211	26.924	26.4179	26.8657	26.5277	33.2354	32.7436	29.3091	28.18	27.2693	27.1822	29.4086	27.7884	26.7464	28.5346	29.8066	26.5277	26.0658	25.94	26.4066	26.1971	27.5997	27.5433	26.2718	27.5713	28.4676	27.4135	28.5346
MYH9	-0.200676	23.3853	-0.607478	0.544492	0.736772	-6.0887	80	64	23.7001	23.6575	19.9138	23.0365	22.4649	22.7556	24.3239	24.1465	24.0119	21.6457	22.7398	23.5515	22.3823	22.6899	23.0027	23.2264	24.8456	24.5507	25.1562	26.1593	24.6504	24.5389	22.8417	23.6445	26.0182	22.562	21.166	21.8671	23.1402	23.0508	22.8726	21.425	22.9222	23.5778	21.0659	23.293	22.7076	23.5639	22.7707	19.2302	21.9255
PKM	-0.140356	24.5646	-0.596808	0.551575	0.744919	-6.09493	80	64	25.6091	24.0883	25.4508	24.9984	25.0777	24.9083	24.8575	24.7211	26.7954	23.9464	26.1026	25.0915	25.5108	23.8428	24.9871	25.0379	23.7267	25.8228	27.9377	23.9331	23.2513	22.1128	26.2601	25.0509	25.7736	25.4248	25.8104	23.9331	25.9535	23.8306	24.1113	24.3108	25.6592	24.9616	25.2061	24.5036	25.3387	25.5218	26.0322	25.6318	26.3672
VCL	-0.144247	23.4761	-0.595674	0.55233	0.744919	-6.09558	80	64	23.6161	24.1465	22.6738	22.9863	24.4664	23.9997	23.9075	23.7806	22.0196	23.407	22.9386	23.018	22.7556	22.7076	23.687	22.7707	22.0381	23.407	25.3049	25.8228	24.5389	21.2982	23.5005	22.8417	24.8312	24.6153	23.1692	22.8276	21.5162	22.9222	21.9469	24.5036	23.1078	23.1402	22.562	21.9045	21.8272	22.3631	19.7038	20.3653	23.077
FGA	-0.105173	31.7992	-0.592848	0.554215	0.745511	-6.09721	80	64	32.2915	32.2915	31.2852	31.3734	29.1784	29.2416	32.0479	31.8636	31.8054	31.7505	32.5305	32.7436	32.8936	32.9973	31.1455	31.3276	32.5305	32.353	27.058	27.058	30.3185	30.1919	31.062	31.062	31.6426	31.8636	31.9879	32.353	31.4763	31.6426	31.5363	32.2915	31.6426	32.0479	32.1679	32.6008	31.062	31.6964	32.8182	32.6008	31.3734
AZGP1	-0.0801484	29.2139	-0.592289	0.554587	0.745511	-6.09753	80	64	29.7308	29.8066	28.6153	28.7108	29.001	29.001	29.8327	29.7308	29.8327	28.148	29.5566	29.1593	28.893	28.9593	28.9593	29.0917	28.7482	28.893	29.7087	29.9367	30.2586	30.2276	29.5043	29.1784	28.893	28.5745	28.7877	29.14	30.1919	30.3185	28.6723	28.7482	29.6019	29.757	30.6455	30.4293	30.0861	29.9083	29.8327	29.885	30.6102
sp|P01605|KV113_HUMAN Ig kappa chain V-I region Lay OS=Homo sapiens PE=1 SV=1	-0.159269	26.9994	-0.58928	0.556599	0.74699	-6.09925	80	64	26.3071	26.6838	28.4324	29.0455	26.8995	27.058	27.6143	27.8608	27.7311	27.5997	26.2096	26.127	24.0373	24.4309	27.3734	27.3452	26.0905	27.4004	20.6691	21.446	26.9974	26.9974	23.1238	28.2277	27.4846	27.8015	29.3605	29.757	26.0785	26.2491	26.7697	26.5623	27.7024	27.7024	24.2582	28.6903	28.18	27.9977	27.8608	27.9977	28.5002
BTD	-0.109461	24.0102	-0.587839	0.557563	0.747014	-6.10007	80	64	24.6153	24.1828	24.5756	24.3239	22.4169	22.3631	25.3387	25.2431	25.3504	23.0508	24.8084	24.673	24.3961	24.4781	23.6161	24.4557	24.6968	24.1933	22.077	22.0196	24.8575	25.0777	24.5877	22.9863	26.1593	24.7464	23.5005	24.2977	23.8065	23.8428	22.3119	22.2072	23.9331	24.1465	24.7976	25.2911	23.9331	24.8956	24.6611	24.5507	25.4248
FBLN1	-0.286034	29.3936	-0.586531	0.558438	0.747014	-6.10082	80	64	27.5581	31.7505	26.4447	32.1095	32.8182	32.9973	32.6746	32.8936	33.109	32.8182	27.1822	27.1822	32.4161	32.6008	26.1851	32.7436	32.4741	32.6008	28.7314	28.7482	26.5043	26.3546	32.353	26.539	26.7832	26.924	25.7736	25.87	32.8182	27.3208	26.33	26.2829	28.4494	34.4415	27.7456	27.8328	27.2693	27.1681	26.9727	26.4313	32.6008
AGA	0.317669	22.2035	0.577821	0.564289	0.753611	-6.10573	80	63	21.6669	22.3119	22.7707	22.2249	23.8554	23.3947	23.7532	23.6445	22.3631	22.7247	23.1078	23.0508	22.9222	22.5788	21.3757	23.266	22.3823	22.7398	25.5108	25.745	24.0758	24.0758	23.0924	22.9722	23.5005	23.9331	21.5162	22.6439	22.7707	22.9386	21.9855	22.4992	22.7556	20.7287	22.1704	12.5097	9.5861	0	16.0603	20.2621	20.9842
WARS	0.574492	11.6776	0.571734	0.568395	0.757861	-6.10912	71	55	20.8167	11.2909	11.8184	11.2909	20.0802	20.1515	21.9667	21.5836	21.6457	21.7914	7.13813	10.7184	12.278	10.2115	11.4229	11.4229	10.2115	8.133	0	0	10.2115	13.0197	11.2909	0	12.6	10.787	13.5027	12.1286	8.80639	9.26369	0	0	11.3584	7.13813	11.2909	12.5097	21.425	0	21.6669	21.6031	21.9045
MAN1A1	0.561904	20.0135	0.567825	0.57104	0.76015	-6.11128	80	61	24.4781	27.0847	21.9855	28.2807	24.4781	25.5976	19.3391	28.5745	20.9842	28.1177	25.3049	27.2302	27.058	25.9796	25.4728	22.3466	22.6439	22.658	0	14.155	20.0802	20.1515	21.7104	17.7494	19.8355	20.6691	20.3653	23.1953	20.2256	20.2964	19.3934	0	11.3584	7.13813	21.425	27.4846	27.4004	26.6988	27.5845	22.6439	26.7464
sp|P04433|KV309_HUMAN Ig kappa chain V-III region VG (Fragment) OS=Homo sapiens PE=1 SV=1	-0.121819	28.3673	-0.559797	0.576489	0.766161	-6.11567	80	64	28.7314	28.4324	28.8699	29.2627	28.893	28.9144	29.1784	29.0227	28.9825	28.4324	27.9523	27.6432	27.9377	28.0311	28.2615	28.2458	28.9144	28.5528	22.8726	22.8873	27.716	28.0162	28.893	28.9369	28.3674	28.517	29.0227	29.3853	28.2277	28.0977	28.1631	27.7024	29.2213	29.1784	28.6723	29.14	30.0203	24.6377	29.001	28.7684	29.5283
PZP	-0.0708076	30.5472	-0.551043	0.58246	0.772843	-6.12038	80	64	30.7251	30.5739	30.8041	30.8918	29.4573	29.2627	31.062	30.1211	30.3908	30.8918	30.5017	30.6455	30.1919	30.2586	29.7817	29.7087	31.0204	30.9786	30.2276	31.062	29.7308	29.9367	29.7087	29.5566	29.757	30.1211	28.9144	29.5283	30.1211	30.3556	29.6512	29.3605	30.0203	30.2875	30.1919	30.2586	29.9661	30.1567	30.6844	30.8462	29.9083
PFN1	-0.545875	18.5424	-0.548886	0.583935	0.773501	-6.12153	79	61	20.5737	20.3653	19.4513	20.2964	0	7.13813	12.9626	21.8866	21.3532	9.26369	20.8744	20.1515	21.5836	22.1128	11.4229	19.4979	21.7737	22.3288	23.1078	22.5132	19.4979	13.0197	11.2909	19.2854	21.1415	21.1169	20.1877	12.1286	23.266	22.4338	20.2964	19.3391	23.7402	23.0365	24.3596	24.0758	22.7247	0	24.2194	19.3391	24.5036
IGKV4-1	-0.114591	24.6185	-0.546185	0.585786	0.773501	-6.12297	80	64	24.4022	24.5159	25.3445	25.2117	24.5817	24.3662	24.4557	23.9075	24.803	25.479	22.9863	22.9863	25.9143	25.8228	25.4908	25.4064	25.1098	25.6382	27.1932	27.1437	24.0373	24.2331	25.3445	25.1562	24.9871	25.3559	25.96	25.8285	23.3575	23.7998	25.8285	26.1088	25.8636	25.136	24.6153	24.8893	25.5915	25.7905	24.9808	25.1743	25.579
sp|P06313|KV403_HUMAN Ig kappa chain V-IV region JI OS=Homo sapiens PE=4 SV=1	-0.114591	24.6185	-0.546185	0.585786	0.773501	-6.12297	80	64	24.4022	24.5159	25.3445	25.2117	24.5817	24.3662	24.4557	23.9075	24.803	25.479	22.9863	22.9863	25.9143	25.8228	25.4908	25.4064	25.1098	25.6382	27.1932	27.1437	24.0373	24.2331	25.3445	25.1562	24.9871	25.3559	25.96	25.8285	23.3575	23.7998	25.8285	26.1088	25.8636	25.136	24.6153	24.8893	25.5915	25.7905	24.9808	25.1743	25.579
IGHV4-34	0.0890779	27.7487	0.539567	0.590331	0.777279	-6.12645	80	64	27.5271	27.0956	28.2615	27.457	26.4798	26.4934	28.7314	27.3068	27.4135	27.8923	26.8183	26.1499	27.7732	27.4429	26.054	26.8774	27.2449	26.7118	26.9059	23.9997	27.2183	27.1252	27.9221	27.9377	27.9221	27.1071	28.18	28.2986	26.6988	27.6586	27.3452	27.4846	27.4286	27.4286	27.7024	28.1631	27.1191	26.6838	26.8876	27.2815	27.8015
PI16	0.115099	23.5608	0.539259	0.590542	0.777279	-6.12661	80	64	23.8065	24.206	22.4649	23.1692	22.7247	22.077	24.8956	24.4781	25.0379	23.266	22.7556	23.7001	24.9616	24.5036	23.9718	25.6318	22.5955	22.8726	24.8956	25.4005	25.5853	24.5273	25.5853	22.5955	23.6307	23.9075	23.6161	23.8306	21.1169	21.9667	22.0933	21.446	24.9984	23.7672	23.8065	22.4169	22.5132	21.5622	22.7398	22.5476	26.5749
IGLV3-25	0.140122	25.371	0.536081	0.592731	0.778198	-6.12827	80	64	25.3387	24.7211	25.7221	25.7329	24.1227	23.894	24.9214	24.7976	24.206	25.2544	24.9984	25.0777	24.4082	24.3108	23.2106	23.4591	24.2194	25.1168	24.0643	24.1465	23.6025	24.8188	25.2661	24.759	25.0379	24.8312	26.4447	26.2718	23.8554	23.8554	24.9745	25.1815	24.6504	23.9997	24.2705	24.2836	23.5393	26.33	22.1515	23.6575	23.818
CFL1	0.404614	20.5392	0.535489	0.593139	0.778198	-6.12857	80	63	24.0373	24.6153	22.8873	23.9331	22.2784	23.0027	22.4009	24.7341	22.4817	22.8873	24.0643	21.1956	23.7402	23.266	24.7976	21.248	22.6106	22.2784	21.3532	0	24.0643	22.4649	23.6726	22.7556	23.5264	23.018	23.9194	23.4591	22.6439	9.26369	21.2247	22.5291	22.3823	22.2603	23.1545	23.1953	23.0634	23.077	23.3354	23.7532	11.0608
S100A12	0.129493	24.2751	0.522714	0.601978	0.78817	-6.13513	80	64	22.9386	22.9722	24.4082	24.6019	24.9083	25.0509	25.536	25.4615	25.0248	24.0264	25.1671	25.2172	24.9083	24.9214	25.6204	24.5507	24.1355	24.1465	30.3556	30.6455	23.8306	23.3947	24.2977	24.0643	24.3358	23.8688	25.1168	24.9473	24.0758	24.3239	25.2544	25.7969	23.2378	22.7854	23.7267	23.9718	23.9997	24.3358	24.2331	24.3358	24.0119
ANXA1	-0.52292	13.4119	-0.521009	0.603162	0.78817	-6.13599	76	57	20.5404	21.1169	11.8184	11.2909	20.6961	7.13813	12.9626	11.2909	12.4133	21.2982	21.8078	21.6457	22.7707	22.8011	18.7075	11.4229	10.2115	8.133	22.658	22.8159	10.2115	13.0197	18.628	0	12.6	10.787	13.5027	12.1286	8.80639	9.26369	0	0	11.3584	16.5415	21.0403	20.9842	9.5861	0	22.0587	0	11.0608
CRP	-0.110499	29.0782	-0.520346	0.603623	0.78817	-6.13632	80	64	29.3605	29.0917	27.058	28.1944	29.9661	30.5739	28.8699	28.517	28.5346	28.3674	29.3853	29.1784	29.8066	29.757	28.5929	28.893	29.14	29.3337	32.2334	31.6426	29.9661	29.7817	28.4494	28.9593	29.7087	29.3337	28.2615	28.5929	29.2856	29.116	28.3996	28.2807	29.1784	29.14	29.9083	27.627	27.7884	29.4787	29.8581	30.2586	26.7118
PSME1	-0.537522	17.3268	-0.51876	0.604726	0.788355	-6.13712	79	62	10.787	21.7104	11.8184	20.0802	19.2302	19.9505	12.9626	11.2909	12.4133	20.9842	21.0403	21.7104	19.1249	20.5027	11.4229	11.4229	18.4513	8.133	22.0043	0	20.8167	24.1355	11.2909	15.0331	24.2977	10.787	13.5027	12.1286	21.0922	20.6369	18.2726	20.2256	11.3584	7.13813	11.2909	12.5097	20.037	0	8.80639	17.6412	11.0608
VIM	0.0965485	25.7458	0.514791	0.60749	0.790701	-6.13911	80	64	24.0119	23.818	24.1828	23.9861	24.9616	25.0644	24.2705	25.1815	25.5728	25.1029	24.9745	25.6964	23.6161	23.818	26.0182	25.4852	23.8065	26.4934	26.8078	27.3208	25.6704	25.8461	25.2431	25.5488	25.3158	25.3276	24.4664	23.1545	24.9871	26.8408	26.3189	26.1851	25.9796	25.9143	23.8554	24.0883	24.7976	24.5273	26.8292	26.4934	25.0123
PRKCSH	-0.359602	20.5464	-0.509975	0.610851	0.793228	-6.1415	80	62	20.604	21.0403	19.5508	11.2909	19.6547	18.8516	20.1515	20.1515	12.4133	21.1956	16.9432	10.7184	12.278	19.9505	20.0802	18.4513	20.3653	20.3653	23.6161	23.293	10.2115	20.0802	22.5132	15.2431	12.6	10.787	21.5622	21.6669	8.80639	18.4513	0	19.3934	19.8733	18.5467	22.2957	21.8465	17.8573	21.0659	17.0801	0	22.0196
C8A	-0.158783	30.7551	-0.508133	0.612139	0.793228	-6.14241	80	64	30.9786	31.2309	32.6008	32.2334	31.2309	31.3276	31.1893	32.2334	32.1679	31.3276	30.6102	31.062	29.4787	30.5739	32.0479	31.5931	31.7505	31.5363	26.9727	27.4986	30.7251	30.3908	31.3734	31.3276	30.6844	32.4741	28.7314	33.109	30.5384	30.6844	26.8995	27.1681	32.8936	32.8936	31.9879	32.2334	31.2309	32.8936	30.1567	30.3185	30.7663
PSMA7	0.521694	15.3528	0.506472	0.613301	0.793228	-6.14323	79	60	10.787	11.2909	11.8184	11.2909	0	7.13813	21.5055	11.2909	12.4133	9.26369	7.13813	10.7184	22.7932	22.8218	21.1046	11.4229	22.7162	8.133	22.3727	24.9286	21.2364	20.8013	11.2909	21.573	12.6	17.4132	13.5027	12.1286	20.9168	9.26369	0	22.4567	20.6205	20.3489	11.2909	12.5097	9.5861	0	8.80639	0	11.0608
PSMA8	0.521694	15.3528	0.506472	0.613301	0.793228	-6.14323	79	60	10.787	11.2909	11.8184	11.2909	0	7.13813	21.5055	11.2909	12.4133	9.26369	7.13813	10.7184	22.7932	22.8218	21.1046	11.4229	22.7162	8.133	22.3727	24.9286	21.2364	20.8013	11.2909	21.573	12.6	17.4132	13.5027	12.1286	20.9168	9.26369	0	22.4567	20.6205	20.3489	11.2909	12.5097	9.5861	0	8.80639	0	11.0608
IGFBP3	0.179177	24.2767	0.496083	0.620593	0.801396	-6.14828	80	64	25.3158	26.043	26.1026	27.058	23.3798	24.0643	24.1828	24.2194	25.8228	25.5976	25.7097	25.5853	26.6119	27.3068	26.5043	25.5488	25.536	25.8104	22.4338	21.9855	22.9222	24.7464	26.7339	25.5976	22.8873	25.4005	24.4309	25.536	26.2371	21.6892	24.3961	24.2977	21.8078	26.2242	25.5108	26.0785	25.2544	24.3477	26.3071	25.4852	26.0658
MBL2	-0.537952	17.9497	-0.487069	0.626952	0.807633	-6.15258	79	59	19.9946	20.405	22.7854	22.562	0	7.13813	12.9626	11.2909	12.4133	21.9045	18.9991	21.5162	12.278	10.2115	11.4229	11.4229	22.8159	21.9469	0	0	19.9138	13.0197	25.87	25.6704	24.0883	23.7672	25.1671	24.8456	8.80639	9.26369	0	0	20.7591	21.6031	11.2909	24.3108	27.7456	21.248	24.0119	23.1238	27.7456
IGHG4	0.0959243	31.8531	0.486445	0.627393	0.807633	-6.15287	80	64	32.1679	31.3734	32.7436	32.4741	33.109	33.109	31.9289	31.9289	31.8636	32.9973	32.2334	32.1095	32.7436	32.8936	31.5363	31.9879	32.8182	32.2334	30.2586	31.4763	31.4763	32.4741	32.4741	32.6008	32.5305	32.8936	32.1679	32.6746	32.353	32.1095	31.8636	31.6426	32.7436	32.6008	31.9289	32.7436	32.8936	33.2354	32.6008	32.9973	33.109
sp|P04430|KV122_HUMAN Ig kappa chain V-I region BAN OS=Homo sapiens PE=1 SV=1	0.182078	27.558	0.483287	0.629627	0.808751	-6.15436	80	64	28.3833	28.6723	29.7308	29.9661	29.3853	29.5566	28.4166	28.3344	28.3996	29.1998	28.1631	28.2107	29.0917	29.2856	28.8308	28.6903	29.3091	29.1784	26.0599	26.3189	28.517	28.7482	29.4086	29.8327	28.8087	29.2416	29.6797	25.5218	28.6903	28.6723	29.9942	29.6257	27.0956	27.058	26.9492	27.1932	26.3783	26.4313	25.6964	25.5853	26.115
C3	0.0526055	33.5806	0.479879	0.632043	0.808751	-6.15595	80	64	33.8993	33.8993	33.6792	33.8993	33.6792	33.373	34.1385	34.1385	34.1385	34.1385	34.1385	34.1385	33.8993	33.8993	33.8993	33.8993	34.1385	34.1385	31.3276	30.9786	33.109	32.9973	33.8993	33.373	34.1385	33.109	33.8993	34.1385	33.8993	33.5117	33.8993	33.8993	33.109	33.109	33.8993	33.8993	33.2354	33.109	33.373	33.2354	32.7436
sp|P01597|KV105_HUMAN Ig kappa chain V-I region DEE OS=Homo sapiens PE=1 SV=1	-0.159296	27.8156	-0.478919	0.632724	0.808751	-6.1564	80	64	28.4833	28.7684	29.7817	30.0203	29.3605	29.5793	28.3833	28.4494	28.4166	29.2213	28.18	28.2807	29.116	29.3091	28.9369	28.7877	29.3337	29.1998	26.1971	26.4179	28.5745	28.7684	29.4353	29.8066	28.8699	29.2213	29.757	25.5613	28.7314	28.6903	30.0555	29.6019	27.0349	26.8876	27.2815	27.3589	26.3071	26.3414	25.7969	25.5613	26.2096
SERPINA1	-0.0494971	34.1679	-0.478438	0.633065	0.808751	-6.15662	80	64	34.4415	34.1385	33.373	33.5117	34.9575	34.4415	33.8993	33.8993	33.8993	33.109	34.4415	34.4415	34.9575	34.9575	34.1385	34.1385	34.9575	34.9575	36.5093	36.5093	34.4415	34.4415	34.1385	33.5117	34.4415	33.8993	34.1385	33.8993	34.9575	34.9575	34.9575	34.9575	34.4415	33.8993	34.1385	34.4415	34.4415	34.1385	34.9575	34.9575	34.4415
PGD	-0.229396	23.0754	-0.478258	0.633193	0.808751	-6.1567	80	64	17.967	18.0723	22.7398	21.6031	22.2425	22.1515	21.446	20.8471	21.248	22.3288	17.7494	10.7184	12.278	21.9255	18.0723	20.6369	21.2982	20.3324	26.4179	26.7247	23.0924	23.4333	21.8671	24.2977	23.9595	23.2264	23.3947	23.0924	22.1128	22.6439	21.8671	22.8276	22.5788	7.13813	23.9075	23.8065	24.8575	21.4021	22.6106	20.9307	25.6704
HSPA5	0.15676	24.9219	0.474935	0.635554	0.810505	-6.15824	80	64	23.1692	22.9576	24.4902	25.536	27.4429	24.9214	25.0644	24.9616	24.4902	22.8159	24.6268	24.4781	24.2836	24.2194	23.5141	22.4992	25.0777	25.6833	24.2705	26.115	24.4309	23.1813	24.7864	23.1238	23.8065	23.2378	24.4196	23.0365	25.8342	22.6899	23.3072	23.0027	26.8292	27.8015	23.8428	25.6091	24.6019	26.1385	26.2829	26.2964	24.673
tr|A0A0J9YXX1|A0A0J9YXX1_HUMAN Uncharacterized protein (Fragment) OS=Homo sapiens PE=1 SV=1	0.139611	26.529	0.47056	0.638669	0.810626	-6.16024	80	64	26.4066	25.9264	26.054	25.9665	25.1562	25.1029	25.6833	25.386	25.5613	27.3589	29.6257	29.6019	26.9122	27.1313	26.0905	26.2964	25.0123	24.9745	21.1169	28.0311	24.8312	27.9977	26.5994	28.0977	26.5623	28.3996	27.2693	27.058	30.1567	30.0861	29.6019	29.2856	25.0644	24.8956	25.8228	26.6483	27.0231	27.3734	27.2693	27.0956	27.2061
CD177	0.243589	24.8965	0.463675	0.643582	0.810626	-6.16336	80	64	23.7402	22.2425	28.7877	27.9082	28.0311	23.6575	26.115	23.293	23.9997	24.0758	28.0162	29.5283	26.3189	26.5505	29.5283	23.0924	24.7464	25.1562	26.4798	25.784	23.7402	24.1227	23.2378	24.2194	25.8931	26.0058	26.9613	27.3208	25.8228	26.2371	24.8575	25.0644	23.3354	22.7076	21.6669	21.1169	20.4729	23.0924	23.018	20.9842	20.1515
IGHV5-51	0.130127	25.9504	0.463453	0.643741	0.810626	-6.16346	80	64	26.1026	26.0058	26.4685	26.3672	26.8876	26.8292	26.1593	25.8104	25.9535	27.0847	25.9935	25.7097	26.1593	26.5623	26.2601	26.1851	25.2061	25.1029	24.2836	29.5283	25.6318	25.7221	26.5043	26.0322	26.115	25.5218	26.6248	26.3672	27.3068	26.1385	26.1385	25.8822	26.0658	25.8461	26.2242	26.8995	25.4965	27.4429	25.0777	25.6204	26.3546
TPM1	0.0803057	25.3778	0.462964	0.644091	0.810626	-6.16368	80	64	25.9264	25.3613	25.3158	25.5976	25.8228	25.9037	25.8931	25.5853	25.94	26.3902	25.6833	25.87	25.87	26.2829	26.1026	26.2242	26.3783	26.3546	25.5728	24.1828	24.0993	25.6318	25.3049	25.8461	25.8104	25.3158	25.7969	25.3158	25.745	25.745	25.8931	25.8342	25.7969	25.7969	23.9331	22.8276	25.8822	25.7221	25.94	25.4005	26.2964
IGLC1	-0.0791401	30.0989	-0.460915	0.645556	0.810626	-6.1646	80	64	30.4696	29.7087	29.757	28.5528	30.3185	27.9684	29.9942	30.8918	29.9942	30.5739	30.8462	30.1919	30.9786	29.9083	29.8066	29.7308	29.8066	29.6019	27.3662	29.0342	29.4573	29.6019	29.9942	30.9786	29.4787	30.8462	30.6455	30.6102	29.9942	31.0204	32.1679	30.2586	31.8636	29.5566	30.5384	29.9367	30.6844	30.8041	30.4696	29.8581	30.5384
AHCY	-0.214295	22.2719	-0.460004	0.646208	0.810626	-6.16501	80	63	22.0587	20.9307	23.2378	20.8744	21.3532	21.0403	21.3276	23.3354	21.5162	22.0587	21.5397	22.7556	23.3491	22.8873	22.4817	21.8671	23.2106	26.4313	26.115	26.127	20.9584	26.5043	21.8078	21.3532	25.1426	18.7755	21.1956	23.2264	21.7104	22.4649	18.4513	0	22.8562	22.1515	23.7402	23.4204	23.1238	23.0634	22.5476	28.148	23.0365
IGHV4-39	0.0809059	27.6058	0.459564	0.646523	0.810626	-6.1652	80	64	27.2061	26.7832	28.1944	27.3452	26.127	26.115	28.636	27.1681	27.2815	27.7732	26.5043	25.8228	27.6738	27.3734	25.9037	26.5994	27.0709	26.6483	26.9059	23.9997	27.0709	27.1252	27.8608	27.8757	27.8608	27.0231	27.9684	28.1944	26.5994	27.5997	27.2815	27.4135	27.1313	27.2815	27.4286	27.9082	26.5505	26.2964	26.6248	27.1437	27.1071
IGHV4-59	0.0809059	27.6058	0.459564	0.646523	0.810626	-6.1652	80	64	27.2061	26.7832	28.1944	27.3452	26.127	26.115	28.636	27.1681	27.2815	27.7732	26.5043	25.8228	27.6738	27.3734	25.9037	26.5994	27.0709	26.6483	26.9059	23.9997	27.0709	27.1252	27.8608	27.8757	27.8608	27.0231	27.9684	28.1944	26.5994	27.5997	27.2815	27.4135	27.1313	27.2815	27.4286	27.9082	26.5505	26.2964	26.6248	27.1437	27.1071
IGHV4-61	0.0809059	27.6058	0.459564	0.646523	0.810626	-6.1652	80	64	27.2061	26.7832	28.1944	27.3452	26.127	26.115	28.636	27.1681	27.2815	27.7732	26.5043	25.8228	27.6738	27.3734	25.9037	26.5994	27.0709	26.6483	26.9059	23.9997	27.0709	27.1252	27.8608	27.8757	27.8608	27.0231	27.9684	28.1944	26.5994	27.5997	27.2815	27.4135	27.1313	27.2815	27.4286	27.9082	26.5505	26.2964	26.6248	27.1437	27.1071
tr|A0A0G2JN58|A0A0G2JN58_HUMAN Uncharacterized protein OS=Homo sapiens PE=4 SV=1	0.0809059	27.6058	0.459564	0.646523	0.810626	-6.1652	80	64	27.2061	26.7832	28.1944	27.3452	26.127	26.115	28.636	27.1681	27.2815	27.7732	26.5043	25.8228	27.6738	27.3734	25.9037	26.5994	27.0709	26.6483	26.9059	23.9997	27.0709	27.1252	27.8608	27.8757	27.8608	27.0231	27.9684	28.1944	26.5994	27.5997	27.2815	27.4135	27.1313	27.2815	27.4286	27.9082	26.5505	26.2964	26.6248	27.1437	27.1071
tr|A0A0G2JNA6|A0A0G2JNA6_HUMAN Uncharacterized protein OS=Homo sapiens PE=1 SV=1	0.0809059	27.6058	0.459564	0.646523	0.810626	-6.1652	80	64	27.2061	26.7832	28.1944	27.3452	26.127	26.115	28.636	27.1681	27.2815	27.7732	26.5043	25.8228	27.6738	27.3734	25.9037	26.5994	27.0709	26.6483	26.9059	23.9997	27.0709	27.1252	27.8608	27.8757	27.8608	27.0231	27.9684	28.1944	26.5994	27.5997	27.2815	27.4135	27.1313	27.2815	27.4286	27.9082	26.5505	26.2964	26.6248	27.1437	27.1071
IGKV3D-11	-0.130285	27.9151	-0.457324	0.648129	0.811398	-6.1662	80	64	28.7108	28.3505	28.8506	29.2416	28.7482	28.7314	29.116	28.9825	28.9369	28.4166	27.8923	27.5271	27.7456	27.8608	28.18	28.0811	28.8308	28.4494	22.4649	22.6274	27.6738	27.9377	28.8506	28.9144	28.2807	28.4324	29.001	29.3605	28.18	28.0631	27.7311	27.6738	29.1998	28.9369	28.517	29.0227	29.9083	19.6547	28.9144	28.7108	29.4787
FCGR3A	0.302633	22.7383	0.453165	0.651113	0.813891	-6.16804	80	62	24.2331	24.6019	23.793	23.7806	24.673	24.8696	23.9997	23.7672	24.2582	21.8175	24.3858	23.6726	24.2331	24.1465	24.4082	24.6377	23.4204	23.0027	24.6211	24.902	27.5151	28.049	25.7329	23.7402	27.0847	23.3072	22.2603	21.9045	25.2762	25.2061	26.8292	26.9122	22.7707	21.3757	23.266	24.5507	23.6025	23.1474	25.9037	26.2096	23.793
PSMB2	-0.179556	23.0081	-0.448737	0.654297	0.815535	-6.16997	80	64	22.7247	23.2378	23.077	21.5162	22.8417	23.5903	22.3631	22.4649	23.6445	23.1078	22.6106	23.7532	24.2705	23.8554	24.1583	24.8312	24.759	24.3358	24.9083	25.1029	26.539	24.1828	24.8312	25.3049	25.7329	24.5159	25.1929	24.0514	25.7969	25.87	24.1933	24.0883	26.3672	25.8342	24.2194	24.4557	23.818	24.1355	24.1355	23.9595	25.1168
ABI3BP	-0.427484	12.789	-0.448296	0.654615	0.815535	-6.17017	74	56	10.787	11.2909	19.2854	19.3391	0	7.13813	12.9626	11.2909	12.4133	20.8471	7.13813	10.7184	12.278	10.2115	11.4229	11.4229	10.2115	8.133	0	0	10.2115	13.0197	11.2909	0	12.6	10.787	13.5027	12.1286	8.80639	9.26369	0	0	11.3584	7.13813	11.2909	12.5097	9.5861	19.7038	8.80639	0	20.405
F10	-0.0846616	24.0989	-0.447189	0.655412	0.815535	-6.17065	80	64	24.5877	24.1712	22.7556	22.7247	24.4902	26.2601	22.4169	22.8276	23.5264	22.8726	25.1168	25.6204	23.7001	24.9356	24.4664	24.8456	25.2911	25.536	27.0084	23.8814	22.0043	21.8465	23.4591	23.5903	22.5132	23.4732	24.0758	24.0758	23.5515	24.0373	23.9861	23.8688	23.2106	22.1704	22.8562	23.3798	23.4868	24.1583	24.7341	25.4615	23.266
sp|P01600|KV108_HUMAN Ig kappa chain V-I region Hau OS=Homo sapiens PE=1 SV=1	-0.0888571	28.7872	-0.44214	0.659053	0.817584	-6.17282	80	64	28.7583	28.9918	30.3734	30.4857	29.6019	29.9083	28.9144	28.7877	28.6903	29.4573	28.6153	28.5837	29.757	29.8066	29.1039	29.1688	29.7087	29.4787	26.348	26.6302	28.7482	29.0676	29.885	30.0555	29.2213	29.5566	30.4857	28.7006	29.0917	29.0455	30.4496	30.3734	27.5433	27.607	29.2315	29.1688	28.7212	28.7781	26.9492	28.0237	27.0349
sp|P80362|KV125_HUMAN Ig kappa chain V-I region WAT OS=Homo sapiens PE=1 SV=1	-0.0888571	28.7872	-0.44214	0.659053	0.817584	-6.17282	80	64	28.7583	28.9918	30.3734	30.4857	29.6019	29.9083	28.9144	28.7877	28.6903	29.4573	28.6153	28.5837	29.757	29.8066	29.1039	29.1688	29.7087	29.4787	26.348	26.6302	28.7482	29.0676	29.885	30.0555	29.2213	29.5566	30.4857	28.7006	29.0917	29.0455	30.4496	30.3734	27.5433	27.607	29.2315	29.1688	28.7212	28.7781	26.9492	28.0237	27.0349
FTH1	-0.150124	22.4789	-0.437048	0.662733	0.820908	-6.175	80	64	23.4591	22.2784	22.3631	20.405	22.6106	22.7854	22.905	22.7854	22.6106	23.0365	24.0119	23.793	24.206	24.0883	22.905	22.7854	21.8866	23.1692	29.5283	30.4293	24.2467	24.0883	23.6307	23.2378	23.0924	22.8159	22.3631	22.2249	23.0508	23.3491	22.8011	22.7556	24.1583	23.5639	21.7737	21.7737	20.4407	21.8272	23.687	22.7398	21.7914
POTEI	0.0905376	26.1482	0.426296	0.67053	0.821538	-6.1795	80	64	25.6445	26.2829	26.8876	25.8461	27.8328	27.6432	25.4005	24.9871	25.3276	24.8575	25.5218	24.4557	25.2431	27.0349	26.7339	26.3414	25.745	26.1026	25.2911	25.0777	26.2718	26.2718	27.2449	27.4004	26.2242	26.0785	23.4204	24.8696	27.5845	27.4135	25.2431	25.0248	24.5159	24.563	25.7736	25.0509	26.2096	26.457	27.716	28.3505	23.9861
IGLC7	0.143262	27.5217	0.424344	0.671949	0.821538	-6.1803	80	64	29.3853	29.2416	29.116	27.0453	28.4166	26.3414	29.0676	29.001	29.0676	27.7311	29.0917	28.8506	29.2416	28.9369	29.2627	28.9825	28.7314	28.5002	23.0027	25.6204	28.2277	27.7456	29.5793	29.2416	29.0455	28.6903	30.0203	30.2276	29.5566	29.757	29.1784	28.9369	29.0676	29.0227	29.9661	29.885	30.1919	27.3589	29.6257	29.6257	29.8066
ERN1	0.445428	13.423	0.419161	0.675724	0.821538	-6.18243	75	56	10.787	11.2909	11.8184	11.2909	0	7.13813	12.9626	11.2909	12.4133	9.26369	7.13813	10.7184	12.278	10.2115	11.4229	17.967	10.2115	8.133	0	0	21.0659	19.8355	11.2909	0	12.6	10.787	21.3532	22.7398	8.80639	9.26369	0	0	17.8573	7.13813	21.1169	22.2425	9.5861	0	8.80639	0	11.0608
PROM1	-0.462793	16.5302	-0.418557	0.676165	0.821538	-6.18267	77	61	21.166	11.2909	11.8184	11.2909	0	7.13813	19.1731	11.2909	12.4133	16.9432	7.13813	10.7184	12.278	10.2115	11.4229	11.4229	20.4729	20.2964	22.6274	22.6439	10.2115	13.0197	11.2909	0	12.6	10.787	13.5027	12.1286	8.80639	20.0802	20.3653	20.3653	19.1249	7.13813	11.2909	19.2302	20.3324	22.0587	8.80639	0	11.0608
IGHG1	0.0852863	32.5413	0.418352	0.676314	0.821538	-6.18275	80	64	33.6792	32.353	32.8182	33.2354	34.1385	34.1385	33.6792	33.5117	32.9973	33.373	33.373	33.2354	33.6792	33.6792	32.9973	32.4741	32.6746	32.9973	30.9786	29.8581	32.6746	33.8993	33.2354	34.1385	33.109	33.6792	31.0204	31.2852	33.5117	33.109	33.6792	33.109	33.8993	32.7436	32.8936	32.4161	34.1385	34.4415	33.8993	33.8993	33.8993
QSOX1	-0.0848353	26.3395	-0.413982	0.679505	0.821538	-6.18452	80	64	25.2911	25.4728	24.6968	26.2829	25.4852	25.5218	26.3414	26.3071	25.6204	24.9356	26.9613	25.6592	25.3719	25.6318	25.0379	24.8084	25.5218	25.4005	26.8657	26.5888	25.0379	27.3734	26.6356	23.894	25.9935	24.7211	25.4965	25.6964	25.4965	25.3719	24.3108	24.0264	26.8408	27.1071	26.7339	26.2242	24.6377	25.7097	26.33	26.0058	26.5888
H2AFJ	-0.273315	22.3621	-0.412842	0.680337	0.821538	-6.18498	80	64	23.0702	11.2909	11.8184	23.2863	24.3662	23.1474	23.6234	24.4022	22.8962	23.7206	23.7334	23.4269	12.278	23.6936	11.4229	11.4229	24.4611	24.4022	23.9929	20.3145	21.7996	23.6234	21.9949	24.5693	21.9569	24.1291	23.8491	22.5384	24.7527	25.4441	23.6093	21.7436	11.3584	25.5163	24.0444	12.5097	9.5861	24.0192	8.80639	24.0938	24.141
HIST1H2AB	-0.273315	22.3621	-0.412842	0.680337	0.821538	-6.18498	80	64	23.0702	11.2909	11.8184	23.2863	24.3662	23.1474	23.6234	24.4022	22.8962	23.7206	23.7334	23.4269	12.278	23.6936	11.4229	11.4229	24.4611	24.4022	23.9929	20.3145	21.7996	23.6234	21.9949	24.5693	21.9569	24.1291	23.8491	22.5384	24.7527	25.4441	23.6093	21.7436	11.3584	25.5163	24.0444	12.5097	9.5861	24.0192	8.80639	24.0938	24.141
HIST1H2AC	-0.273315	22.3621	-0.412842	0.680337	0.821538	-6.18498	80	64	23.0702	11.2909	11.8184	23.2863	24.3662	23.1474	23.6234	24.4022	22.8962	23.7206	23.7334	23.4269	12.278	23.6936	11.4229	11.4229	24.4611	24.4022	23.9929	20.3145	21.7996	23.6234	21.9949	24.5693	21.9569	24.1291	23.8491	22.5384	24.7527	25.4441	23.6093	21.7436	11.3584	25.5163	24.0444	12.5097	9.5861	24.0192	8.80639	24.0938	24.141
HIST1H2AD	-0.273315	22.3621	-0.412842	0.680337	0.821538	-6.18498	80	64	23.0702	11.2909	11.8184	23.2863	24.3662	23.1474	23.6234	24.4022	22.8962	23.7206	23.7334	23.4269	12.278	23.6936	11.4229	11.4229	24.4611	24.4022	23.9929	20.3145	21.7996	23.6234	21.9949	24.5693	21.9569	24.1291	23.8491	22.5384	24.7527	25.4441	23.6093	21.7436	11.3584	25.5163	24.0444	12.5097	9.5861	24.0192	8.80639	24.0938	24.141
HIST1H2AG	-0.273315	22.3621	-0.412842	0.680337	0.821538	-6.18498	80	64	23.0702	11.2909	11.8184	23.2863	24.3662	23.1474	23.6234	24.4022	22.8962	23.7206	23.7334	23.4269	12.278	23.6936	11.4229	11.4229	24.4611	24.4022	23.9929	20.3145	21.7996	23.6234	21.9949	24.5693	21.9569	24.1291	23.8491	22.5384	24.7527	25.4441	23.6093	21.7436	11.3584	25.5163	24.0444	12.5097	9.5861	24.0192	8.80639	24.0938	24.141
HIST1H2AH	-0.273315	22.3621	-0.412842	0.680337	0.821538	-6.18498	80	64	23.0702	11.2909	11.8184	23.2863	24.3662	23.1474	23.6234	24.4022	22.8962	23.7206	23.7334	23.4269	12.278	23.6936	11.4229	11.4229	24.4611	24.4022	23.9929	20.3145	21.7996	23.6234	21.9949	24.5693	21.9569	24.1291	23.8491	22.5384	24.7527	25.4441	23.6093	21.7436	11.3584	25.5163	24.0444	12.5097	9.5861	24.0192	8.80639	24.0938	24.141
HIST1H2AJ	-0.273315	22.3621	-0.412842	0.680337	0.821538	-6.18498	80	64	23.0702	11.2909	11.8184	23.2863	24.3662	23.1474	23.6234	24.4022	22.8962	23.7206	23.7334	23.4269	12.278	23.6936	11.4229	11.4229	24.4611	24.4022	23.9929	20.3145	21.7996	23.6234	21.9949	24.5693	21.9569	24.1291	23.8491	22.5384	24.7527	25.4441	23.6093	21.7436	11.3584	25.5163	24.0444	12.5097	9.5861	24.0192	8.80639	24.0938	24.141
HIST2H2AA3	-0.273315	22.3621	-0.412842	0.680337	0.821538	-6.18498	80	64	23.0702	11.2909	11.8184	23.2863	24.3662	23.1474	23.6234	24.4022	22.8962	23.7206	23.7334	23.4269	12.278	23.6936	11.4229	11.4229	24.4611	24.4022	23.9929	20.3145	21.7996	23.6234	21.9949	24.5693	21.9569	24.1291	23.8491	22.5384	24.7527	25.4441	23.6093	21.7436	11.3584	25.5163	24.0444	12.5097	9.5861	24.0192	8.80639	24.0938	24.141
HIST2H2AC	-0.273315	22.3621	-0.412842	0.680337	0.821538	-6.18498	80	64	23.0702	11.2909	11.8184	23.2863	24.3662	23.1474	23.6234	24.4022	22.8962	23.7206	23.7334	23.4269	12.278	23.6936	11.4229	11.4229	24.4611	24.4022	23.9929	20.3145	21.7996	23.6234	21.9949	24.5693	21.9569	24.1291	23.8491	22.5384	24.7527	25.4441	23.6093	21.7436	11.3584	25.5163	24.0444	12.5097	9.5861	24.0192	8.80639	24.0938	24.141
HIST3H2A	-0.273315	22.3621	-0.412842	0.680337	0.821538	-6.18498	80	64	23.0702	11.2909	11.8184	23.2863	24.3662	23.1474	23.6234	24.4022	22.8962	23.7206	23.7334	23.4269	12.278	23.6936	11.4229	11.4229	24.4611	24.4022	23.9929	20.3145	21.7996	23.6234	21.9949	24.5693	21.9569	24.1291	23.8491	22.5384	24.7527	25.4441	23.6093	21.7436	11.3584	25.5163	24.0444	12.5097	9.5861	24.0192	8.80639	24.0938	24.141
C1R	-0.0486819	27.6948	-0.412277	0.68075	0.821538	-6.1852	80	64	27.8154	27.8757	27.1681	27.3867	28.2986	28.4166	28.0631	27.716	27.8757	27.9523	27.8477	28.6538	28.3169	27.8154	27.2449	27.4135	28.0811	27.9684	25.87	27.1932	26.5623	27.4004	27.5433	27.4429	27.9827	28.0311	27.2449	26.9727	27.9082	27.7732	26.5623	26.6607	26.7591	26.2718	26.5749	26.6248	27.0956	27.0709	27.7456	27.9377	26.8408
sp|P01824|HV206_HUMAN Ig heavy chain V-II region WAH OS=Homo sapiens PE=1 SV=1	0.191219	23.0626	0.411559	0.681276	0.821538	-6.18549	80	63	24.1828	24.2705	22.2603	24.2582	20.8471	23.6445	24.5507	24.5389	24.6504	21.7104	23.3658	22.7854	23.2797	22.4338	23.077	23.7532	24.3961	8.133	23.3211	22.9863	24.4781	24.2705	22.7707	21.9855	20.604	21.9469	22.9386	23.8428	21.9045	22.2603	22.132	22.4009	23.1813	22.8726	24.4423	24.4664	21.0659	21.7914	21.3757	0	23.2106
AGT	-0.0602878	28.5866	-0.408247	0.6837	0.822787	-6.18681	80	64	29.0917	28.8308	28.0977	28.2615	28.4833	28.0162	29.4787	29.4353	29.4353	27.8608	29.1593	28.8087	28.3344	28.2458	28.4676	28.1335	28.8699	28.9144	26.7832	27.0956	29.2627	29.4787	28.517	28.3505	28.5929	28.7482	27.9221	28.4676	29.3605	29.3337	28.2807	27.9221	28.3344	28.18	29.1784	29.2213	29.6512	29.3091	30.5384	31.0204	29.14
PLS3	0.127055	27.8344	0.406728	0.684813	0.822787	-6.18741	80	64	29.9661	29.6797	29.3605	29.6019	30.4293	30.8462	30.2276	30.7251	30.5739	26.9854	28.3169	28.4324	30.0555	27.9977	29.3853	29.3605	26.2829	26.0905	29.6019	28.6723	30.6102	30.8041	30.1567	26.9854	29.9367	26.9352	28.9593	29.1998	28.3505	28.8308	26.7247	26.7832	25.1426	25.2172	29.8581	29.6797	24.5036	30.1919	29.4787	30.2276	30.2276
SERPINF1	-0.0574486	28.8086	-0.406034	0.685322	0.822787	-6.18768	80	64	29.4353	29.5566	28.6723	28.636	28.3996	28.5002	29.6797	29.5043	29.7087	28.0311	29.116	28.8308	28.6903	28.7314	29.5793	28.9593	30.4293	30.2875	24.8312	24.2705	29.0227	28.8506	28.4833	28.5528	28.517	28.5346	28.2277	28.3674	28.8699	28.5002	28.148	27.8328	28.9593	28.9593	29.3853	29.5566	29.5043	29.2627	29.9942	30.0555	29.757
TRDN	0.377512	12.2669	0.399055	0.690445	0.826449	-6.19041	72	58	10.787	20.9842	11.8184	11.2909	18.3664	19.2302	21.4021	11.2909	19.7957	21.3757	20.405	20.1155	18.9991	10.2115	19.1731	19.0642	10.2115	8.133	0	0	10.2115	13.0197	11.2909	0	19.7038	10.787	13.5027	12.1286	8.80639	9.26369	17.4706	18.8516	11.3584	7.13813	11.2909	20.3653	19.6016	19.9946	19.7957	20.2256	11.0608
TNC	-0.16225	25.068	-0.397859	0.691324	0.826449	-6.19087	80	64	28.2277	29.116	26.8408	26.4066	22.1515	28.3996	22.3466	21.2982	28.8699	21.9255	27.8154	22.5476	25.8822	23.3211	29.8581	27.4986	20.1877	19.3391	26.5623	25.6592	22.4992	22.6439	27.9827	20.8744	22.5291	21.5162	19.8355	27.5713	23.0634	23.3798	22.1515	22.4338	26.5277	26.5749	25.7329	26.1724	28.2986	28.517	25.2172	24.9473	23.6307
HPRT1	-0.365211	19.9601	-0.397762	0.691395	0.826449	-6.19091	79	62	22.8562	21.3532	23.1078	23.3798	0	18.0723	24.1712	23.1813	23.7806	22.5955	7.13813	21.627	23.0027	22.562	23.407	22.4817	23.1953	23.3798	26.127	27.5271	24.5159	23.7402	24.5389	22.4338	22.8562	23.7532	21.6669	20.405	21.9255	9.26369	21.7737	20.9307	11.3584	21.3532	23.3072	23.4462	9.5861	0	21.467	22.7854	20.3324
sp|P01620|KV302_HUMAN Ig kappa chain V-III region SIE OS=Homo sapiens PE=1 SV=1	0.0600117	29.1535	0.39498	0.693443	0.82769	-6.19198	80	64	29.2856	29.5793	29.885	29.4573	29.0676	28.8506	27.8015	27.5271	29.1998	28.9144	28.7482	27.9684	29.4573	29.0455	29.9083	28.8308	28.6723	29.7308	25.0777	26.4066	29.8327	27.8608	29.14	29.001	28.9593	28.8308	30.3908	30.3556	28.8506	29.4086	29.3605	29.9367	28.893	29.6257	28.6153	29.7087	29.6797	29.757	28.7314	29.5043	28.8087
HSP90AA2P	-0.280993	19.0043	-0.381284	0.703556	0.838522	-6.19713	80	64	10.787	11.2909	11.8184	21.1956	21.7737	21.2982	12.9626	11.2909	19.1249	9.26369	18.1764	19.3391	12.278	18.5467	22.077	21.0659	18.3664	16.2178	20.2621	21.0403	10.2115	13.0197	22.1515	17.8573	23.3211	22.7247	21.1169	20.1515	21.0403	21.3276	16.9432	17.3533	11.3584	21.8272	11.2909	23.0924	22.1128	18.628	24.0264	23.8306	20.6369
IGKV2-24	-0.0735715	25.2871	-0.378543	0.705586	0.838522	-6.19815	80	64	25.379	25.1231	25.0972	24.4723	25.0972	24.277	23.8367	24.0821	23.2321	26.5564	25.2603	24.7403	25.8401	23.4269	24.0938	24.4139	26.7053	26.5564	26.2431	22.2161	23.0273	23.4137	24.391	25.0846	25.2603	25.7905	25.579	26.9296	25.7031	25.5424	26.0965	26.1659	26.2546	26.1788	24.7026	25.0054	25.379	24.8636	23.6234	24.7148	23.9135
IGKV2D-24	-0.0735715	25.2871	-0.378543	0.705586	0.838522	-6.19815	80	64	25.379	25.1231	25.0972	24.4723	25.0972	24.277	23.8367	24.0821	23.2321	26.5564	25.2603	24.7403	25.8401	23.4269	24.0938	24.4139	26.7053	26.5564	26.2431	22.2161	23.0273	23.4137	24.391	25.0846	25.2603	25.7905	25.579	26.9296	25.7031	25.5424	26.0965	26.1659	26.2546	26.1788	24.7026	25.0054	25.379	24.8636	23.6234	24.7148	23.9135
IGHV3-30	0.0613163	27.7331	0.369646	0.71219	0.843872	-6.20138	80	64	29.0566	28.1944	28.9037	29.3729	27.9902	28.4586	27.2122	27.3662	27.2375	28.4833	28.4409	28.3344	28.5745	28.6538	27.6896	27.9523	28.7982	28.8407	27.8015	28.0631	27.4846	27.8015	28.2615	27.7456	27.795	27.9902	28.6153	29.1593	28.4082	28.3754	28.4586	28.2368	27.9684	28.2458	28.3169	28.3169	28.4494	28.1256	28.3833	26.2371	28.0311
sp|P01611|KV119_HUMAN Ig kappa chain V-I region Wes OS=Homo sapiens PE=1 SV=1	0.126391	27.8882	0.366972	0.71418	0.843872	-6.20233	80	64	28.5528	28.893	29.8581	30.0861	29.5043	29.7087	28.4833	28.6153	28.5002	29.3337	28.5002	28.3833	29.3337	29.5043	29.14	28.9369	29.5283	29.3091	26.1851	26.33	28.5929	28.8699	29.5283	29.885	29.0227	29.2627	29.9083	26.8078	28.8087	28.7877	30.1567	29.7817	27.3734	27.1822	27.2932	27.4135	26.9727	27.0956	26.4447	26.2601	26.8995
PSMA3	-0.183624	23.5208	-0.366554	0.71449	0.843872	-6.20248	80	64	25.0644	25.0644	24.1933	23.818	25.1294	25.1671	25.5218	25.1562	25.4123	24.2582	25.0379	25.1815	25.3049	24.6019	25.4374	25.2172	24.883	24.8956	25.4965	25.7329	22.905	22.7247	23.9331	23.5778	24.1465	23.3491	24.2194	24.0264	25.1929	25.8931	24.759	21.1415	23.0365	22.9576	24.686	24.9083	21.275	20.6691	26.1499	21.446	20.1155
IGLC2	-0.0633128	30.7232	-0.365601	0.7152	0.843872	-6.20282	80	64	31.4265	31.062	31.4265	31.0204	31.3276	30.7251	30.4293	31.0204	29.9367	31.3734	31.2309	31.2309	31.9289	30.6844	30.2586	30.2586	31.1455	31.1455	27.9221	27.9977	30.2276	30.0861	30.7663	31.2309	30.5384	31.1893	31.2852	31.6964	31.0204	31.7505	32.4741	31.104	32.1095	29.6512	30.8918	30.1919	30.8462	30.8918	30.6455	29.9942	30.6455
CDA	-0.184807	21.3739	-0.365557	0.715233	0.843872	-6.20283	80	63	22.4338	22.6439	23.5393	23.3947	18.5467	18.9991	23.4591	23.2264	23.8428	20.8167	22.905	23.3491	23.6025	23.1545	22.8562	22.658	19.4979	19.4513	28.1631	28.1631	24.1828	24.0514	19.9505	23.0027	23.6161	23.9595	22.3288	20.6369	24.8312	25.1562	21.7528	22.2249	18.7755	7.13813	21.5162	18.7075	23.407	23.5141	23.9861	24.3108	19.1731
PGK1	-0.103412	24.6334	-0.362612	0.717427	0.84452	-6.20387	80	64	25.0509	24.2194	24.0373	21.8272	25.1815	25.0915	22.0587	23.818	23.1953	24.9214	25.0777	22.8562	23.7267	24.673	24.0514	24.0264	25.4965	25.4728	23.3798	24.2331	24.7976	24.3108	24.6611	24.3596	24.5507	24.3239	25.0379	25.1294	24.9745	24.9871	24.8456	24.6504	23.7806	7.13813	23.894	25.6833	25.6318	25.7329	26.0182	25.6964	23.3798
SERPINA4	-0.0861579	27.3052	-0.362056	0.717842	0.84452	-6.20407	80	64	30.1211	29.885	26.2491	26.4447	26.6356	27.0231	27.9827	27.8015	28.0811	27.1437	30.8041	26.5749	26.7247	26.9352	27.4135	27.2568	26.2242	26.0322	29.9942	29.8327	30.5739	27.759	28.0162	26.9613	26.8876	26.9492	27.3867	27.2302	25.8931	25.9935	25.5728	25.386	26.924	26.7591	27.9082	27.9977	31.2852	27.6143	25.8104	26.5623	28.517
ACTN1	-0.0790874	25.3516	-0.359738	0.719571	0.845341	-6.20488	80	64	25.5488	25.8931	26.5888	25.5218	25.1671	25.6318	26.2964	26.0058	25.5976	25.1671	25.4508	26.0658	26.7464	26.2242	24.7085	24.9473	25.1929	25.4123	27.4286	27.6586	26.3783	26.6988	25.9665	26.4685	25.8342	26.2964	26.8408	27.0084	25.784	25.7097	26.6356	26.7247	26.7832	26.9492	26.6356	26.7832	27.2302	27.7884	26.9122	25.7582	27.9082
FN1	0.0391633	30.2536	0.353075	0.724549	0.848735	-6.20719	80	64	31.0204	30.8918	29.4787	29.7817	30.1211	30.5017	30.9305	30.4696	30.5384	30.6102	31.1455	31.3276	30.1567	30.4696	30.7251	30.5384	30.4696	30.2276	28.7684	29.3605	29.5283	29.6797	30.1919	30.2875	30.3908	30.5017	28.5002	28.6538	29.9661	29.8327	30.1919	29.8581	30.4293	30.3185	29.9942	30.0555	30.3185	30.2586	29.885	30.1211	30.4293
MUC5B	-0.0812438	25.748	-0.351877	0.725446	0.848735	-6.2076	80	64	25.5108	25.536	26.1851	26.3902	26.0905	26.1851	26.1971	26.1593	26.043	28.0162	27.8608	27.9377	26.1971	27.2183	26.6988	26.8183	26.127	26.457	22.5132	26.6727	25.0123	27.3208	26.4934	27.4715	26.4685	28.18	26.3071	26.8657	26.1971	26.5164	26.6119	26.4066	25.4248	27.3452	26.8995	24.9871	26.7591	27.2183	26.7697	26.2718	28.1177
tr|A0A0J9YY99|A0A0J9YY99_HUMAN Uncharacterized protein (Fragment) OS=Homo sapiens PE=1 SV=1	0.0587473	27.7622	0.351718	0.725565	0.848735	-6.20765	80	64	29.0566	28.18	28.9037	29.3729	27.9902	28.4586	27.2122	27.3662	27.2375	28.5002	28.4409	28.3169	28.5929	28.6723	27.8015	28.0162	28.7982	28.8407	27.8154	28.0162	27.4715	27.7884	28.2277	27.7884	27.795	27.9902	28.636	29.1784	28.4082	28.3754	28.4586	28.2368	28.18	28.2986	28.4166	28.4494	28.4833	28.1256	28.3996	26.2491	27.9977
VCAM1	-0.161598	21.7399	-0.338056	0.735814	0.859498	-6.21222	80	64	22.0381	21.8866	21.7737	18.2726	23.2513	22.3466	20.8744	20.7591	21.0922	9.26369	22.8276	22.5291	23.3211	22.7707	20.4729	21.5836	23.5264	22.077	16.0603	20.9029	22.2425	21.7342	21.275	21.7342	21.6031	22.9386	25.1029	24.5036	20.3653	19.6016	20.5027	24.6268	22.2249	22.2784	24.3108	24.0264	21.6669	22.1704	23.0365	23.5515	11.0608
PRCP	0.170084	22.8558	0.335521	0.737722	0.8605	-6.21305	80	63	22.5132	21.7342	23.7001	23.6726	25.6833	22.132	23.7145	23.1692	23.7145	27.2061	21.6669	22.3119	22.658	22.0196	22.4992	28.2277	23.266	28.9593	27.1548	27.1071	22.1704	24.4781	20.9029	27.3208	24.7464	21.6031	22.562	23.3211	27.9827	22.8562	28.1944	28.1944	21.5836	22.8562	21.0152	22.0933	25.2661	25.386	27.3208	27.2183	24.4196
sp|P01781|HV320_HUMAN Ig heavy chain V-III region GAL OS=Homo sapiens PE=1 SV=1	-0.0679173	26.7034	-0.330715	0.741341	0.862123	-6.21461	80	64	27.6586	26.4447	27.5713	27.8757	26.3414	26.5164	27.1071	27.6586	27.5997	26.9122	27.4846	27.3332	26.4066	25.8572	26.9854	26.1971	27.7732	27.7024	23.7532	26.6988	26.4066	26.6119	27.2302	27.3332	27.0956	27.0709	27.8015	28.0631	27.1681	26.6119	27.759	27.7884	27.4715	27.4429	28.7108	29.0676	28.2277	27.2932	28.2986	27.0709	28.8308
HIST1H4A	0.0922966	23.6066	0.32949	0.742265	0.862123	-6.215	80	64	22.3466	22.3288	23.266	23.4462	27.7024	27.4429	21.9255	21.166	22.4649	22.1704	21.9855	21.6031	21.275	20.8471	22.6738	23.4333	22.0933	22.0043	25.1426	25.7736	22.6439	22.562	23.2797	23.293	23.5778	23.3798	22.8417	23.266	22.4649	22.7398	23.2378	21.5397	23.7145	23.2264	22.7076	21.7914	24.8456	24.9356	26.0058	25.7736	20.4729
SFTPB	0.271557	18.7381	0.329488	0.742267	0.862123	-6.215	80	62	20.8744	21.3276	11.8184	11.2909	16.7896	17.8573	12.9626	20.8167	20.0802	19.1249	20.5404	19.2302	21.2982	20.3653	18.3664	21.4947	20.5404	20.8744	0	14.4089	19.6016	21.9045	20.5404	18.7755	21.275	10.787	20.9307	12.1286	17.967	20.3653	24.883	0	20.3653	17.6412	19.4513	21.9469	19.1249	20.6369	23.3491	20.6369	21.6892
sp|P01623|KV305_HUMAN Ig kappa chain V-III region WOL OS=Homo sapiens PE=1 SV=1	0.0486333	29.2149	0.328032	0.743365	0.862177	-6.21547	80	64	29.3091	29.6257	29.9083	29.4787	29.0917	28.9369	27.8154	27.5997	29.14	29.0227	28.7684	27.9827	29.5043	29.0917	29.9367	28.8699	28.6903	29.757	25.7736	26.7464	29.8581	27.8757	29.1998	29.0455	28.9369	28.8506	30.4293	30.3185	28.9369	29.4787	29.4353	29.9942	29.0917	29.7087	28.6538	29.7308	29.757	29.7817	28.8506	29.5283	28.9144
IGKV1-5	0.092835	28.3841	0.325391	0.745359	0.863269	-6.2163	80	64	28.6153	28.7877	29.8327	30.1919	29.5283	29.7308	28.7482	28.7482	28.8087	29.6797	28.6538	28.517	29.3605	29.5283	29.4086	29.0455	29.6512	29.4353	26.3189	26.4447	28.7108	28.9825	29.7308	30.3556	29.3605	29.6019	30.3556	28.4833	29.6512	29.7308	30.2875	30.1211	28.2107	28.2615	27.0709	27.1191	26.6248	26.8657	26.1724	26.1971	26.5994
POTEF	0.065566	26.3285	0.319068	0.750138	0.866762	-6.21828	80	64	25.7097	26.3783	27.0453	26.043	27.9221	27.9221	25.4615	25.2172	25.536	25.0644	25.6318	24.8312	25.536	27.1437	26.8408	26.5623	25.7969	26.1499	25.4123	25.1671	26.5749	26.3071	27.6896	27.7311	26.4313	26.3672	23.6575	24.9214	27.8608	27.8015	25.3613	25.1029	24.7211	24.7085	26.0322	25.4965	27.1071	27.2815	28.5929	28.4833	24.4082
IGHV1-45	0.326186	14.3205	0.318604	0.750489	0.866762	-6.21842	76	59	20.0802	11.2909	22.905	22.658	20.2964	7.13813	12.9626	21.3276	12.4133	9.26369	7.13813	19.4513	12.278	10.2115	20.1877	11.4229	21.275	8.133	0	0	20.8744	20.2621	23.2106	23.3354	12.6	20.9029	21.5836	21.5622	8.80639	19.2854	19.8733	0	21.425	22.0196	11.2909	12.5097	22.2957	22.5476	8.80639	19.2854	11.0608
tr|A0A0J9YX35|A0A0J9YX35_HUMAN Uncharacterized protein (Fragment) OS=Homo sapiens PE=4 SV=1	-0.0928776	23.3652	-0.31296	0.754764	0.870474	-6.22015	80	64	24.772	21.446	23.4732	23.8814	22.6274	22.9576	24.9984	24.8956	24.3358	22.6738	24.3477	22.4817	22.2784	23.0508	23.5264	24.6611	23.5639	23.2106	22.132	21.7737	23.3947	23.2378	24.4082	24.673	25.4615	25.6318	23.4333	24.772	21.467	22.2784	25.0123	24.8188	22.4992	23.5393	25.4248	25.3049	23.4333	23.4591	22.9863	23.793	24.8575
IGHV3-48	-0.0527133	26.6995	-0.307804	0.758677	0.873757	-6.22171	80	64	26.8292	25.5108	26.3071	26.6838	25.4615	27.8923	26.3189	27.029	26.8544	25.8822	27.058	26.9492	25.6833	24.6504	26.4179	25.8931	26.9122	26.9613	23.4462	23.2797	24.8893	25.2172	26.1499	26.2601	26.2829	26.1385	27.3589	27.4846	26.457	24.759	26.8078	26.9727	26.2242	26.012	28.3674	27.058	27.3208	28.0811	27.4004	28.2986	27.6586
IGLV3-27	0.100957	24.2477	0.305895	0.760127	0.8742	-6.22228	80	64	24.8575	24.9356	25.6964	25.7736	22.9386	22.7076	23.3354	22.905	23.4333	24.5273	24.3239	24.3239	23.5778	23.3947	22.9386	22.9222	23.9194	23.9464	23.8306	24.4082	23.0508	22.9386	24.4423	23.9075	23.9861	23.9718	26.115	25.9143	22.7398	24.0883	24.1355	24.8575	24.2467	23.077	23.6307	23.6575	22.3119	22.2784	19.8733	20.5737	23.1692
CORO1A	-0.092349	25.1109	-0.299899	0.764687	0.878105	-6.22404	80	64	23.4333	23.5903	22.6899	22.0587	23.8688	25.8342	25.4728	27.7311	26.5043	23.2513	25.1294	24.5036	24.8188	25.1294	26.2964	25.7969	22.2957	24.8575	24.3477	23.4591	25.8822	25.7582	24.673	26.1971	26.8408	26.8078	23.7806	27.1313	25.4123	25.5218	23.9595	24.6377	25.2544	24.883	24.1227	24.8084	24.9616	25.0123	26.1971	25.3504	24.3728
ACTN2	-0.0531252	24.0075	-0.298291	0.765912	0.878105	-6.22451	80	64	23.3947	25.0509	25.6091	22.7707	22.5291	23.018	25.4374	25.0644	22.0043	23.6445	22.0933	25.5108	24.0643	23.3658	23.5515	23.6575	24.2836	23.5005	26.4934	26.9352	23.0027	22.9576	23.3072	22.6439	23.2797	22.8873	23.3491	23.5778	24.3858	24.8456	25.4005	25.4123	25.5218	25.7221	23.293	23.9997	23.3491	22.2425	23.4591	23.8065	23.5264
SPTAN1	0.0732415	24.6465	0.29721	0.766736	0.878105	-6.22482	80	64	24.1933	23.7532	24.8956	24.1583	24.4557	24.3477	24.759	24.8575	24.9356	24.0119	23.8428	23.7267	22.8417	24.4664	23.5778	24.1355	23.9464	23.793	22.1704	22.4649	25.0915	24.1583	24.7464	24.1712	24.3858	24.9214	23.4462	23.8065	23.1545	19.1731	23.1692	24.0514	26.1499	22.4649	24.4557	23.9075	24.2977	24.9871	23.9997	23.3354	23.9331
CLTC	-0.241719	20.2618	-0.295423	0.768097	0.878437	-6.22533	80	61	10.787	11.2909	11.8184	22.5291	22.0587	21.6892	12.9626	11.2909	18.2726	9.26369	17.8573	22.0587	18.1764	22.8417	22.5788	17.8573	22.1704	22.4485	23.6307	24.2467	10.2115	13.0197	11.2909	0	18.5467	10.787	22.0196	12.1286	8.80639	16.335	0	0	23.0924	22.3466	19.4979	20.7591	23.266	23.2378	21.0152	18.4513	23.7672
PLGLA	-0.116521	26.0826	-0.288812	0.773141	0.882975	-6.22721	80	64	27.4846	28.2986	26.6727	26.4934	27.2693	26.7464	27.5151	28.2458	27.058	26.9974	27.5997	26.6248	28.2458	27.7456	25.94	27.8477	26.5749	26.4447	26.8183	25.8342	26.4685	25.386	26.3189	26.4179	26.6483	26.2718	26.1385	24.0643	27.7732	27.4286	23.793	25.9796	26.6838	26.3189	24.8084	24.9356	26.9613	26.9974	26.4685	25.5218	25.5613
POTEE	-0.0569833	26.5437	-0.285526	0.775652	0.884611	-6.22812	80	64	25.784	26.5505	27.0847	26.1026	28.0631	28.0811	25.6204	25.9796	25.6592	25.2172	26.3071	27.7456	25.7221	27.2061	26.9613	26.7247	25.8822	26.2242	25.4248	25.1929	26.6483	26.457	27.9082	27.9523	26.457	26.5505	23.9331	25.2301	27.9977	27.9221	25.4248	25.1929	24.7864	24.8575	26.127	25.6445	27.2183	27.457	28.7108	28.5929	24.8456
ACTC1	0.0502827	28.0348	0.283383	0.777291	0.884876	-6.22872	80	64	27.3936	28.4082	28.0401	27.6509	29.8327	29.1998	28.8407	28.4833	28.1872	26.4179	28.9257	26.8936	26.5448	28.4586	28.1256	28.4918	28.5002	28.6631	28.6538	28.3505	27.8757	28.4676	28.7781	28.8407	27.4357	28.6631	26.2307	26.6545	28.9918	28.9257	26.1851	26.3244	26.8657	26.4313	27.2631	26.9296	28.8699	29.0227	29.6512	29.4086	25.94
PGLYRP2	-0.0398527	26.7873	-0.2824	0.778043	0.884876	-6.22899	80	64	27.1071	27.6896	28.0162	28.2277	25.784	26.0182	27.627	27.6738	27.6738	27.3867	27.5271	26.924	27.4846	27.5997	27.7311	27.5271	26.8183	26.8408	27.2449	26.457	27.8477	27.9827	27.4135	27.627	26.9613	27.3332	27.0349	27.0231	26.7118	27.1548	25.8822	27.0956	26.5994	27.2449	27.2449	27.5997	27.457	27.5845	25.8931	26.054	28.3169
IGKV3D-7	0.0595256	27.608	0.278977	0.780663	0.885158	-6.22992	80	64	26.457	26.8292	28.3674	28.9144	27.4135	27.5713	27.696	27.9152	27.8403	27.5581	26.6667	26.3783	25.6204	25.2762	27.5845	27.6662	26.4509	27.4916	21.6669	21.8465	27.1437	27.0453	22.9649	28.1872	27.5647	27.8477	29.2742	29.6385	26.33	26.2964	27.2375	26.5941	27.6817	28.4082	25.2366	28.7877	28.2615	28.1944	27.9523	28.1078	28.5745
IGKV3OR2-268	0.0595256	27.608	0.278977	0.780663	0.885158	-6.22992	80	64	26.457	26.8292	28.3674	28.9144	27.4135	27.5713	27.696	27.9152	27.8403	27.5581	26.6667	26.3783	25.6204	25.2762	27.5845	27.6662	26.4509	27.4916	21.6669	21.8465	27.1437	27.0453	22.9649	28.1872	27.5647	27.8477	29.2742	29.6385	26.33	26.2964	27.2375	26.5941	27.6817	28.4082	25.2366	28.7877	28.2615	28.1944	27.9523	28.1078	28.5745
C9	0.0377243	29.8277	0.276926	0.782235	0.885158	-6.23047	80	64	30.6102	30.9786	29.8066	29.6797	30.2875	30.3185	30.3185	29.9661	30.4293	30.7251	30.5384	30.9786	30.4696	30.3556	30.3185	30.0861	29.5793	29.9942	30.0861	30.5384	29.2856	29.8581	29.9367	29.5043	30.1211	30.2586	29.4573	29.9942	30.8041	30.0203	29.5793	29.2213	30.4696	30.5017	31.104	31.1893	30.1211	29.8581	30.2586	30.6455	30.0861
APOA2	-0.0780384	29.8846	-0.276026	0.782925	0.885158	-6.23071	80	64	28.8506	29.9367	31.1893	30.6844	30.7663	31.1455	30.5739	29.9942	30.2875	29.885	29.3337	29.9367	30.1211	30.0203	28.6538	29.5566	30.1567	30.6102	30.7663	14.9567	31.0204	31.1893	28.8087	29.9367	30.1567	30.0861	29.0455	27.9684	30.2875	30.2276	29.7087	30.5739	31.3276	31.0204	30.8462	30.2875	29.3605	31.3276	30.7663	30.8918	29.885
ACTG2	0.0485334	27.9838	0.27503	0.783688	0.885158	-6.23098	80	64	27.3589	28.3674	27.9756	27.5779	29.7942	29.1688	28.7877	28.4245	28.148	26.3546	28.8506	26.7697	26.4989	28.4166	28.0811	28.4324	28.4676	28.6153	28.5745	28.3169	27.8241	28.4245	28.7006	28.7398	27.352	28.6041	26.1788	26.5686	28.893	28.8699	26.1593	26.3017	26.8183	26.4066	27.1822	26.8544	28.7482	28.9482	29.5793	29.3337	25.87
S100A9	0.0851459	29.0024	0.269981	0.787562	0.887608	-6.23232	80	64	28.5745	28.4676	31.6426	26.9974	28.4494	28.893	27.4429	28.5929	28.0311	26.9613	27.3208	27.9977	28.4676	28.5002	30.0203	27.2449	27.1437	26.7697	32.353	33.5117	30.5384	27.9221	28.636	27.3068	28.1177	26.5623	29.1998	29.8066	27.2568	28.7314	28.9593	28.8087	27.3208	32.9973	31.5931	31.4265	26.2601	29.2213	29.9367	30.3908	27.3734
IGHV3-74	0.0423051	27.3875	0.269381	0.788023	0.887608	-6.23247	80	64	28.0631	27.5845	27.2932	27.2815	26.7464	28.1177	26.127	25.8342	26.2242	26.8544	27.8015	27.716	27.7884	28.0162	27.2183	26.7591	27.8608	27.6143	25.2301	23.077	26.8774	26.8292	26.7591	27.2061	26.6838	27.8757	27.8154	28.2807	27.1932	27.0847	27.6586	27.6896	27.2932	27.8477	28.5002	27.716	27.6586	28.7108	27.9827	28.18	27.1681
IGKV6-21	0.116086	27.5952	0.267015	0.78984	0.887848	-6.23309	80	64	28.517	28.8087	29.7087	30.2276	29.4353	29.6512	28.517	28.5346	28.3077	29.3605	28.2986	28.3505	29.2213	29.3337	29.0676	28.9144	29.4353	29.2856	26.1499	26.5164	28.5528	28.7877	29.4573	29.8581	28.9144	29.2856	29.7308	25.4123	28.7482	28.7108	29.9083	29.5566	27.2568	27.1681	26.8657	26.8876	26.1499	26.5043	25.7582	25.7097	26.457
IGHV3OR16-12	0.0526658	26.8524	0.266285	0.790401	0.887848	-6.23328	80	64	27.9684	27.5997	27.8328	28.18	26.9492	26.8657	26.7954	26.7697	26.8995	27.1313	27.8328	27.7732	27.9523	28.2107	27.6586	27.0349	28.0311	27.9377	23.1238	23.3947	26.924	27.2815	27.9377	28.0162	26.9727	27.8154	28.3996	28.8506	26.8995	27.2815	27.2183	27.1548	27.1932	27.8328	27.9684	28.049	27.8015	27.7311	27.9977	26.3546	27.5713
YWHAE	0.184306	21.7373	0.260045	0.795201	0.891264	-6.23487	80	64	10.787	19.9505	21.3276	20.5889	25.0123	23.2513	19.8937	11.2909	21.4355	20.037	20.604	22.4992	22.1515	10.2115	22.4649	23.6445	23.5393	23.6161	22.5955	22.7707	22.5291	23.018	22.3288	22.1515	23.0027	24.2836	13.5027	18.7755	22.3288	22.4009	20.9307	20.8167	23.5393	23.1545	21.4021	22.7556	23.1545	22.5955	24.1227	23.5393	19.7487
IGHV3-49	0.0470179	26.6388	0.258006	0.796771	0.891264	-6.23539	80	64	28.2615	28.0977	27.9523	28.6538	26.7118	26.6727	27.457	27.8154	27.4715	25.7969	25.3719	25.3387	27.7311	27.9082	28.0631	28.1177	27.0084	27.2302	24.7211	26.5623	28.9369	29.3337	28.5929	28.4833	28.9825	25.5728	27.4135	27.5151	27.7884	28.049	27.627	27.4986	27.8608	28.0631	26.4934	28.636	26.8657	27.0847	26.3902	26.4066	27.5581
COL18A1	0.214063	19.1711	0.253537	0.800215	0.891264	-6.2365	80	62	22.2249	22.0587	21.6031	22.3631	21.9255	22.6274	22.562	22.0587	22.5291	22.1515	22.5476	22.2957	21.7914	22.2425	22.3466	21.425	23.4333	22.8562	0	22.2603	22.6274	21.5836	22.7398	22.6106	21.4021	20.1515	20.8167	21.4947	21.5397	22.077	15.385	21.627	24.1933	23.5141	23.8306	24.0993	23.6726	24.5159	24.1583	22.8726	22.7707
IGLV1-51	0.0691746	25.5816	0.252376	0.801111	0.891264	-6.23678	80	64	25.2544	25.2911	26.7591	26.2096	24.1933	24.3239	21.7914	22.7556	22.562	25.6704	24.6611	23.2106	23.1813	24.883	25.1815	25.2544	25.6704	25.7582	21.7737	22.3631	23.5778	22.9863	24.1933	24.4664	27.4004	25.6704	26.5888	26.4066	24.0514	24.2331	26.2964	25.4615	25.0248	24.9356	25.6833	25.4123	25.2911	25.4508	23.8306	24.1712	24.4423
sp|P01702|LV104_HUMAN Ig lambda chain V-I region NIG-64 OS=Homo sapiens PE=1 SV=1	0.0691746	25.5816	0.252376	0.801111	0.891264	-6.23678	80	64	25.2544	25.2911	26.7591	26.2096	24.1933	24.3239	21.7914	22.7556	22.562	25.6704	24.6611	23.2106	23.1813	24.883	25.1815	25.2544	25.6704	25.7582	21.7737	22.3631	23.5778	22.9863	24.1933	24.4664	27.4004	25.6704	26.5888	26.4066	24.0514	24.2331	26.2964	25.4615	25.0248	24.9356	25.6833	25.4123	25.2911	25.4508	23.8306	24.1712	24.4423
sp|P06316|LV107_HUMAN Ig lambda chain V-I region BL2 OS=Homo sapiens PE=2 SV=1	0.0691746	25.5816	0.252376	0.801111	0.891264	-6.23678	80	64	25.2544	25.2911	26.7591	26.2096	24.1933	24.3239	21.7914	22.7556	22.562	25.6704	24.6611	23.2106	23.1813	24.883	25.1815	25.2544	25.6704	25.7582	21.7737	22.3631	23.5778	22.9863	24.1933	24.4664	27.4004	25.6704	26.5888	26.4066	24.0514	24.2331	26.2964	25.4615	25.0248	24.9356	25.6833	25.4123	25.2911	25.4508	23.8306	24.1712	24.4423
SERPINA2	0.110837	27.7768	0.250526	0.802538	0.891264	-6.23723	80	64	30.4293	30.6102	28.0631	27.4429	31.8054	31.8054	29.7308	29.5793	29.5793	30.0861	30.4696	30.6844	30.7663	30.7251	30.5017	30.6102	31.1893	30.9305	29.8327	29.5566	29.5566	20.5404	28.6538	28.7108	29.6257	29.4573	28.5346	26.0058	31.1455	31.1893	30.8462	30.8041	27.5997	27.7456	26.9854	26.8183	26.3672	26.4934	28.3169	28.5002	26.1851
MSLN	0.0773362	23.7556	0.249667	0.803202	0.891264	-6.23744	80	64	24.0758	24.8188	22.0196	20.4729	19.9505	19.6547	24.0643	24.3108	24.4664	22.0043	21.8465	23.5005	23.4462	24.1583	23.1238	23.1545	22.7398	22.132	17.0801	19.6016	25.7097	25.87	23.7532	23.6161	21.7528	22.8726	23.1953	22.8726	22.8159	23.4591	23.3491	22.4817	22.8417	23.4591	22.5955	22.5132	22.6106	20.1155	20.6961	22.4169	22.6274
CAT	-0.0642655	27.6686	-0.247464	0.804902	0.891264	-6.23797	80	64	27.4286	27.3332	27.6432	27.716	28.6903	28.6903	27.7456	28.0311	27.716	27.716	31.1893	29.7817	27.4135	27.457	26.2718	27.4429	27.9377	27.8015	32.8182	32.8936	27.7311	30.3185	27.1313	27.1437	26.5164	28.893	26.4685	26.6727	27.0847	26.9122	26.4798	26.3414	26.3783	26.5888	25.5728	25.5976	24.8696	25.9143	26.1593	25.9935	25.6318
TPI1	-0.0487332	24.4623	-0.247275	0.805049	0.891264	-6.23802	80	64	23.9595	24.2977	24.3239	24.1712	24.9984	24.8575	24.2977	23.018	24.5389	23.3658	23.9194	24.3961	23.2513	23.1238	24.6268	24.9745	23.9595	24.4664	26.457	26.1385	24.3477	23.2264	24.0993	23.9861	22.8276	23.1545	22.6439	23.4462	23.8428	24.883	23.687	23.9331	25.5488	25.4005	23.3491	23.0508	24.0883	21.1415	22.1891	23.4591	23.8814
IGHV3-53	0.0410932	27.1961	0.245415	0.806485	0.891264	-6.23846	80	64	28.1256	27.1493	26.86	26.8936	26.3843	28.6631	25.2237	24.5568	25.2117	27.2243	27.5647	27.4643	27.3662	27.5779	26.348	27.0029	27.5779	27.1131	27.4916	27.7092	26.86	26.6302	26.9059	26.7528	26.6183	27.2754	28.0895	28.5087	27.8403	27.884	27.4357	27.2375	25.7788	26.6183	28.5437	27.7523	27.7236	28.6449	28.0722	27.3936	27.407
IGHV3-66	0.0410932	27.1961	0.245415	0.806485	0.891264	-6.23846	80	64	28.1256	27.1493	26.86	26.8936	26.3843	28.6631	25.2237	24.5568	25.2117	27.2243	27.5647	27.4643	27.3662	27.5779	26.348	27.0029	27.5779	27.1131	27.4916	27.7092	26.86	26.6302	26.9059	26.7528	26.6183	27.2754	28.0895	28.5087	27.8403	27.884	27.4357	27.2375	25.7788	26.6183	28.5437	27.7523	27.7236	28.6449	28.0722	27.3936	27.407
ACTA2	0.0422565	28.0037	0.239485	0.811071	0.895125	-6.23986	80	64	27.3734	28.3833	27.9756	27.5779	29.7942	29.1688	28.8087	28.4245	28.1631	26.4179	28.893	26.8078	26.4989	28.4324	28.0977	28.4494	28.5002	28.636	28.5929	28.3344	27.8241	28.4245	28.7006	28.7398	27.352	28.6041	26.1788	26.5686	28.9144	28.893	26.1851	26.3017	26.8544	26.4179	27.1932	26.8657	28.7684	28.9482	29.6019	29.3605	25.9143
IGFALS	0.0419226	25.9982	0.235597	0.814081	0.895226	-6.24076	80	64	27.3452	27.4715	25.8461	25.8822	23.5903	24.3858	26.9492	27.2302	26.9854	23.6307	26.6248	27.1932	26.0785	26.8078	26.3672	26.054	26.054	26.5164	24.7085	22.562	26.33	26.539	25.745	25.9665	25.7969	26.0182	26.0658	25.6592	26.0905	26.5505	25.0379	25.2431	24.686	24.8312	26.1385	25.7097	25.1815	26.5277	25.4615	25.3387	26.3071
ARPC2	0.225883	17.7088	0.234962	0.814572	0.895226	-6.2409	80	60	21.446	22.2072	18.8516	11.2909	0	16.5415	21.9469	21.8671	21.0659	22.7398	21.7342	21.8866	23.0924	22.4485	19.2302	11.4229	21.5622	21.0659	0	0	10.2115	13.0197	19.2854	19.2302	19.6016	18.8516	20.7858	12.1286	19.6016	18.7075	21.446	21.3532	20.037	20.5404	20.604	22.5291	18.9191	20.2621	22.5955	22.2784	22.0933
LTA4H	0.0600297	24.9916	0.234518	0.814917	0.895226	-6.241	80	64	25.6964	26.1724	25.2544	24.0264	25.6592	25.7969	25.7329	25.9143	24.6268	24.0993	25.3613	24.9745	24.9871	23.8306	24.6019	24.1583	24.6504	24.5389	27.0847	26.5749	19.7487	24.3961	22.8873	23.3491	22.3631	24.9871	23.3798	23.3658	24.3358	25.8461	24.2705	24.7341	24.2977	24.0993	22.8873	23.2513	23.894	23.3354	24.2977	24.883	23.4732
APMAP	-0.235247	14.3207	-0.233728	0.815529	0.895226	-6.24118	76	60	10.787	11.2909	11.8184	19.8355	0	7.13813	19.5508	11.2909	18.9191	9.26369	7.13813	10.7184	12.278	10.2115	11.4229	11.4229	10.2115	8.133	20.037	16.5415	10.2115	13.0197	11.2909	0	19.4979	20.037	13.5027	12.1286	8.80639	9.26369	0	0	11.3584	18.7075	20.3653	12.5097	9.5861	18.2726	16.335	16.7896	18.9191
GSR	-0.0325174	25.5541	-0.224931	0.822352	0.901509	-6.24314	80	64	25.4615	25.6704	25.87	25.0509	25.6091	25.5728	25.6318	25.2061	25.4374	26.0322	25.4615	25.2661	25.0379	25.0123	24.9616	24.7341	25.9665	26.1593	30.3185	30.0861	24.7211	25.4508	25.8931	25.2431	25.1294	25.2544	25.2911	25.6091	24.5159	25.6704	25.4615	25.536	25.7097	26.1385	25.3049	25.5488	24.9083	25.3158	25.3613	24.9745	25.1671
SPARCL1	-0.113415	22.2639	-0.212474	0.832039	0.908853	-6.24579	80	63	25.8228	21.1956	24.4309	22.8726	23.1545	20.3324	26.5623	26.2096	25.7097	22.2603	22.3119	23.2797	21.446	23.6161	24.0643	21.1956	22.4485	22.905	23.3491	0	21.6669	22.0933	18.7755	25.3719	22.2603	21.7737	23.4591	21.166	19.8733	19.9138	19.7038	18.0723	25.3613	25.0777	24.4082	25.1562	21.8671	19.9138	22.4485	21.1956	24.4902
IGHV3-13	0.0631447	27.721	0.212189	0.83226	0.908853	-6.24585	80	64	30.5739	30.4293	29.9367	26.7339	26.5888	25.94	28.049	31.104	27.1313	26.043	30.5739	30.8462	31.104	31.2309	31.2852	31.062	30.6844	27.2183	26.8292	24.6504	30.9305	30.9305	31.3276	31.1455	30.8041	28.1335	30.8462	30.8918	31.1893	25.5853	30.7663	30.9305	27.4135	26.6356	27.3452	27.4429	27.3867	26.8774	28.9369	28.5528	29.3091
SERPINA5	-0.0415925	24.6884	-0.21204	0.832376	0.908853	-6.24588	80	64	25.6318	26.115	25.7097	25.2661	24.9356	25.1562	26.457	26.1724	26.3189	24.9473	25.536	25.6318	25.2762	25.4965	24.5877	24.7211	24.563	23.8306	25.7097	25.7582	26.6607	25.6592	25.7221	25.4728	24.9356	25.6445	24.9745	24.9871	24.4309	24.7976	25.3049	24.4902	24.2705	23.407	25.5976	24.7211	25.6091	24.3961	24.4309	23.818	25.7221
IGKV1-8	-0.0274211	31.306	-0.2097	0.834199	0.909632	-6.24636	80	64	31.062	31.1893	32.1679	32.2915	32.4741	31.9289	30.6844	30.5384	31.0204	32.1095	31.104	30.8918	31.5363	31.6964	31.4763	31.0204	31.6426	32.1679	29.3605	29.001	31.2309	31.5363	31.9879	31.7505	31.6964	31.6964	32.5305	31.6426	31.8054	31.6964	32.1095	31.3734	30.7251	30.7251	32.353	31.9879	31.7505	31.5363	30.0861	30.9305	31.5363
ITIH1	0.0317879	29.5576	0.206923	0.836363	0.910737	-6.24692	80	64	29.7817	29.9083	30.6455	28.4324	29.14	29.0455	29.9661	29.8581	30.2276	30.2875	29.885	29.4573	29.5793	28.9825	28.7482	29.6512	29.1593	29.4086	27.2932	27.5997	30.4696	30.6455	29.757	30.2276	30.4293	30.4293	28.2986	29.5043	29.4787	29.6512	29.1593	28.7877	30.5739	30.8918	29.14	30.9305	29.3337	30.2276	30.1211	29.5566	28.9369
LYZL4	-0.0411068	24.6633	-0.20555	0.837433	0.910737	-6.24719	80	64	24.6504	24.9616	24.686	24.9214	24.5036	24.1828	25.3504	25.3504	25.1815	24.6968	24.8696	25.0123	24.7864	24.772	24.4557	24.1465	24.206	23.4204	23.0634	23.3798	25.94	25.8228	25.2172	25.2661	25.1029	25.4123	24.5877	24.563	24.3108	25.0915	24.5507	24.6611	25.9935	26.054	22.4992	23.9331	24.4902	24.7864	24.2582	24.2582	24.8084
GAPDH	0.0358503	25.5631	0.204057	0.838598	0.910795	-6.24749	80	64	26.7697	25.386	24.3858	24.2331	25.2172	25.4508	25.1562	24.9473	25.1426	25.2762	26.0785	26.539	25.2301	25.6592	25.3158	25.3719	25.8104	24.686	28.6153	28.7877	25.0777	24.8696	25.4965	24.9871	25.3613	26.1724	24.3108	24.5507	25.1562	25.2544	25.7969	25.2172	24.1113	24.0643	24.9984	24.9214	24.7864	24.4664	26.043	25.9264	24.7464
sp|P04207|KV308_HUMAN Ig kappa chain V-III region CLL OS=Homo sapiens PE=4 SV=2	0.0426989	27.6284	0.200848	0.841101	0.912305	-6.24812	80	64	26.457	26.8292	28.3674	28.9144	27.4135	27.5713	27.696	27.9152	27.8403	27.5581	26.7591	26.3783	25.6204	25.2762	27.5845	27.7024	26.4798	27.5271	21.6669	21.8465	27.1437	27.0453	23.4732	28.2458	27.5845	27.8477	29.3091	29.7087	26.33	26.2964	27.3332	26.6727	27.759	28.4324	25.2661	28.7877	28.2615	28.1944	27.9523	28.2107	28.5745
TGFBI	-0.0371205	27.1098	-0.188639	0.850642	0.921435	-6.25043	80	64	26.7247	27.9221	25.5853	25.8931	26.3189	25.5853	26.8657	27.457	28.6153	27.0709	25.7221	26.9122	26.8876	26.0058	26.7247	26.2096	26.1724	28.3674	27.0453	27.0349	27.8923	26.4179	26.054	26.6356	26.6356	26.3414	26.6607	26.2829	25.5613	26.043	25.5108	27.0709	27.4986	27.8154	28.4324	28.5929	27.058	26.2371	28.9825	27.1822	27.5997
KRT8	-0.0197265	27.2636	-0.181792	0.856002	0.922535	-6.25166	80	64	25.8822	26.0322	26.6838	26.7464	25.9037	25.9935	26.5505	27.4715	27.0084	27.1932	27.6432	27.4846	26.5164	26.4798	27.2932	27.2061	26.5994	27.5997	27.716	28.0811	27.6432	27.716	26.7832	26.6607	26.5749	26.6483	26.2096	26.127	26.4934	27.2183	27.1071	26.924	28.0811	28.3505	27.3867	27.2302	27.1932	26.7697	27.7732	27.0349	27.3867
TUBB	0.173334	14.2512	0.178722	0.858408	0.922535	-6.2522	77	59	10.787	11.2909	11.8184	11.2909	0	7.13813	12.9626	11.2909	12.4133	18.5467	16.2178	10.7184	19.3391	17.967	11.4229	11.4229	10.2115	16.5415	0	19.7487	10.2115	13.0197	11.2909	0	12.6	10.787	13.5027	12.1286	8.80639	9.26369	15.9274	16.9432	11.3584	18.1764	18.7075	19.3934	9.5861	0	8.80639	0	11.0608
TUBB2A	0.173334	14.2512	0.178722	0.858408	0.922535	-6.2522	77	59	10.787	11.2909	11.8184	11.2909	0	7.13813	12.9626	11.2909	12.4133	18.5467	16.2178	10.7184	19.3391	17.967	11.4229	11.4229	10.2115	16.5415	0	19.7487	10.2115	13.0197	11.2909	0	12.6	10.787	13.5027	12.1286	8.80639	9.26369	15.9274	16.9432	11.3584	18.1764	18.7075	19.3934	9.5861	0	8.80639	0	11.0608
TUBB2B	0.173334	14.2512	0.178722	0.858408	0.922535	-6.2522	77	59	10.787	11.2909	11.8184	11.2909	0	7.13813	12.9626	11.2909	12.4133	18.5467	16.2178	10.7184	19.3391	17.967	11.4229	11.4229	10.2115	16.5415	0	19.7487	10.2115	13.0197	11.2909	0	12.6	10.787	13.5027	12.1286	8.80639	9.26369	15.9274	16.9432	11.3584	18.1764	18.7075	19.3934	9.5861	0	8.80639	0	11.0608
TUBB3	0.173334	14.2512	0.178722	0.858408	0.922535	-6.2522	77	59	10.787	11.2909	11.8184	11.2909	0	7.13813	12.9626	11.2909	12.4133	18.5467	16.2178	10.7184	19.3391	17.967	11.4229	11.4229	10.2115	16.5415	0	19.7487	10.2115	13.0197	11.2909	0	12.6	10.787	13.5027	12.1286	8.80639	9.26369	15.9274	16.9432	11.3584	18.1764	18.7075	19.3934	9.5861	0	8.80639	0	11.0608
TUBB4B	0.173334	14.2512	0.178722	0.858408	0.922535	-6.2522	77	59	10.787	11.2909	11.8184	11.2909	0	7.13813	12.9626	11.2909	12.4133	18.5467	16.2178	10.7184	19.3391	17.967	11.4229	11.4229	10.2115	16.5415	0	19.7487	10.2115	13.0197	11.2909	0	12.6	10.787	13.5027	12.1286	8.80639	9.26369	15.9274	16.9432	11.3584	18.1764	18.7075	19.3934	9.5861	0	8.80639	0	11.0608
PLEC	-0.142921	18.6632	-0.169799	0.865407	0.925572	-6.25371	80	63	21.4021	22.132	18.1764	22.2072	21.5162	22.0196	23.9595	23.7001	19.3934	22.7854	22.5788	22.8417	19.9946	20.8744	21.5836	11.4229	22.6899	21.7914	20.9584	21.6031	22.3288	21.8671	20.7287	21.166	21.8272	22.7076	22.5132	23.687	22.562	19.9505	20.3324	21.9667	22.0381	7.13813	19.9946	12.5097	22.1704	21.4947	24.0373	24.6268	22.4169
IL1RAP	0.0700683	20.8308	0.169643	0.86553	0.925572	-6.25373	80	64	21.9045	22.1128	20.9029	21.467	21.446	21.8078	21.8272	21.6457	21.7737	21.275	21.627	21.8272	19.9505	19.8355	11.4229	11.4229	20.9584	21.0152	21.0922	21.1415	20.1515	20.9584	19.2302	18.7075	21.627	22.1515	13.5027	12.1286	8.80639	18.7755	21.627	21.275	21.5397	20.6691	22.4649	22.5476	20.9584	22.2249	20.1877	19.7957	23.1545
FOLR3	-0.177765	14.5434	-0.169515	0.86563	0.925572	-6.25376	74	60	19.0642	21.0152	11.8184	20.6691	20.8167	21.467	19.6016	22.132	20.9029	19.9505	7.13813	18.628	20.7591	19.1249	11.4229	11.4229	10.2115	8.133	26.6248	26.7339	19.8733	20.7287	18.7075	19.3934	21.0152	21.248	20.405	21.1415	19.9946	9.26369	0	0	19.7487	20.6961	20.9307	12.5097	19.7038	0	8.80639	18.2726	20.5027
IGKV2D-26	0.0315455	26.9876	0.169364	0.865748	0.925572	-6.25378	80	64	27.627	27.2302	26.0058	27.5581	26.1724	26.1499	24.6268	25.6318	25.7736	27.3208	26.457	26.3546	26.8774	26.3414	26.1499	26.0322	28.1335	28.1631	25.94	25.4123	26.5505	26.4066	23.2264	26.8292	27.7024	27.4846	24.1227	25.8104	26.9727	27.0956	28.1335	27.7732	28.4833	28.5346	28.7877	28.2615	27.9221	27.1191	25.784	27.0231	28.1944
KRT34	0.0705745	22.8819	0.166355	0.868111	0.925906	-6.25427	80	64	22.1128	22.8726	23.687	23.407	22.905	22.5132	21.7342	23.5141	23.1078	22.9863	22.4649	22.2784	22.2957	22.9863	23.3072	23.5903	24.1712	23.8554	22.2603	22.4817	23.6161	23.5393	22.6899	23.4204	22.4009	22.5955	22.4649	22.6274	24.1583	24.6153	23.9464	23.5903	23.8688	24.0883	19.1249	18.3664	17.7494	20.2256	23.5005	23.1953	24.3358
ALDOC	-0.0485964	23.2951	-0.16609	0.868319	0.925906	-6.25431	80	64	24.9083	25.0123	24.673	24.5877	22.8873	23.0365	24.7085	24.3358	24.9214	23.8688	24.7976	24.5273	24.883	24.8312	25.6592	24.759	23.4462	23.3947	25.3719	25.4965	23.9595	24.686	25.2301	24.6377	23.1953	24.2977	24.2467	23.9075	23.9997	24.4557	21.9667	24.0373	24.4423	24.0514	20.8471	23.7806	22.6274	22.6899	22.905	22.3288	21.7342
PRTN3	-0.0610101	26.006	-0.157907	0.874752	0.928654	-6.2556	80	64	26.2829	28.2458	28.7314	24.5036	28.8308	26.054	25.6445	26.7247	24.7864	27.8477	29.4086	24.0993	28.9144	28.7684	23.7145	29.8581	24.9984	22.9222	27.627	27.3867	25.2661	25.4965	24.1227	25.2911	30.2586	29.3091	28.893	29.4353	27.1548	29.0917	28.6153	28.8699	29.757	24.2977	23.6575	23.0365	29.4353	30.0203	24.206	29.1593	29.4573
IGHV3-11	0.0306764	26.657	0.156668	0.875726	0.928654	-6.25579	80	64	26.8292	25.5108	26.2773	26.6838	25.4615	27.8923	26.3189	27.029	26.8544	25.8822	27.058	26.9492	25.6833	24.6504	26.4179	25.8931	26.8476	26.9296	19.4226	22.7322	24.8893	25.2172	26.1499	26.2601	26.2829	26.1385	27.3589	27.4846	26.457	24.759	26.8078	26.9422	26.2242	26.012	28.3425	27.0158	27.3208	28.0811	27.4004	28.2986	27.627
IGHV3-21	0.0306764	26.657	0.156668	0.875726	0.928654	-6.25579	80	64	26.8292	25.5108	26.2773	26.6838	25.4615	27.8923	26.3189	27.029	26.8544	25.8822	27.058	26.9492	25.6833	24.6504	26.4179	25.8931	26.8476	26.9296	19.4226	22.7322	24.8893	25.2172	26.1499	26.2601	26.2829	26.1385	27.3589	27.4846	26.457	24.759	26.8078	26.9422	26.2242	26.012	28.3425	27.0158	27.3208	28.0811	27.4004	28.2986	27.627
PLBD1	-0.0348693	23.771	-0.156523	0.87584	0.928654	-6.25581	80	64	22.8726	23.077	21.7342	21.8078	22.8726	22.5955	22.2957	22.5788	23.0924	23.018	22.8011	22.658	22.6899	22.9386	22.8159	23.1402	21.9667	21.6031	26.2242	26.0658	22.0587	22.1515	22.658	22.5291	21.8078	22.3119	22.9863	22.4169	22.4817	23.077	23.2264	23.3658	24.3858	27.7311	25.4728	23.0027	23.0365	23.5005	22.6738	22.5132	22.8726
F2	0.024704	29.4153	0.15561	0.876559	0.928654	-6.25595	80	64	30.5017	30.7663	29.2627	29.5283	29.0227	29.0227	31.1455	30.9786	30.8041	29.9942	30.3908	31.0204	30.5017	30.5017	30.0555	30.0203	30.2875	30.2586	28.148	27.7884	30.0203	29.8327	30.2276	30.3185	29.9661	29.9661	29.8066	30.2875	29.9367	29.885	30.3185	30.0203	29.9942	30.0861	30.1211	30.0203	30.1567	29.5793	29.757	29.8066	30.7251
CP	0.0170712	31.5907	0.147743	0.882753	0.934009	-6.25711	80	64	32.0479	32.0479	30.9786	31.4763	31.8636	31.9879	31.6426	31.7505	31.5931	31.4763	32.1679	32.2334	31.8636	31.7505	32.6746	32.4161	31.5363	31.2309	29.3337	29.5043	32.1095	31.6964	32.1095	31.8054	32.4741	32.0479	32.0479	32.0479	31.8636	31.8636	31.3734	31.3276	32.1679	32.1095	31.3276	31.5931	31.8636	32.1679	32.1095	32.353	32.0479
IGHV3-23	-0.0269989	27.483	-0.145521	0.884504	0.934656	-6.25743	80	64	28.893	28.1177	28.8308	29.3091	27.759	28.3344	27.058	27.2693	27.1681	28.3996	28.0631	28.1177	28.4833	28.5929	27.5433	27.8608	28.5745	28.5745	27.6896	27.7732	27.4286	27.5997	28.1631	27.6143	27.716	27.9523	28.5528	29.116	28.3674	28.3505	28.0631	27.9684	27.7456	28.049	28.2807	28.2458	28.4324	27.9221	28.3674	26.1499	27.9221
IGLC6	0.0290876	29.7489	0.143364	0.886203	0.935247	-6.25773	80	64	30.3908	29.2627	29.1998	27.1071	30.0861	26.5623	29.9083	30.8041	29.7817	30.3185	30.7663	29.757	30.8041	29.001	29.2856	29.0227	28.7684	28.517	27.2693	27.6143	29.1998	29.5283	29.5566	30.8462	29.0676	30.5384	29.9942	30.2586	29.6019	30.8918	32.0479	28.9144	31.7505	29.0917	30.5017	29.9083	30.5739	30.7251	30.4293	29.6797	30.5017
sp|P01624|KV306_HUMAN Ig kappa chain V-III region POM OS=Homo sapiens PE=1 SV=1	-0.028454	27.7116	-0.141346	0.887795	0.935722	-6.25801	80	64	26.6248	26.8876	28.4676	29.001	27.4986	27.627	27.696	27.9152	27.8403	27.5845	26.6988	26.5277	25.784	25.4123	27.6143	27.716	26.4934	27.5581	22.9722	23.266	27.1822	27.0709	23.6025	28.2807	27.5997	27.8923	29.3337	29.7308	26.5043	26.3902	27.3208	26.6483	27.7884	28.4833	25.6318	28.9144	28.3674	28.2807	28.0162	28.2277	28.636
C4BPA	-0.0186882	30.5229	-0.136126	0.891912	0.93813	-6.25871	80	64	31.2852	31.2852	31.1455	30.7251	30.6844	30.4696	31.104	29.8066	30.1211	30.3908	30.9786	30.9305	30.7251	30.9786	30.7663	30.9305	31.4763	31.3734	31.104	31.7505	28.9825	31.062	31.1455	30.1211	31.062	29.7817	30.2276	30.8462	30.2586	30.2875	30.1211	31.1893	29.2856	29.1593	29.7087	30.9786	30.9786	31.1455	30.8041	29.0455	29.5043
KPNB1	0.117208	15.5012	0.134927	0.892859	0.93813	-6.25887	78	62	17.6412	11.2909	11.8184	11.2909	15.2431	16.335	12.9626	11.2909	12.4133	9.26369	17.3533	10.7184	12.278	10.2115	11.4229	11.4229	16.9432	8.133	15.6523	18.3664	10.2115	13.0197	17.8573	0	19.1731	10.787	13.5027	12.1286	15.9274	16.2178	0	15.385	20.2256	22.6106	18.2726	19.5508	9.5861	20.037	8.80639	18.7075	11.0608
sp|P01598|KV106_HUMAN Ig kappa chain V-I region EU OS=Homo sapiens PE=1 SV=1	-0.0291633	28.8851	-0.133821	0.893731	0.93813	-6.25901	80	64	29.0227	29.0676	30.4696	30.5739	29.7087	29.8581	29.0455	28.9369	29.0227	29.8327	28.7877	28.7314	29.6797	29.7087	29.6019	29.3853	29.7817	29.6257	26.33	26.5043	28.8699	29.2213	30.0861	30.6102	29.5283	29.757	30.5739	29.0455	29.885	29.8581	30.5017	30.3185	28.7684	28.6723	27.8154	28.3505	27.9977	27.8154	27.7311	27.4715	28.148
KRT4	0.0237696	26.1469	0.130465	0.896381	0.93813	-6.25944	80	64	25.4123	25.6445	25.5976	25.4508	25.5976	25.6445	25.6964	25.745	25.4615	26.2829	27.759	27.5713	25.0644	25.2172	26.9492	27.1191	25.4728	25.4965	28.0977	28.2107	27.7024	27.7024	25.8822	25.8342	26.4179	26.3189	25.4728	25.745	26.2601	26.4447	26.2601	26.7118	27.2449	27.457	25.9796	26.0058	25.2061	25.7582	25.1426	24.9984	25.3719
TAGLN2	0.143661	20.9189	0.130176	0.896609	0.93813	-6.25948	80	59	25.4852	25.745	26.1724	26.1499	24.9473	24.5036	27.4846	23.8814	25.9665	25.1562	25.3387	25.5218	25.9796	26.6838	21.425	24.5159	19.9946	25.9535	0	0	27.4004	26.5164	26.0658	19.7957	25.4123	10.787	19.9946	12.1286	25.1815	25.1929	0	0	24.3961	7.13813	24.7211	24.3858	26.3189	27.058	24.5159	25.1426	27.2449
GDI1	0.145068	16.7021	0.129753	0.896943	0.93813	-6.25953	75	60	23.5264	22.8417	22.5291	20.9307	15.9274	23.7402	24.4309	24.5877	22.4338	21.6031	22.4169	22.562	23.8306	23.0365	22.6106	20.8744	19.8733	19.8355	14.9567	19.3391	24.3858	22.077	23.6575	18.2253	24.0758	22.4485	23.9997	26.0182	22.8011	21.5836	22.2603	17.967	11.3584	7.13813	11.2909	12.5097	9.5861	21.0403	21.5836	22.8562	25.2544
IGKV3-15	0.0251485	27.7204	0.123645	0.901769	0.93876	-6.26029	80	64	26.9122	27.0709	28.4833	29.0227	27.6432	27.7456	27.7311	27.9827	27.9082	27.6143	26.8995	26.7118	25.9665	25.7736	27.7024	27.7732	26.5164	27.5845	22.0933	22.6106	27.2449	27.1822	24.1113	28.2986	27.6432	27.9221	29.4086	29.7817	26.6727	26.4179	27.3867	26.6838	27.9377	28.5002	26.5505	28.9369	28.636	28.2615	28.18	28.2458	28.6723
APOA4	0.0176987	30.3885	0.122871	0.902381	0.93876	-6.26038	80	64	30.6844	30.6455	31.0204	30.9305	29.885	30.0203	31.0204	30.6844	30.7663	28.893	29.8066	29.6512	29.9083	29.9661	30.1211	30.1567	31.2309	31.1893	27.1681	27.0847	31.104	30.8462	30.5017	30.4696	30.0203	30.0203	29.3853	29.9661	30.4696	30.5384	29.9367	29.8066	30.9305	31.1455	30.6844	30.6455	30.2875	29.7087	30.1919	30.3556	31.6426
F13B	0.0136687	25.2519	0.12262	0.902579	0.93876	-6.26041	80	64	25.2172	25.2544	24.9473	24.6153	25.3613	25.4248	25.9665	25.5218	25.4508	24.8312	25.4965	25.1029	25.0248	25.0777	25.2911	25.0915	25.1815	25.2661	23.793	23.5639	25.8104	25.2911	25.7582	25.386	23.1692	24.3108	24.4423	24.5273	26.2491	26.9492	24.6268	24.4196	25.5853	25.8822	25.3504	25.4728	24.759	25.0509	25.0644	24.6611	25.4728
LCAT	-0.0519893	21.7418	-0.118559	0.90579	0.93876	-6.26088	80	64	23.1953	23.1545	22.4338	22.7076	22.0196	22.5788	23.1402	22.7076	22.6738	22.658	23.1813	22.6274	23.407	23.5393	23.1078	23.6161	10.2115	20.037	21.2247	21.0659	23.3211	23.3211	23.8554	22.7247	22.7707	22.6899	23.6726	23.4868	22.077	21.8272	21.6669	21.9855	22.0043	22.0381	23.5264	23.9194	23.1953	23.3072	23.7145	23.3491	23.1238
IGLV9-49	-0.0276159	24.6873	-0.118503	0.905835	0.93876	-6.26089	80	64	23.8554	23.8306	24.2467	24.0119	23.4732	24.5273	24.4196	23.9595	24.0373	24.7211	25.2172	24.2467	24.759	24.7976	24.8696	24.9214	24.1828	24.2836	22.8873	22.3119	23.5264	24.9984	23.5639	25.3504	24.2705	24.8696	24.2331	23.3491	23.4204	23.4868	24.7464	24.6968	23.9595	23.818	22.7247	23.018	24.0643	22.7707	22.0043	25.3613	22.1704
IGLV2-11	0.0255894	26.8053	0.118294	0.906	0.93876	-6.26092	80	64	27.0847	26.9122	27.5151	27.7456	26.8078	26.5749	26.5277	26.3189	24.3858	26.924	27.1071	26.9974	26.7339	26.4313	26.2242	26.33	27.3332	27.2815	24.1113	23.3211	25.9665	25.9935	26.8876	26.6248	27.1822	26.8408	27.2183	27.2932	25.4508	25.6964	28.0311	28.3674	26.127	26.043	26.043	25.9143	23.9861	25.1294	25.2061	24.9871	23.5903
PSMA2	-0.126634	15.4374	-0.117616	0.906536	0.93876	-6.26099	78	60	10.787	11.2909	24.883	11.2909	0	19.2854	12.9626	11.2909	12.4133	9.26369	7.13813	10.7184	27.8923	27.716	27.6432	19.1249	20.8167	20.8167	24.0883	24.563	10.2115	13.0197	11.2909	0	12.6	25.87	13.5027	22.9576	8.80639	9.26369	0	0	11.3584	23.8814	11.2909	12.5097	9.5861	16.7896	16.2178	19.7038	11.0608
RNASE3	0.0910459	20.7587	0.117403	0.906705	0.93876	-6.26102	79	64	23.9997	23.6726	24.3961	23.6025	22.8562	22.8276	23.5393	22.4485	23.1545	24.2836	20.4729	19.7038	21.425	21.5397	23.8554	24.5036	23.8306	24.8312	30.5384	30.3908	23.1402	23.9331	23.6445	24.1583	24.2331	24.206	23.0365	21.9667	25.0509	24.2836	24.5036	23.6307	17.967	22.0587	23.4462	21.6892	22.6439	22.8417	19.3934	23.7402	22.8276
F9	0.0501971	21.2905	0.111608	0.91129	0.942317	-6.26166	80	64	22.4649	22.5788	22.1891	22.9386	20.9842	21.8866	22.5476	21.8272	21.8078	22.8276	22.132	22.6899	21.8078	22.2603	21.9045	22.7556	21.467	21.425	23.2264	20.604	19.5508	20.3653	22.8562	21.6892	22.4338	22.132	22.8873	22.8011	20.6961	21.1956	21.8866	22.0933	22.3466	22.1891	23.2378	23.3658	22.8011	22.0933	22.2425	22.8417	22.658
sp|P01763|HV302_HUMAN Ig heavy chain V-III region WEA OS=Homo sapiens PE=1 SV=1	0.058455	24.2131	0.106051	0.91569	0.945674	-6.26225	80	63	22.9863	21.9855	22.8726	22.7854	23.1813	27.6738	21.6031	21.5162	19.9505	23.1692	21.5162	21.8078	23.1238	22.3823	22.9222	23.5005	23.6025	23.077	15.2431	0	10.2115	21.9255	22.1128	22.3823	23.9331	23.894	24.4902	24.1355	21.1956	21.5397	23.9194	24.0643	21.6892	21.6457	27.8015	23.7145	23.5639	27.6738	20.4569	26.8716	22.2603
KRT33A	0.0716246	20.0342	0.104039	0.917283	0.946129	-6.26245	79	64	21.5622	22.6106	21.425	21.3532	21.0152	22.5291	20.9584	21.425	21.3757	21.248	22.5132	20.5027	19.7038	22.7398	21.4947	21.7528	19.1249	20.9842	22.6106	22.6899	21.5836	21.6669	21.467	21.0152	20.4407	21.0922	21.467	20.9307	22.7556	22.5788	22.8562	23.1402	19.3391	18.9991	20.405	20.2964	20.3653	21.627	20.6691	20.405	20.0802
CD44	-0.02608	22.5025	-0.102377	0.9186	0.946297	-6.26262	80	64	22.1891	22.4485	23.0027	22.4817	22.2957	22.8159	22.6738	23.3072	24.1355	21.2247	22.6274	22.3631	21.7342	22.2072	24.1465	24.1933	22.3631	22.5788	22.8276	23.6161	23.8065	23.4868	23.3354	23.1545	23.7806	23.2797	22.132	23.3947	22.2425	23.687	21.0922	22.3823	23.9194	23.894	22.6106	22.7076	22.5476	23.9331	25.0123	22.6274	22.562
NPM1	-0.0186237	24.673	-0.0970929	0.922788	0.949418	-6.26313	80	64	24.0993	24.7341	24.6504	24.2194	24.7341	22.4992	24.206	23.2106	23.5639	25.4965	23.9861	25.3719	25.4615	25.4728	23.8814	23.8306	25.0248	24.8456	26.2964	25.8822	25.7582	25.1671	25.1426	25.4508	25.5488	23.3211	25.2172	24.8084	24.563	25.0123	25.0509	24.1828	25.8342	25.9037	25.386	25.386	25.0248	25.1929	25.2911	25.0123	24.9745
CPN2	0.0119005	26.7362	0.0935383	0.925606	0.951124	-6.26346	80	64	26.8876	26.6119	27.7311	26.924	25.8931	26.2964	27.0349	27.4429	27.6586	27.058	27.0084	26.8292	26.8657	26.6483	26.7464	26.5164	27.3452	26.4685	25.8822	25.0123	28.0977	27.8923	27.4429	27.2815	27.7456	27.2568	26.457	26.5505	26.3672	26.4066	26.0785	25.4374	26.539	27.0847	27.4986	24.9616	26.8774	26.9122	27.1822	26.7464	28.2107
ICAM1	-0.0816459	18.5778	-0.0886111	0.929514	0.953945	-6.2639	79	61	22.2603	22.4338	11.8184	11.2909	19.4979	21.9045	20.405	21.275	21.166	21.166	20.9584	21.446	20.8167	10.2115	11.4229	22.2072	10.2115	19.7487	0	19.2302	10.2115	21.3757	20.1155	20.2621	20.3653	20.9307	20.6691	20.8744	18.5467	22.0381	0	21.1169	20.405	17.7494	22.1128	20.9584	20.2621	22.3288	21.9255	23.293	19.7038
IGKV1-39	0.0300577	27.4965	0.0807304	0.935769	0.959163	-6.26455	80	64	28.4494	28.7108	29.568	29.8581	29.2627	29.4573	28.2986	28.3344	28.3077	29.1039	28.2107	28.2458	29.001	29.1891	28.893	28.7482	29.2416	29.0917	26.0599	26.2601	28.4409	28.6449	29.2856	29.7087	28.6903	29.1039	29.5793	25.1929	28.5637	28.5437	29.8066	29.4353	26.9727	26.8016	26.2096	26.7247	26.115	26.043	25.5613	25.4728	25.8036
tr|A0A0J9YVY3|A0A0J9YVY3_HUMAN Uncharacterized protein (Fragment) OS=Homo sapiens PE=4 SV=1	-0.0909669	20.3103	-0.0739679	0.941139	0.963463	-6.26505	79	62	10.787	19.7038	11.8184	21.166	22.4817	27.6586	21.0659	11.2909	12.4133	21.7528	20.1515	18.7755	12.278	10.2115	20.1155	20.7858	19.2854	8.133	15.2431	0	10.2115	20.604	18.9191	20.1877	21.1956	20.7591	19.9138	12.1286	16.4514	9.26369	19.4979	0	11.3584	7.13813	27.716	12.5097	18.628	27.5997	20.4569	26.8716	11.0608
C1QA	-0.00830037	26.2989	-0.0670163	0.946662	0.967909	-6.26553	80	64	26.054	26.8544	26.4934	26.4179	27.3068	27.0453	27.3734	27.3452	27.4846	26.5043	26.7697	26.8657	26.9727	27.1932	26.6356	26.2829	26.8292	26.7591	23.7806	24.4309	25.0644	25.0123	26.3071	26.127	25.9535	25.9935	26.054	25.9037	27.0453	26.9727	25.9264	25.9535	24.6611	24.9745	25.9037	26.0322	25.6592	26.0058	26.8995	26.8544	25.0248
PROCR	-0.059572	17.6452	-0.0574556	0.954262	0.974387	-6.26611	78	59	20.405	21.2247	19.3934	20.037	0	7.13813	20.2964	21.6669	12.4133	9.26369	7.13813	19.6547	20.6369	19.5508	20.3653	11.4229	10.2115	8.133	0	21.7914	21.627	13.0197	11.2909	21.9045	21.0922	21.4947	13.5027	12.1286	18.628	19.1249	18.3664	0	11.3584	19.7957	19.2854	20.6369	9.5861	0	19.6547	19.8733	19.9138
sp|P01612|KV120_HUMAN Ig kappa chain V-I region Mev OS=Homo sapiens PE=1 SV=1	0.0114394	24.2537	0.0553539	0.955933	0.974387	-6.26622	80	64	23.818	24.9083	25.3049	25.2431	24.2705	24.2582	22.9863	22.6274	24.0514	24.7341	23.9718	21.6669	24.6968	24.8188	23.9861	24.2467	25.1671	25.2172	21.1956	20.8167	23.6445	23.0508	24.6019	24.9473	24.673	24.6504	24.7085	24.7864	24.2194	24.4196	24.7211	24.686	24.3239	23.2513	23.4591	25.9796	23.9464	23.7806	23.6575	24.2194	23.8428
PRDX2	0.00808963	26.1087	0.0545627	0.956563	0.974387	-6.26627	80	64	25.9796	25.9037	26.5164	26.4313	24.9745	24.8956	26.8292	26.6727	26.8078	25.8461	26.3189	26.4179	25.4852	25.1671	25.9935	26.115	26.3414	27.3208	28.2107	26.8657	27.3452	26.7118	27.0847	26.9727	27.1071	27.4004	27.2302	26.9492	27.5151	25.9143	26.5888	26.5749	27.9082	27.759	26.6248	25.8461	25.1168	25.0379	26.3414	26.457	26.9854
B2M	0.00930873	25.1034	0.0484996	0.961385	0.977932	-6.26657	80	64	24.0883	25.0379	25.745	24.6377	25.3158	25.2172	25.5976	25.3387	25.2431	25.2661	24.7464	23.8306	25.5853	25.386	24.1355	24.2194	25.8461	25.7221	26.4313	26.7591	24.8188	24.3477	24.9473	24.9214	24.1355	25.1562	24.5389	25.0379	25.1294	25.5976	25.2061	25.0777	24.5507	24.2467	23.5903	24.4423	24.0993	24.5389	24.5389	25.2661	23.4868
HIST1H2BA	-0.0326877	19.0423	-0.0411933	0.967199	0.977932	-6.26689	80	63	10.787	19.2302	20.6691	11.2909	23.4333	24.0993	12.9626	11.2909	12.4133	9.26369	7.13813	10.7184	21.1415	20.2256	19.3934	19.9505	10.2115	8.133	28.2615	28.4324	17.8573	13.0197	11.2909	16.5415	12.6	10.787	13.5027	12.1286	21.3757	22.1515	22.5132	22.6738	11.3584	16.0603	11.2909	19.9505	17.0801	15.2431	16.6628	15.9274	17.967
HIST1H2BB	-0.0326877	19.0423	-0.0411933	0.967199	0.977932	-6.26689	80	63	10.787	19.2302	20.6691	11.2909	23.4333	24.0993	12.9626	11.2909	12.4133	9.26369	7.13813	10.7184	21.1415	20.2256	19.3934	19.9505	10.2115	8.133	28.2615	28.4324	17.8573	13.0197	11.2909	16.5415	12.6	10.787	13.5027	12.1286	21.3757	22.1515	22.5132	22.6738	11.3584	16.0603	11.2909	19.9505	17.0801	15.2431	16.6628	15.9274	17.967
HIST1H2BJ	-0.0326877	19.0423	-0.0411933	0.967199	0.977932	-6.26689	80	63	10.787	19.2302	20.6691	11.2909	23.4333	24.0993	12.9626	11.2909	12.4133	9.26369	7.13813	10.7184	21.1415	20.2256	19.3934	19.9505	10.2115	8.133	28.2615	28.4324	17.8573	13.0197	11.2909	16.5415	12.6	10.787	13.5027	12.1286	21.3757	22.1515	22.5132	22.6738	11.3584	16.0603	11.2909	19.9505	17.0801	15.2431	16.6628	15.9274	17.967
HIST1H2BO	-0.0326877	19.0423	-0.0411933	0.967199	0.977932	-6.26689	80	63	10.787	19.2302	20.6691	11.2909	23.4333	24.0993	12.9626	11.2909	12.4133	9.26369	7.13813	10.7184	21.1415	20.2256	19.3934	19.9505	10.2115	8.133	28.2615	28.4324	17.8573	13.0197	11.2909	16.5415	12.6	10.787	13.5027	12.1286	21.3757	22.1515	22.5132	22.6738	11.3584	16.0603	11.2909	19.9505	17.0801	15.2431	16.6628	15.9274	17.967
HIST2H2BE	-0.0326877	19.0423	-0.0411933	0.967199	0.977932	-6.26689	80	63	10.787	19.2302	20.6691	11.2909	23.4333	24.0993	12.9626	11.2909	12.4133	9.26369	7.13813	10.7184	21.1415	20.2256	19.3934	19.9505	10.2115	8.133	28.2615	28.4324	17.8573	13.0197	11.2909	16.5415	12.6	10.787	13.5027	12.1286	21.3757	22.1515	22.5132	22.6738	11.3584	16.0603	11.2909	19.9505	17.0801	15.2431	16.6628	15.9274	17.967
IGHV3-15	0.00476958	27.0588	0.0290899	0.976833	0.986457	-6.2673	80	64	27.1191	26.9613	27.2815	27.2183	27.0453	27.2302	26.8078	26.9613	24.8312	27.4846	27.2449	27.0349	27.1313	27.4986	27.3068	27.3734	26.9492	26.8544	23.5264	25.2431	26.2601	26.3189	27.4004	27.2183	25.1562	27.2932	28.1944	27.7024	26.8408	26.7339	27.4986	27.457	28.6903	28.7482	28.636	28.4676	28.5929	28.3674	25.6318	27.3452	28.893
PYGL	0.00621665	24.8484	0.0268027	0.978654	0.986836	-6.26736	80	64	24.3358	24.2836	24.4196	24.4423	23.8306	23.4333	21.5836	24.1227	24.0883	23.8065	24.2836	23.1692	22.3119	23.1078	24.9473	23.818	25.8572	25.2301	28.1335	27.5151	23.8428	23.5264	24.563	24.1828	25.2431	25.0248	24.5507	24.2582	26.4798	25.1294	24.9616	24.9616	28.7108	28.5745	24.563	24.5389	23.2378	21.5162	22.7854	25.0777	24.3596
XRCC5	0.0171959	21.1388	0.0241875	0.980737	0.986836	-6.26743	80	64	22.132	19.7487	20.1155	21.9045	19.3934	22.6106	21.5622	23.6726	21.7914	9.26369	7.13813	20.6691	22.6738	22.3631	23.3658	23.4462	22.0043	22.5132	20.3653	21.1169	10.2115	13.0197	19.3934	22.1128	24.0373	22.9863	24.3596	24.4781	8.80639	19.3934	23.018	23.4462	23.2264	23.2378	11.2909	12.5097	9.5861	22.658	23.0634	22.9722	29.0917
KRT85	0.00557497	23.7772	0.0240848	0.980818	0.986836	-6.26743	80	64	21.8175	22.1704	23.6726	23.7532	23.5639	23.5393	23.0508	21.9469	22.2249	23.9331	24.1465	24.1465	22.2603	22.0933	24.4196	22.9722	23.8814	23.818	25.0123	26.8183	23.5515	23.818	22.7556	22.9576	23.1078	23.6307	22.658	22.2425	23.1953	23.7532	24.0514	23.5515	24.1355	23.9861	23.0634	22.4649	22.7556	21.1169	22.6274	21.4947	21.7737
IGLV1-47	-0.00209505	23.5626	-0.0104411	0.991684	0.99571	-6.26766	80	64	24.8084	25.2172	25.0123	24.6611	22.7556	23.2378	23.3798	23.4591	24.2977	23.5515	24.2331	23.687	23.4204	22.9222	23.5005	23.2797	22.2784	26.2096	20.5889	20.8608	22.9576	22.9222	24.2582	22.6899	23.6025	23.7001	24.883	24.9083	23.818	24.2582	24.0264	24.4082	19.6284	23.5264	24.2331	24.673	23.1078	24.0993	25.1294	23.9194	22.6031
PRSS3	0.00898973	11.1319	0.00996007	0.992067	0.99571	-6.26766	72	56	10.787	11.2909	11.8184	11.2909	0	7.13813	12.9626	11.2909	12.4133	9.26369	7.13813	20.7858	12.278	10.2115	11.4229	11.4229	10.2115	8.133	20.9029	21.0152	10.2115	13.0197	11.2909	0	12.6	10.787	13.5027	12.1286	8.80639	9.26369	0	0	11.3584	7.13813	11.2909	12.5097	9.5861	0	8.80639	0	11.0608
CLIC1	0.00515206	22.6672	0.00795087	0.993667	0.996097	-6.26768	79	64	25.5218	23.1238	22.658	23.7672	24.1712	23.9595	25.2661	24.759	25.3613	20.3324	24.4082	23.9075	24.3858	24.5756	22.7247	25.0509	26.0058	25.6704	24.563	23.5005	24.4557	24.3596	21.8866	23.2264	24.1583	23.7402	24.0119	24.4309	8.80639	25.1029	24.8188	24.772	21.7914	19.2854	18.9991	24.9745	22.8562	22.8159	20.1515	25.2172	26.6988
HSPG2	0.00144949	24.7374	0.00542852	0.995676	0.996892	-6.2677	80	64	24.1227	22.9222	23.0634	24.3108	23.1692	23.407	24.8696	24.5756	24.759	24.3961	25.2762	24.9083	23.6726	23.0634	24.1933	24.3858	23.7532	23.5639	20.1515	15.0331	25.1562	25.0248	24.3108	24.4423	24.5273	24.8575	23.4732	23.4732	23.8688	23.9861	24.0119	24.759	26.0785	26.3902	25.2762	24.6968	27.1313	25.9796	25.4965	25.6704	25.3158
ACTA1	-0.000139945	28.0718	-0.000781009	0.999378	0.999378	-6.26771	80	64	27.3936	28.4082	28.0401	27.6509	29.8581	29.2213	28.8407	28.5002	28.1872	26.4179	28.9257	26.8936	26.5448	28.4586	28.1256	28.4918	28.5002	28.6631	28.6903	28.3674	28.148	28.8308	28.7781	28.8407	27.4357	28.6631	26.2307	26.6545	28.9918	28.9257	26.1851	26.3244	26.8995	26.4447	27.2631	26.9296	28.893	29.0455	29.6797	29.9367	25.9535
[truncated: 113 more columns]

## Sheet: b) KEGG
Nmatch	Ncat	genes	Pvalue	Des	Relative	Pvalue2	Nall	Nid	Nup	Ndown	Neq	Nnot	gnAll	gnId	gnUp	gnDown	gnEq	gnNot
5	50	GOT1;LDHA;LDHAL6B;LDHB;MAT2A	1.32194e-08	Cysteine_and_methionine_metabolism_	0.1	7.87879	43	11	4	1	6	32	GOT1 GOT2 TAT BHMT CBS CDO1 CTH AMD1 DNMT3A DNMT3B DNMT1 ENOPH1 LDHAL6A LDHAL6B LDHA LDHB LDHC MAT2B MDH1 MDH2 MTR MAT1A MAT2A MTAP MRI1 APIP ADI1 IL4I1 AHCYL1 AHCYL2 AHCY SDS SDSL SRM SMS MPST TST HEL-S-61p NA DKFZp727E011 DKFZp686G18136 HEL-S-133P HEL-S-32	AHCY GOT1 GOT2 LDHA LDHAL6A LDHAL6B LDHB LDHC MAT2A MDH1 MDH2	LDHA LDHAL6B LDHB MAT2A	GOT1	AHCY GOT2 LDHAL6A LDHC MDH1 MDH2	TAT BHMT CBS CDO1 CTH AMD1 DNMT3A DNMT3B DNMT1 ENOPH1 MAT2B MTR MAT1A MTAP MRI1 APIP ADI1 IL4I1 AHCYL1 AHCYL2 SDS SDSL SRM SMS MPST TST HEL-S-61p NA DKFZp727E011 DKFZp686G18136 HEL-S-133P HEL-S-32
6	103	ALDH9A1;FBP1;LDHA;LDHAL6B;LDHB;PGK2	4.25974e-08	Glycolysis_/_Gluconeogenesis_	0.0582524	7.37062	77	20	6	0	14	57	ACSS1 ACSS2 ADH1A ADH1B ADH1C ADH4 ADH6 ADH7 ADH5 ADPGK AKR1A1 ALDH1A3 ALDH1B1 ALDH3A1 ALDH3A2 ALDH3B1 ALDH3B2 ALDH7A1 ALDH9A1 ALDH2 ALDOA ALDOB ALDOC DLD ENO1 ENO3 ENO2 FBP1 FBP2 GAPDHS GAPDH G6PC2 G6PC3 G6PC GPI GALM HKDC1 HK1 HK2 HK3 GCK PKM PKLR LDHAL6A LDHAL6B LDHA LDHB LDHC MINPP1 DLAT PDHA2 PDHA1 PDHB PCK1 PCK2 PFKL PFKM PFKP PGAM1 PGAM2 PGAM4 PGK1 PGK2 PGM1 PGM2 BPGM TPI1 HEL-S-165mP HEL-…	ALDH9A1 ALDOA ALDOC ENO1 ENO2 ENO3 FBP1 GAPDH GPI LDHA LDHAL6A LDHAL6B LDHB LDHC MINPP1 PGK1 PGK2 PGM2 PKM TPI1	ALDH9A1 FBP1 LDHA LDHAL6B LDHB PGK2		ALDOA ALDOC ENO1 ENO2 ENO3 GAPDH GPI LDHAL6A LDHC MINPP1 PGK1 PGM2 PKM TPI1	ACSS1 ACSS2 ADH1A ADH1B ADH1C ADH4 ADH6 ADH7 ADH5 ADPGK AKR1A1 ALDH1A3 ALDH1B1 ALDH3A1 ALDH3A2 ALDH3B1 ALDH3B2 ALDH7A1 ALDH2 ALDOB DLD FBP2 GAPDHS G6PC2 G6PC3 G6PC GALM HKDC1 HK1 HK2 HK3 GCK PKLR DLAT PDHA2 PDHA1 PDHB PCK1 PCK2 PFKL PFKM PFKP PGAM1 PGAM2 PGAM4 PGM1 BPGM HEL-S-165mP HEL-S-87p HK1-tb HEL-S-117 HEL-S-162eP HEL-S-68p NA HEL-S-133P HEL-S-30 HEL-S-49
4	62	ALDH9A1;LDHA;LDHAL6B;LDHB	1.73886e-06	Pyruvate_metabolism_	0.0645161	5.75973	44	9	4	0	5	35	ACACA ACACB ACOT12 ACSS1 ACSS2 ACYP1 ACYP2 ALDH1B1 ALDH3A2 ALDH7A1 ALDH9A1 ALDH2 DLD FH HAGH GRHPR HAGHL PKM PKLR LDHAL6A LDHAL6B LDHA LDHB LDHC LDHD GLO1 ME2 ME3 ME1 MDH1 MDH2 DLAT PDHA2 PDHA1 PDHB PCK1 PCK2 PC ACAT2 ACAT1 HEL-S-133P HEL-S-30 NA HEL-S-32	ALDH9A1 LDHA LDHAL6A LDHAL6B LDHB LDHC MDH1 MDH2 PKM	ALDH9A1 LDHA LDHAL6B LDHB		LDHAL6A LDHC MDH1 MDH2 PKM	ACACA ACACB ACOT12 ACSS1 ACSS2 ACYP1 ACYP2 ALDH1B1 ALDH3A2 ALDH7A1 ALDH2 DLD FH HAGH GRHPR HAGHL PKLR LDHD GLO1 ME2 ME3 ME1 DLAT PDHA2 PDHA1 PDHB PCK1 PCK2 PC ACAT2 ACAT1 HEL-S-133P HEL-S-30 NA HEL-S-32
3	47	LDHA;LDHAL6B;LDHB	1.63145e-05	Propanoate_metabolism_	0.0638298	4.78743	33	5	3	0	2	28	ACACA ACACB ACADM ACSS1 ACSS2 ACSS3 MLYCD HADHA ECHDC1 ECHS1 EHHADH ABAT HIBCH LDHAL6A LDHAL6B LDHA LDHB LDHC MCEE ALDH6A1 MUT PCCA PCCB SUCLG1 SUCLA2 SUCLG2 TUBA8 ACAT2 ACAT1 NA HEL-S-133P DKFZp564P2062 DKFZp686M24262	LDHA LDHAL6A LDHAL6B LDHB LDHC	LDHA LDHAL6B LDHB		LDHAL6A LDHC	ACACA ACACB ACADM ACSS1 ACSS2 ACSS3 MLYCD HADHA ECHDC1 ECHS1 EHHADH ABAT HIBCH MCEE ALDH6A1 MUT PCCA PCCB SUCLG1 SUCLA2 SUCLG2 TUBA8 ACAT2 ACAT1 NA HEL-S-133P DKFZp564P2062 DKFZp686M24262
3	85	HSP90AA1;HSP90AB1;HSP90B1	0.000168839	NOD-like_receptor_signaling_pathway_	0.0352941	3.77253	61	3	2	1	0	58	PYCARD NAIP BIRC2 BIRC3 CARD18 CARD6 CARD8 CARD9 CASP1 CASP5 CASP8 CCL2 CCL5 CXCL2 HSP90B1 CXCL1 HSP90AA1 HSP90AB1 NFKBIA NFKBIB CHUK IKBKB IL18 IL1B IL6 CXCL8 ERBB2IP MAP3K7 MEFV MAPK1 MAPK3 MAPK8 MAPK9 MAPK10 MAPK11 MAPK12 MAPK13 MAPK14 NLRP1 NLRP3 IKBKG NFKB1 NLRC4 NOD1 NOD2 PSTPIP1 PYDC1 RIPK2 SUGT1 TAB1 TAB2 TAB3 RELA TNFAIP3 TNF TRAF6 TRIP6 HEL-S-125m MAP3K7IP1 EL52 NA	HSP90AA1 HSP90AB1 HSP90B1	HSP90AA1 HSP90AB1	HSP90B1		PYCARD NAIP BIRC2 BIRC3 CARD18 CARD6 CARD8 CARD9 CASP1 CASP5 CASP8 CCL2 CCL5 CXCL2 CXCL1 NFKBIA NFKBIB CHUK IKBKB IL18 IL1B IL6 CXCL8 ERBB2IP MAP3K7 MEFV MAPK1 MAPK3 MAPK8 MAPK9 MAPK10 MAPK11 MAPK12 MAPK13 MAPK14 NLRP1 NLRP3 IKBKG NFKB1 NLRC4 NOD1 NOD2 PSTPIP1 PYDC1 RIPK2 SUGT1 TAB1 TAB2 TAB3 RELA TNFAIP3 TNF TRAF6 TRIP6 HEL-S-125m MAP3K7IP1 EL52 NA
5	254	CAPN1;HSP90AA1;HSP90AB1;HSP90B1;P4HB	0.000174551	Protein_processing_in_endoplasmic_reticulum_	0.019685	3.75808	187	18	3	2	13	170	AMFR ATF4 ATF6 ATF6B ATXN3L ATXN3 BAG1 BAG2 BAK1 BCAP31 BAX BCL2 CALR CANX CAPN1 CAPN2 CASP12 STUB1 CKAP4 CRYAA CRYAB CUL1 DAD1 DDIT3 DERL1 DERL2 DERL3 DNAJB11 DNAJB12 DNAJC10 DNAJC5B DNAJC5G DNAJA1 DNAJA2 DNAJB1 DNAJB2 DNAJC1 DNAJC3 DNAJC5 EIF2AK1 EIF2AK2 EIF2AK3 EIF2AK4 EDEM1 EDEM2 EDEM3 HSP90B1 ERLEC1 ERN1 ERO1L ERO1LB ERP29 FBXO2 FBXO6 GANAB PRKCSH HSPA5 HERPUD1 HSPBP1 HSPH1 HSPA1L HSPA4L HSP…	CALR CAPN1 ERN1 HSP90AA1 HSP90AB1 HSP90B1 HSPA1A HSPA1L HSPA2 HSPA5 HSPA6 HSPA8 MAN1A1 P4HB PDIA3 PDIA4 PDIA6 PRKCSH	HSP90AA1 HSP90AB1 P4HB	CAPN1 HSP90B1	CALR ERN1 HSPA1A HSPA1L HSPA2 HSPA5 HSPA6 HSPA8 MAN1A1 PDIA3 PDIA4 PDIA6 PRKCSH	AMFR ATF4 ATF6 ATF6B ATXN3L ATXN3 BAG1 BAG2 BAK1 BCAP31 BAX BCL2 CANX CAPN2 CASP12 STUB1 CKAP4 CRYAA CRYAB CUL1 DAD1 DDIT3 DERL1 DERL2 DERL3 DNAJB11 DNAJB12 DNAJC10 DNAJC5B DNAJC5G DNAJA1 DNAJA2 DNAJB1 DNAJB2 DNAJC1 DNAJC3 DNAJC5 EIF2AK1 EIF2AK2 EIF2AK3 EIF2AK4 EDEM1 EDEM2 EDEM3 ERLEC1 ERO1L ERO1LB ERP29 FBXO2 FBXO6 GANAB HERPUD1 HSPBP1 HSPH1 HSPA4L HSPA1B HYOU1 EIF2S1 LMAN1L LMAN1 LMAN2 MAP3K5 M…
4	170	GSTP1;HSP90AA1;HSP90AB1;HSP90B1	0.000228854	Prostate_cancer_	0.0235294	3.64044	98	5	2	2	1	93	AKT1 AKT2 AKT3 AR ARAF ATF4 BAD BCL2 BRAF CASP9 CREBBP CCND1 CCNE1 CCNE2 CDK2 CDKN1A CDKN1B CREB3L1 CREB3L2 CREB3L3 CREB3L4 CREB1 CREB3 CREB5 CTNNB1 E2F1 E2F2 E2F3 EGFR EGF HSP90B1 EP300 ERBB2 FGFR1 FGFR2 FOXO1 GRB2 GSK3B GSTP1 HSP90AA1 HSP90AB1 IGF1R IGF1 NFKBIA CHUK IKBKB INSRR INS KLK3 LEF1 MDM2 MAPK1 MAPK3 MAP2K1 MAP2K2 MTOR IKBKG NFKB1 NKX3-1 TP53 PIK3R3 PIK3R1 PIK3R2 PDGFA PDGFB PDGFC PDGFD…	CTNNB1 GSTP1 HSP90AA1 HSP90AB1 HSP90B1	HSP90AA1 HSP90AB1	GSTP1 HSP90B1	CTNNB1	AKT1 AKT2 AKT3 AR ARAF ATF4 BAD BCL2 BRAF CASP9 CREBBP CCND1 CCNE1 CCNE2 CDK2 CDKN1A CDKN1B CREB3L1 CREB3L2 CREB3L3 CREB3L4 CREB1 CREB3 CREB5 E2F1 E2F2 E2F3 EGFR EGF EP300 ERBB2 FGFR1 FGFR2 FOXO1 GRB2 GSK3B IGF1R IGF1 NFKBIA CHUK IKBKB INSRR INS KLK3 LEF1 MDM2 MAPK1 MAPK3 MAP2K1 MAP2K2 MTOR IKBKG NFKB1 NKX3-1 TP53 PIK3R3 PIK3R1 PIK3R2 PDGFA PDGFB PDGFC PDGFD PDPK1 PDGFRA PDGFRB PIK3R5 PIK3CA PIK3…
3	99	C1QC;F12;FGB	0.000303398	Complement_and_coagulation_cascades_	0.030303	3.51799	73	47	2	1	44	27	SERPINA1 SERPINF2 A2M SERPINC1 BDKRB1 BDKRB2 C1QA C1QB C1QC C1R C1S C3AR1 C4BPA C4BPB C5AR1 CPB2 CD59 CFB CFD CFH CFI C2 C3 C4A C4B C4B_2 C5 C6 C7 C8A C8B C8G C9 CR1 CR2 CD55 F13A1 F13B F10 F11 F12 F5 F7 F8 F9 FGA FGB FGG SERPIND1 SERPING1 SERPINA5 KLKB1 KNG1 MASP1 MASP2 MBL2 CD46 SERPINE1 F2R PLG PROC PROS1 TFPI F3 F2 PLAT THBD PLAUR PLAU VWF NA HEL-S-78p HEL-S-62p	A2M C1QA C1QB C1QC C1R C1S C2 C3 C4A C4B C4BPA C4BPB C5 C6 C7 C8A C8B C8G C9 CFB CFD CFH CFI CPB2 F10 F11 F12 F13A1 F13B F2 F9 FGA FGB FGG KLKB1 KNG1 MBL2 PLG PROS1 SERPINA1 SERPINA5 SERPINC1 SERPIND1 SERPINE1 SERPINF2 SERPING1 VWF	F12 FGB	C1QC	A2M C1QA C1QB C1R C1S C2 C3 C4A C4B C4BPA C4BPB C5 C6 C7 C8A C8B C8G C9 CFB CFD CFH CFI CPB2 F10 F11 F13A1 F13B F2 F9 FGA FGG KLKB1 KNG1 MBL2 PLG PROS1 SERPINA1 SERPINA5 SERPINC1 SERPIND1 SERPINE1 SERPINF2 SERPING1 VWF	BDKRB1 BDKRB2 C3AR1 C5AR1 CD59 C4B_2 CR1 CR2 CD55 F5 F7 F8 MASP1 MASP2 CD46 F2R PROC TFPI F3 PLAT THBD PLAUR PLAU NA HEL-S-78p HEL-S-62p
3	110	GOT1;MAT2A;PGK2	0.00045304	Biosynthesis_of_amino_acids_	0.0272727	3.34386	89	16	2	1	13	73	AADAT GOT1 GOT2 ACO1 ACO2 ACY1 ALDH7A1 GPT GPT2 ALDOA ALDOB ALDOC ARG1 ARG2 ASL ASS1 TAT BCAT1 BCAT2 CBS CTH CS CPS1 ENO1 ENO3 ENO2 GAPDH GLUL SHMT1 SHMT2 IDH3A IDH3B IDH3G IDH1 IDH2 PKM PKLR MAT2B MTR MAT1A MAT2A NAGS OTC PYCR1 PYCR2 PYCRL ALDH18A1 PFKL PFKM PFKP PGAM1 PGAM2 PGAM4 PGK1 PGK2 PAH PRPS1 PRPS2 PRPS1L1 PC RPEL1 RPE RPIA SDS SDSL PHGDH PSPH PSAT1 TALDO1 TKTL1 TKTL2 TKT TPI1 HEL-S-51e …	ALDOA ALDOC ARG1 ENO1 ENO2 ENO3 GAPDH GOT1 GOT2 MAT2A PGK1 PGK2 PKM TALDO1 TKT TPI1	MAT2A PGK2	GOT1	ALDOA ALDOC ARG1 ENO1 ENO2 ENO3 GAPDH GOT2 PGK1 PKM TALDO1 TKT TPI1	AADAT ACO1 ACO2 ACY1 ALDH7A1 GPT GPT2 ALDOB ARG2 ASL ASS1 TAT BCAT1 BCAT2 CBS CTH CS CPS1 GLUL SHMT1 SHMT2 IDH3A IDH3B IDH3G IDH1 IDH2 PKLR MAT2B MTR MAT1A NAGS OTC PYCR1 PYCR2 PYCRL ALDH18A1 PFKL PFKM PFKP PGAM1 PGAM2 PGAM4 PAH PRPS1 PRPS2 PRPS1L1 PC RPEL1 RPE RPIA SDS SDSL PHGDH PSPH PSAT1 TKTL1 TKTL2 HEL-S-51e PIG59 HEL-S-87p HEL-S-5 HEL107 ASS HEL-S-26 NA DKFZp686P09201 HEL-S-162eP HEL-S-68p …
3	174	FBP1;GOT1;PGK2	0.00247928	Carbon_metabolism_	0.0172414	2.60567	124	19	2	1	16	105	PGD PGLS GOT1 GOT2 ACADM ACADS ACO1 ACO2 ACSS1 ACSS2 ADH5 ADPGK GPT GPT2 ALDOA ALDOB ALDOC SDHC CS CPS1 DAK SDHD DLD HADHA ECHS1 EHHADH ENO1 ENO3 ENO2 ESD FBP1 FBP2 FH GAPDH G6PD H6PD GPI GLDC AMT SHMT1 SHMT2 HIBCH HKDC1 HK1 HK2 HK3 GCK IDH3A IDH3B IDH3G IDH1 IDH2 PKM PKLR ME2 ME3 ME1 MCEE MDH1 MDH2 ALDH6A1 MTHFR MUT OGDH DLST DLAT PDHA2 PDHA1 PDHB OGDHL PCCA PCCB PFKL PFKM PFKP PGAM1 PGAM2 PGAM4…	ALDOA ALDOC ENO1 ENO2 ENO3 FBP1 GAPDH GOT1 GOT2 GPI MDH1 MDH2 PGD PGK1 PGK2 PKM TALDO1 TKT TPI1	FBP1 PGK2	GOT1	ALDOA ALDOC ENO1 ENO2 ENO3 GAPDH GOT2 GPI MDH1 MDH2 PGD PGK1 PKM TALDO1 TKT TPI1	PGLS ACADM ACADS ACO1 ACO2 ACSS1 ACSS2 ADH5 ADPGK GPT GPT2 ALDOB SDHC CS CPS1 DAK SDHD DLD HADHA ECHS1 EHHADH ESD FBP2 FH G6PD H6PD GLDC AMT SHMT1 SHMT2 HIBCH HKDC1 HK1 HK2 HK3 GCK IDH3A IDH3B IDH3G IDH1 IDH2 PKLR ME2 ME3 ME1 MCEE ALDH6A1 MTHFR MUT OGDH DLST DLAT PDHA2 PDHA1 PDHB OGDHL PCCA PCCB PFKL PFKM PFKP PGAM1 PGAM2 PGAM4 PRPS1 PRPS2 PRPS1L1 PC RGN RPEL1 RPE RPIA SDHA SDHB SDS SDSL PHGDH PS…
2	93	ALDH9A1;GOT1	0.00345188	Arginine_and_proline_metabolism_	0.0215054	2.46194	71	6	1	1	4	66	GOT1 GOT2 ACY1 ALDH1B1 ALDH3A2 ALDH4A1 ALDH7A1 ALDH9A1 ALDH2 LAP3 AOC1 MAOA MAOB ARG1 ARG2 ASL ASS1 AZIN2 CNDP1 CNDP2 CPS1 CARNS1 AMD1 ODC1 GLUD1 GLUD2 GAMT GATM GLUL GLS GLS2 HOGA1 CKB CKM CKMT2 CKMT1A CKMT1B NAGS NOS1 NOS2 NOS3 OAT OTC DAO P4HA1 P4HA2 P4HA3 PYCR1 PYCR2 PYCRL ALDH18A1 PRODH2 PRODH SAT1 SAT2 SMOX AGMAT SRM SMS L3HYPDH HEL-S-13 PIG59 HEL-S-20 ADC HEL-S-5 SAT ASS HEL-S-29 NA DKFZp6…	ALDH9A1 ARG1 CNDP1 CNDP2 GOT1 GOT2	ALDH9A1	GOT1	ARG1 CNDP1 CNDP2 GOT2	ACY1 ALDH1B1 ALDH3A2 ALDH4A1 ALDH7A1 ALDH2 LAP3 AOC1 MAOA MAOB ARG2 ASL ASS1 AZIN2 CPS1 CARNS1 AMD1 ODC1 GLUD1 GLUD2 GAMT GATM GLUL GLS GLS2 HOGA1 CKB CKM CKMT2 CKMT1A CKMT1B NAGS NOS1 NOS2 NOS3 OAT OTC DAO P4HA1 P4HA2 P4HA3 PYCR1 PYCR2 PYCRL ALDH18A1 PRODH2 PRODH SAT1 SAT2 SMOX AGMAT SRM SMS L3HYPDH HEL-S-13 PIG59 HEL-S-20 ADC HEL-S-5 SAT ASS HEL-S-29 NA DKFZp686G18136 DKFZp686O15119
2	93	NEFH;RAC1	0.00345188	Amyotrophic_lateral_sclerosis_(ALS)_	0.0215054	2.46194	56	3	2	0	1	53	ALS2 APAF1 BCL2L1 BAD BAX BCL2 BID PPP3R1 PPP3R2 CASP1 CASP3 CASP9 CASP12 CAT CCS CYCS DAXX DERL1 SLC1A2 GPX1 GRIA1 GRIA2 MAP3K5 MAPK11 MAPK12 MAPK13 MAPK14 MAP2K3 MAP2K6 NEFH NEFL NEFM GRIN2A GRIN2B GRIN2C GRIN2D GRIN1 NOS1 TP53 PRPH PPP3CA PPP3CB PPP3CC RAB5A RAC1 SOD1 TOMM40L TNF TNFRSF1A TNFRSF1B TOMM40 NR2A NA NMDAR2C HEL-S-44 NEF3	CAT NEFH RAC1	NEFH RAC1		CAT	ALS2 APAF1 BCL2L1 BAD BAX BCL2 BID PPP3R1 PPP3R2 CASP1 CASP3 CASP9 CASP12 CCS CYCS DAXX DERL1 SLC1A2 GPX1 GRIA1 GRIA2 MAP3K5 MAPK11 MAPK12 MAPK13 MAPK14 MAP2K3 MAP2K6 NEFL NEFM GRIN2A GRIN2B GRIN2C GRIN2D GRIN1 NOS1 TP53 PRPH PPP3CA PPP3CB PPP3CC RAB5A SOD1 TOMM40L TNF TNFRSF1A TNFRSF1B TOMM40 NR2A NA NMDAR2C HEL-S-44 NEF3
3	193	HSP90AA1;HSP90AB1;HSP90B1	0.00359692	Estrogen_signaling_pathway_	0.015544	2.44407	110	12	2	1	9	98	ADCY1 ADCY2 ADCY3 ADCY4 ADCY5 ADCY6 ADCY7 ADCY8 ADCY9 AKT1 AKT2 AKT3 GNAS ATF2 ATF4 ATF6B CALML3 CALML5 CALML6 CALM1 CALM2 CALM3 CREB3L1 CREB3L2 CREB3L3 CREB3L4 CREB1 CREB3 CREB5 EGFR HSP90B1 ESR1 ESR2 FKBP4 FKBP5 FOS GABBR1 GABBR2 GNAI1 GNAI2 GNAI3 GNAO1 GNAQ GPER1 GRB2 GRM1 HBEGF HSPA1L HSP90AA1 HSP90AB1 HSPA1A HSPA1B HSPA2 HSPA6 HSPA8 ITPR1 ITPR2 ITPR3 JUN PRKACA PRKACB PRKACG KCNJ3 KCNJ5 KCNJ…	CALM1 CALM3 HSP90AA1 HSP90AB1 HSP90B1 HSPA1A HSPA1L HSPA2 HSPA6 HSPA8 MMP2 MMP9	HSP90AA1 HSP90AB1	HSP90B1	CALM1 CALM3 HSPA1A HSPA1L HSPA2 HSPA6 HSPA8 MMP2 MMP9	ADCY1 ADCY2 ADCY3 ADCY4 ADCY5 ADCY6 ADCY7 ADCY8 ADCY9 AKT1 AKT2 AKT3 GNAS ATF2 ATF4 ATF6B CALML3 CALML5 CALML6 CALM2 CREB3L1 CREB3L2 CREB3L3 CREB3L4 CREB1 CREB3 CREB5 EGFR ESR1 ESR2 FKBP4 FKBP5 FOS GABBR1 GABBR2 GNAI1 GNAI2 GNAI3 GNAO1 GNAQ GPER1 GRB2 GRM1 HBEGF HSPA1B ITPR1 ITPR2 ITPR3 JUN PRKACA PRKACB PRKACG KCNJ3 KCNJ5 KCNJ6 KCNJ9 PRKCD MAPK1 MAPK3 MAP2K1 MAP2K2 NOS3 OPRM1 PIK3R3 PIK3R1 PIK3R…
2	97	C1QC;FCGR3B	0.00388606	Staphylococcus_aureus_infection_	0.0206186	2.41049	60	24	0	2	22	37	HLA-DRB1 C1QA C1QB C1QC C1R C1S C3AR1 C5AR1 CFB CFD CFH CFI C2 C3 C4A C4B C4B_2 C5 HLA-DMB HLA-DOA HLA-DOB HLA-DPA1 HLA-DPB1 HLA-DQA1 HLA-DQA2 HLA-DQB1 HLA-DRA HLA-DRB3 HLA-DRB4 HLA-DRB5 DSG1 FCAR FCGR2A FCGR2B FCGR2C FCGR3A FCGR3B FCGR1A FGG FPR1 FPR2 FPR3 ICAM1 IL10 ITGAL ITGAM ITGB2 KRT10 SELP MASP1 MASP2 MBL2 PLG PTAFR SELPLG DMA FPRL2 NA HEL-S-62p HLA-DMA	C1QA C1QB C1QC C1R C1S C2 C3 C4A C4B C5 CFB CFD CFH CFI DSG1 FCGR3A FCGR3B FGG ICAM1 ITGAM ITGB2 KRT10 MBL2 PLG		C1QC FCGR3B	C1QA C1QB C1R C1S C2 C3 C4A C4B C5 CFB CFD CFH CFI DSG1 FCGR3A FGG ICAM1 ITGAM ITGB2 KRT10 MBL2 PLG	HLA-DRB1 C3AR1 C5AR1 C4B_2 HLA-DMB HLA-DOA HLA-DOB HLA-DPA1 HLA-DPB1 HLA-DQA1 HLA-DQA2 HLA-DQB1 HLA-DRA HLA-DRB3 HLA-DRB4 HLA-DRB5 FCAR FCGR2A FCGR2B FCGR2C FCGR1A FPR1 FPR2 FPR3 IL10 ITGAL SELP MASP1 MASP2 PTAFR SELPLG DMA FPRL2 NA HEL-S-62p HLA-DMA
2	141	GSN;RAC1	0.0108954	Fc_gamma_R-mediated_phagocytosis_	0.0141844	1.96276	97	6	2	0	4	92	SCIN AKT1 AKT2 AKT3 AMPH ARPC1A ARPC1B ARF6 ARPC5L ARPC2 ARPC3 ARPC4 ARPC5 ASAP1 ASAP2 ASAP3 CDC42 CFL1 CFL2 CRKL CRK DOCK2 DNM2 FCGR2A FCGR2B FCGR3A FCGR1A GAB2 GSN HCK PRKCA PRKCB PRKCD PRKCE PRKCG RPS6KB1 RPS6KB2 SYK LAT LIMK1 LIMK2 PPAP2A PPAP2C PPAP2B LYN MARCKS MAPK1 MAPK3 MAP2K1 MARCKSL1 MYO10 NCF1 PIK3R3 PIK3R1 PIK3R2 PLA2G4A PLA2G4B PLA2G4D PLA2G4E PLA2G4F PAK1 PIK3R5 PIP5K1A PIP5K1B PIP…	ARPC2 ARPC4 CFL1 FCGR3A GSN RAC1	GSN RAC1		ARPC2 ARPC4 CFL1 FCGR3A	SCIN AKT1 AKT2 AKT3 AMPH ARPC1A ARPC1B ARF6 ARPC5L ARPC3 ARPC5 ASAP1 ASAP2 ASAP3 CDC42 CFL2 CRKL CRK DOCK2 DNM2 FCGR2A FCGR2B FCGR1A GAB2 HCK PRKCA PRKCB PRKCD PRKCE PRKCG RPS6KB1 RPS6KB2 SYK LAT LIMK1 LIMK2 PPAP2A PPAP2C PPAP2B LYN MARCKS MAPK1 MAPK3 MAP2K1 MARCKSL1 MYO10 NCF1 PIK3R3 PIK3R1 PIK3R2 PLA2G4A PLA2G4B PLA2G4D PLA2G4E PLA2G4F PAK1 PIK3R5 PIP5K1A PIP5K1B PIP5K1C PIK3CA PIK3CB PIK3CD PI…
2	148	C1QC;FCGR3B	0.0124125	Systemic_lupus_erythematosus_	0.0135135	1.90614	142	53	0	2	51	87	HLA-DRB1 ACTN1 ACTN2 ACTN3 ACTN4 C1QA C1QB C1QC C1R C1S CTSG CD28 CD40LG CD80 CD86 C2 C3 C4A C4B C4B_2 C5 C6 C7 C8A C8B C8G C9 HLA-DMB HLA-DOA HLA-DOB HLA-DPA1 HLA-DPB1 HLA-DQA1 HLA-DQA2 HLA-DQB1 HLA-DRA HLA-DRB3 HLA-DRB4 HLA-DRB5 ELANE FCGR2A FCGR3A FCGR3B FCGR1A HIST1H2AA HIST1H2AB HIST1H2AE HIST1H2AC HIST1H2AD HIST1H2AH HIST1H2AJ HIST1H2AG HIST1H2AI HIST1H2AK HIST1H2AL HIST1H2AM HIST2H2AA3 HIS…	ACTN1 ACTN2 ACTN3 ACTN4 C1QA C1QB C1QC C1R C1S C2 C3 C4A C4B C5 C6 C7 C8A C8B C8G C9 CTSG ELANE FCGR3A FCGR3B H2AFJ H3F3A H3F3C HIST1H2AB HIST1H2AC HIST1H2AD HIST1H2AG HIST1H2AH HIST1H2AJ HIST1H2BA HIST1H2BB HIST1H2BC HIST1H2BD HIST1H2BH HIST1H2BJ HIST1H2BK HIST1H2BL HIST1H2BM HIST1H2BN HIST1H2BO HIST1H3A HIST1H4A HIST2H2AA3 HIST2H2AC HIST2H2BE HIST2H2BF HIST2H3A HIST3H2A HIST3H3		C1QC FCGR3B	ACTN1 ACTN2 ACTN3 ACTN4 C1QA C1QB C1R C1S C2 C3 C4A C4B C5 C6 C7 C8A C8B C8G C9 CTSG ELANE FCGR3A H2AFJ H3F3A H3F3C HIST1H2AB HIST1H2AC HIST1H2AD HIST1H2AG HIST1H2AH HIST1H2AJ HIST1H2BA HIST1H2BB HIST1H2BC HIST1H2BD HIST1H2BH HIST1H2BJ HIST1H2BK HIST1H2BL HIST1H2BM HIST1H2BN HIST1H2BO HIST1H3A HIST1H4A HIST2H2AA3 HIST2H2AC HIST2H2BE HIST2H2BF HIST2H3A HIST3H2A HIST3H3	HLA-DRB1 CD28 CD40LG CD80 CD86 C4B_2 HLA-DMB HLA-DOA HLA-DOB HLA-DPA1 HLA-DPB1 HLA-DQA1 HLA-DQA2 HLA-DQB1 HLA-DRA HLA-DRB3 HLA-DRB4 HLA-DRB5 FCGR2A FCGR1A HIST1H2AA HIST1H2AE HIST1H2AI HIST1H2AK HIST1H2AL HIST1H2AM HIST2H2AA4 HIST2H2AB H2AFB1 H2AFB2 H2AFB3 H2AFV H2AFY2 H2AFX H2AFY H2AFZ HIST1H2BE HIST1H2BF HIST1H2BG HIST1H2BI HIST3H2BB H2BFM H2BFWT HIST1H3B HIST1H3C HIST1H3D HIST1H3E HIST1H3F HIS…
2	150	BST1;RAC1	0.0128671	Pancreatic_secretion_	0.0133333	1.89052	104	9	2	0	7	96	CHRM3 ADCY1 ADCY2 ADCY3 ADCY4 ADCY5 ADCY6 ADCY7 ADCY8 ADCY9 GNAS AMY2B AMY2A ATP1A1 ATP1A2 ATP1A3 ATP1A4 ATP1B1 ATP1B2 ATP1B3 ATP1B4 ATP2A1 ATP2A2 ATP2A3 ATP2B1 ATP2B2 ATP2B3 ATP2B4 FXYD2 SLC4A2 BST1 CA2 CPA1 CPA2 CPA3 CPB1 CPB2 CCKAR CD38 CELA2A CELA2B CELA3A CELA3B CFTR CLCA1 CLCA2 CLCA4 CTRL GNAQ ITPR1 ITPR2 ITPR3 KCNMA1 KCNQ1 PRKCA PRKCB PRKCG PNLIP PNLIPRP1 PNLIPRP2 PLA2G1B PLA2G3 PLA2G5 PLA…	BST1 CA2 CPB2 PRSS1 PRSS2 PRSS3 PRSS3P2 RAC1 TRY8	BST1 RAC1		CA2 CPB2 PRSS1 PRSS2 PRSS3 PRSS3P2 TRY8	CHRM3 ADCY1 ADCY2 ADCY3 ADCY4 ADCY5 ADCY6 ADCY7 ADCY8 ADCY9 GNAS AMY2B AMY2A ATP1A1 ATP1A2 ATP1A3 ATP1A4 ATP1B1 ATP1B2 ATP1B3 ATP1B4 ATP2A1 ATP2A2 ATP2A3 ATP2B1 ATP2B2 ATP2B3 ATP2B4 FXYD2 SLC4A2 CPA1 CPA2 CPA3 CPB1 CCKAR CD38 CELA2A CELA2B CELA3A CELA3B CFTR CLCA1 CLCA2 CLCA4 CTRL GNAQ ITPR1 ITPR2 ITPR3 KCNMA1 KCNQ1 PRKCA PRKCB PRKCG PNLIP PNLIPRP1 PNLIPRP2 PLA2G1B PLA2G3 PLA2G5 PLA2G2A PLA2G2D P…
2	169	HSP90AA1;HSP90AB1	0.0176611	Antigen_processing_and_presentation_	0.0118343	1.75298	88	13	2	0	11	76	HLA-A HLA-B HLA-C HLA-DRB1 B2M CIITA CALR CANX CTSB CTSL CTSS CD4 CD8A CD8B CREB1 HLA-DMB HLA-DOA HLA-DOB HLA-DPA1 HLA-DPB1 HLA-DQA1 HLA-DQA2 HLA-DQB1 HLA-DRA HLA-DRB3 HLA-DRB4 HLA-DRB5 IFI30 HSPA5 CD74 HLA-E HLA-F HLA-G HSPA1L HSP90AA1 HSP90AB1 HSPA1A HSPA1B HSPA2 HSPA4 HSPA6 HSPA8 IFNG KIR2DL1 KIR2DL2 KIR2DL3 KIR2DL4 KIR2DL5A KIR2DS1 KIR2DS2 KIR2DS3 KIR2DS4 KIR3DL1 KIR3DL2 KIR3DL3 KLRD1 LGMN NF…	B2M CALR CTSS HSP90AA1 HSP90AB1 HSPA1A HSPA1L HSPA2 HSPA5 HSPA6 HSPA8 PDIA3 PSME1	HSP90AA1 HSP90AB1		B2M CALR CTSS HSPA1A HSPA1L HSPA2 HSPA5 HSPA6 HSPA8 PDIA3 PSME1	HLA-A HLA-B HLA-C HLA-DRB1 CIITA CANX CTSB CTSL CD4 CD8A CD8B CREB1 HLA-DMB HLA-DOA HLA-DOB HLA-DPA1 HLA-DPB1 HLA-DQA1 HLA-DQA2 HLA-DQB1 HLA-DRA HLA-DRB3 HLA-DRB4 HLA-DRB5 IFI30 CD74 HLA-E HLA-F HLA-G HSPA1B HSPA4 IFNG KIR2DL1 KIR2DL2 KIR2DL3 KIR2DL4 KIR2DL5A KIR2DS1 KIR2DS2 KIR2DS3 KIR2DS4 KIR3DL1 KIR3DL2 KIR3DL3 KLRD1 LGMN NFYA NFYB NFYC KLRC1 KLRC2 KLRC3 KLRC4 PSME2 PSME3 RFX5 RFXAP RFXANK TAP…
2	172	HSP90AA1;HSP90AB1	0.0184973	Progesterone-mediated_oocyte_maturation_	0.0116279	1.73289	95	2	2	0	0	93	ADCY1 ADCY2 ADCY3 ADCY4 ADCY5 ADCY6 ADCY7 ADCY8 ADCY9 AKT1 AKT2 AKT3 ANAPC2 ANAPC10 ANAPC11 ANAPC13 ANAPC1 ANAPC4 ANAPC5 ANAPC7 ARAF BRAF BUB1 CCNA1 CCNA2 CCNB1 CCNB2 CCNB3 CDC16 CDC23 CDC26 CDC27 CDK1 CDK2 CPEB1 CPEB2 CPEB3 CPEB4 FZR1 GNAI1 GNAI2 GNAI3 HSP90AA1 HSP90AB1 IGF1R IGF1 INS PRKACA PRKACB PRKACG RPS6KA1 RPS6KA2 RPS6KA3 RPS6KA6 MAD1L1 MAD2L1 MAD2L2 MAPK1 MAPK3 MAPK8 MAPK9 MAPK10 MAPK11 …	HSP90AA1 HSP90AB1	HSP90AA1 HSP90AB1			ADCY1 ADCY2 ADCY3 ADCY4 ADCY5 ADCY6 ADCY7 ADCY8 ADCY9 AKT1 AKT2 AKT3 ANAPC2 ANAPC10 ANAPC11 ANAPC13 ANAPC1 ANAPC4 ANAPC5 ANAPC7 ARAF BRAF BUB1 CCNA1 CCNA2 CCNB1 CCNB2 CCNB3 CDC16 CDC23 CDC26 CDC27 CDK1 CDK2 CPEB1 CPEB2 CPEB3 CPEB4 FZR1 GNAI1 GNAI2 GNAI3 IGF1R IGF1 INS PRKACA PRKACB PRKACG RPS6KA1 RPS6KA2 RPS6KA3 RPS6KA6 MAD1L1 MAD2L1 MAD2L2 MAPK1 MAPK3 MAPK8 MAPK9 MAPK10 MAPK11 MAPK12 MAPK13 MAPK…
5	680	GSTP1;HSP90AA1;HSP90AB1;HSP90B1;RAC1	0.022889	Pathways_in_cancer_	0.00735294	1.64037	424	11	3	2	6	413	ABL1 ADCY1 ADCY2 ADCY3 ADCY4 ADCY5 ADCY6 ADCY7 ADCY8 ADCY9 AGTR1 AKT1 AKT2 AKT3 GNAS AR APC2 APC ARAF ARHGEF1 ARHGEF11 ARHGEF12 ARNT2 ARNT AXIN1 AXIN2 BCL2L1 BAD BAX BCL2 BCR BID BIRC2 BIRC3 BIRC5 BIRC7 BIRC8 BDKRB1 BDKRB2 BMP2 BMP4 BRAF BRCA2 CDH1 CASP3 CASP8 CASP9 CBLB CBLC CBL CREBBP CCDC6 CCNA1 CCND1 CCNE1 CCNE2 CDKN2A CDC42 CDK2 CDK4 CDK6 CDKN1A CDKN1B CDKN2B CEBPA CKS1B CKS2 COL4A1 COL4A2 C…	CTNNB1 FN1 GSTP1 HSP90AA1 HSP90AB1 HSP90B1 JUP MMP2 MMP9 RAC1 TPM3	HSP90AA1 HSP90AB1 RAC1	GSTP1 HSP90B1	CTNNB1 FN1 JUP MMP2 MMP9 TPM3	ABL1 ADCY1 ADCY2 ADCY3 ADCY4 ADCY5 ADCY6 ADCY7 ADCY8 ADCY9 AGTR1 AKT1 AKT2 AKT3 GNAS AR APC2 APC ARAF ARHGEF1 ARHGEF11 ARHGEF12 ARNT2 ARNT AXIN1 AXIN2 BCL2L1 BAD BAX BCL2 BCR BID BIRC2 BIRC3 BIRC5 BIRC7 BIRC8 BDKRB1 BDKRB2 BMP2 BMP4 BRAF BRCA2 CDH1 CASP3 CASP8 CASP9 CBLB CBLC CBL CREBBP CCDC6 CCNA1 CCND1 CCNE1 CCNE2 CDKN2A CDC42 CDK2 CDK4 CDK6 CDKN1A CDKN1B CDKN2B CEBPA CKS1B CKS2 COL4A1 COL4A2 C…
2	208	FCGR3B;RAC1	0.0302337	Osteoclast_differentiation_	0.00961538	1.51951	137	5	1	1	3	134	AKT1 AKT2 AKT3 BLNK BTK CALCR PPP3R1 PPP3R2 CTSK CREB1 CSF1R CSF1 CYBA CYBB CYLD FCGR2A FCGR2B FCGR2C FCGR3A FCGR3B FCGR1A FHL2 FOSB FOSL1 FOSL2 FOS FYN GAB2 GRB2 IFNB1 IFNG NFKBIA CHUK IKBKB IL1A IL1B IL1R1 IFNAR1 IFNAR2 IFNGR1 IFNGR2 IRF9 ITGB3 JAK1 JUNB JUND JUN CAMK4 SYK LCK LCP2 LILRA1 LILRB5 LILRA2 LILRA5 LILRA3 LILRA6 LILRA4 LILRB4 LILRB1 MAP3K14 MAP3K7 MITF MAPK1 MAPK3 MAPK8 MAPK9 MAPK10 …	CYBB FCGR3A FCGR3B RAC1 SIRPA	RAC1	FCGR3B	CYBB FCGR3A SIRPA	AKT1 AKT2 AKT3 BLNK BTK CALCR PPP3R1 PPP3R2 CTSK CREB1 CSF1R CSF1 CYBA CYLD FCGR2A FCGR2B FCGR2C FCGR1A FHL2 FOSB FOSL1 FOSL2 FOS FYN GAB2 GRB2 IFNB1 IFNG NFKBIA CHUK IKBKB IL1A IL1B IL1R1 IFNAR1 IFNAR2 IFNGR1 IFNGR2 IRF9 ITGB3 JAK1 JUNB JUND JUN CAMK4 SYK LCK LCP2 LILRA1 LILRB5 LILRA2 LILRA5 LILRA3 LILRA6 LILRA4 LILRB4 LILRB1 MAP3K14 MAP3K7 MITF MAPK1 MAPK3 MAPK8 MAPK9 MAPK10 MAPK11 MAPK12 MAPK1…
4	556	HSP90AA1;HSP90AB1;HSP90B1;RAC1	0.034418	PI3K-Akt_signaling_pathway_	0.00719424	1.46321	370	24	3	1	20	347	YWHAB YWHAE YWHAH YWHAG YWHAQ YWHAZ PPP2R5D PPP2R5C PPP2R1A PPP2R1B PPP2R5A PPP2R5B PPP2R5E PPP2R2A PPP2R2B PPP2R2D PPP2R2C EIF4EBP1 PRKAA1 PRKAA2 CHRM1 CHRM2 AKT1 AKT2 AKT3 ANGPT1 ANGPT2 ANGPT4 ATF2 ATF4 ATF6B BCL2L1 BCL2L11 BAD PIK3AP1 BCL2 BRCA1 CASP9 CCND1 CCND2 CCND3 CCNE1 CCNE2 CD19 CDC37 CDK2 CDK4 CDK6 CDKN1A CDKN1B CHAD COL1A1 COL1A2 COL2A1 COL3A1 COL4A1 COL4A2 COL4A3 COL4A4 COL4A5 COL4A6…	COL1A1 COL1A2 COL3A1 COL6A1 COL6A3 COMP FN1 HSP90AA1 HSP90AB1 HSP90B1 RAC1 SPP1 THBS1 THBS2 THBS4 TNC VTN VWF YWHAB YWHAE YWHAG YWHAH YWHAQ YWHAZ	HSP90AA1 HSP90AB1 RAC1	HSP90B1	COL1A1 COL1A2 COL3A1 COL6A1 COL6A3 COMP FN1 SPP1 THBS1 THBS2 THBS4 TNC VTN VWF YWHAB YWHAE YWHAG YWHAH YWHAQ YWHAZ	PPP2R5D PPP2R5C PPP2R1A PPP2R1B PPP2R5A PPP2R5B PPP2R5E PPP2R2A PPP2R2B PPP2R2D PPP2R2C EIF4EBP1 PRKAA1 PRKAA2 CHRM1 CHRM2 AKT1 AKT2 AKT3 ANGPT1 ANGPT2 ANGPT4 ATF2 ATF4 ATF6B BCL2L1 BCL2L11 BAD PIK3AP1 BCL2 BRCA1 CASP9 CCND1 CCND2 CCND3 CCNE1 CCNE2 CD19 CDC37 CDK2 CDK4 CDK6 CDKN1A CDKN1B CHAD COL2A1 COL4A1 COL4A2 COL4A3 COL4A4 COL4A5 COL4A6 COL5A1 COL5A2 COL5A3 COL6A2 COL6A5 COL6A6 COL11A1 COL11A…
2	234	FCGR3B;RAC1	0.0406529	Natural_killer_cell_mediated_cytotoxicity_	0.00854701	1.39091	138	6	1	1	4	134	HLA-A HLA-B HLA-C SH3BP2 ARAF BID BRAF PPP3R1 PPP3R2 CASP3 CD244 CD247 CD48 CSF2 PTK2B FCER1G FCGR3A FCGR3B FYN GZMB GRB2 HCST HLA-E HLA-G ICAM1 ICAM2 IFNA10 IFNA14 IFNA16 IFNA17 IFNA21 IFNA1 IFNA13 IFNA2 IFNA4 IFNA5 IFNA6 IFNA7 IFNA8 IFNB1 IFNG IFNAR1 IFNAR2 IFNGR1 IFNGR2 ITGAL ITGB2 KIR2DL1 KIR2DL2 KIR2DL3 KIR2DL4 KIR2DL5A KIR2DS1 KIR2DS2 KIR2DS3 KIR2DS4 KIR3DL1 KIR3DL2 KLRD1 PRKCA PRKCB PRKCG …	FCGR3A FCGR3B ICAM1 ICAM2 ITGB2 RAC1	RAC1	FCGR3B	FCGR3A ICAM1 ICAM2 ITGB2	HLA-A HLA-B HLA-C SH3BP2 ARAF BID BRAF PPP3R1 PPP3R2 CASP3 CD244 CD247 CD48 CSF2 PTK2B FCER1G FYN GZMB GRB2 HCST HLA-E HLA-G IFNA10 IFNA14 IFNA16 IFNA17 IFNA21 IFNA1 IFNA13 IFNA2 IFNA4 IFNA5 IFNA6 IFNA7 IFNA8 IFNB1 IFNG IFNAR1 IFNAR2 IFNGR1 IFNGR2 ITGAL KIR2DL1 KIR2DL2 KIR2DL3 KIR2DL4 KIR2DL5A KIR2DS1 KIR2DS2 KIR2DS3 KIR2DS4 KIR3DL1 KIR3DL2 KLRD1 PRKCA PRKCB PRKCG SYK LAT LCK LCP2 MICA MICB MAPK1…
2	251	FCGR3B;RAC1	0.0483265	Phagosome_	0.00796813	1.31581	164	35	1	1	33	130	HLA-A HLA-B HLA-C HLA-DRB1 ACTB ACTG1 C1R CALR CANX CTSL CTSS CD14 CD209 CD36 CLEC4M CLEC7A C3 COLEC11 COLEC12 COMP CORO1A CYBA CYBB DYNC1I1 DYNC1I2 DYNC1LI1 DYNC1LI2 HLA-DMB HLA-DOA HLA-DOB HLA-DPA1 HLA-DPB1 HLA-DQA1 HLA-DQA2 HLA-DQB1 HLA-DRA HLA-DRB3 HLA-DRB4 HLA-DRB5 DYNC1H1 DYNC2H1 EEA1 FCAR FCGR2A FCGR2B FCGR2C FCGR3A FCGR3B FCGR1A PIKFYVE HGS HLA-E HLA-F HLA-G ITGA2 ITGA5 ITGAM ITGAV ITGB1 …	ACTB ACTG1 C1R C3 CALR CD14 COMP CORO1A CTSS CYBB FCGR3A FCGR3B ITGAM ITGB2 LAMP2 MBL2 MPO RAC1 SFTPA1 SFTPA2 SFTPD TFRC THBS1 THBS2 THBS4 TUBA1A TUBA1B TUBA1C TUBA3C TUBA3E TUBB TUBB2A TUBB2B TUBB3 TUBB4B	RAC1	FCGR3B	ACTB ACTG1 C1R C3 CALR CD14 COMP CORO1A CTSS CYBB FCGR3A ITGAM ITGB2 LAMP2 MBL2 MPO SFTPA1 SFTPA2 SFTPD TFRC THBS1 THBS2 THBS4 TUBA1A TUBA1B TUBA1C TUBA3C TUBA3E TUBB TUBB2A TUBB2B TUBB3 TUBB4B	HLA-A HLA-B HLA-C HLA-DRB1 CANX CTSL CD209 CD36 CLEC4M CLEC7A COLEC11 COLEC12 CYBA DYNC1I1 DYNC1I2 DYNC1LI1 DYNC1LI2 HLA-DMB HLA-DOA HLA-DOB HLA-DPA1 HLA-DPB1 HLA-DQA1 HLA-DQA2 HLA-DQB1 HLA-DRA HLA-DRB3 HLA-DRB4 HLA-DRB5 DYNC1H1 DYNC2H1 EEA1 FCAR FCGR2A FCGR2B FCGR2C FCGR1A PIKFYVE HGS HLA-E HLA-F HLA-G ITGA2 ITGA5 ITGAV ITGB1 ITGB3 ITGB5 LAMP1 MARCO M6PR MRC1 MRC2 MSR1 NCF1 NCF2 NCF4 NOS1 NOX1 N…

## Sheet: c) CC
Nmatch	Ncat	genes	Pvalue	Des	Relative	Pvalue2	Nall	Nid	Nup	Ndown	Neq	Nnot	gnAll	gnId	gnUp	gnDown	gnEq	gnNot
50	2717	AHSG;ALDH9A1;APOC1;APOC3;BGN;BST1;C1QC;CAPN1;CHI3L1;EEF1G;EFEMP1;F12;FBP1;FCGR3B;FGB;FTL;GOT1;GSN;GSTP1;HSP90AA1;HSP90AB1;HSP90AB2P;HSP90AB3P;HSP90B1;IGFBP2;IGFBP6;KPRP;KRT14;KRT16;KRT17;KRT18;KRT19;KRT24;KRT31;KRT7;KRT71;KRT73;KRT74;KRT75;KRT79;KRT84;LDHA;LDHB;LGALS3BP;NPEPPSL1;P4HB;PGK2;RAC1;SAA4;SERPINB1	0	extracellular_vesicular_exosome	0.0184026	20	2766	492	38	12	442	2275	YWHAB YWHAE YWHAH YWHAG SFN YWHAQ YWHAZ HLA-A HLA-B HLA-C PPP2R1A PPP2R1B HLA-DRB1 HAAO SLC3A2 NT5E PGD PGLS NUDT1 ALDH16A1 ORM1 ORM2 SERPINA1 A1BG SERPINF2 LRG1 A2M A2ML1 A4GALT APP SLC1A5 SERPINA3 PRKAG1 GOT1 GOT2 ABCB6 ABCB11 ABCC11 ABHD6 ABHD8 ABHD14A ABHD14B ABI1 ACACA ACADM DBI ACADSB ACE2 ACE ACLY ACMSD ACOT11 ACOT13 ACO1 ACOT2 APEH ACSL4 ACSM1 ACTA2 ACTBL2 POTEKP ACTB ACTC1 ACTG1 ACTG2 AC…	A1BG A2M ACE2 ACTA1 ACTA2 ACTB ACTBL2 ACTC1 ACTG1 ACTG2 ACTN1 ACTN2 ACTN3 ACTN4 ACTR2 ACTR3 ADIPOQ AEBP1 AFM AGA AGRN AGT AHCY AHSG AKR1B10 ALAD ALB ALDH1A1 ALDH9A1 ALDOA ALDOC AMBP ANPEP ANXA1 ANXA11 ANXA2 ANXA2P2 ANXA3 ANXA4 ANXA5 ANXA6 APCS APEH APMAP APOA1 APOA2 APOA4 APOB APOC1 APOC3 APOD APOE APOH APOM ARG1 ARPC2 ARPC4 ATP5B ATRN AZGP1 AZU1 B2M BGN BLMH BLVRB BPI BST1 BTD C1QA C1QB C1QC C1R…	AHSG ALDH9A1 BGN BST1 EEF1G F12 FBP1 FGB FTL GSN HSP90AA1 HSP90AB1 HSP90AB2P HSP90AB3P IGFBP2 KPRP KRT14 KRT16 KRT17 KRT18 KRT19 KRT24 KRT31 KRT7 KRT71 KRT73 KRT74 KRT75 KRT79 KRT84 LDHA LDHB LGALS3BP NPEPPSL1 P4HB PGK2 RAC1 SAA4	APOC1 APOC3 C1QC CAPN1 CHI3L1 EFEMP1 FCGR3B GOT1 GSTP1 HSP90B1 IGFBP6 SERPINB1	A1BG A2M ACE2 ACTA1 ACTA2 ACTB ACTBL2 ACTC1 ACTG1 ACTG2 ACTN1 ACTN2 ACTN3 ACTN4 ACTR2 ACTR3 ADIPOQ AEBP1 AFM AGA AGRN AGT AHCY AKR1B10 ALAD ALB ALDH1A1 ALDOA ALDOC AMBP ANPEP ANXA1 ANXA11 ANXA2 ANXA2P2 ANXA3 ANXA4 ANXA5 ANXA6 APCS APEH APMAP APOA1 APOA2 APOA4 APOB APOD APOE APOH APOM ARG1 ARPC2 ARPC4 ATP5B ATRN AZGP1 AZU1 B2M BLMH BLVRB BPI BTD C1QA C1QB C1R C1RL C1S C2 C3 C4A C4B C5 C6 C7 C8A C8…	HLA-A HLA-B HLA-C PPP2R1A PPP2R1B HLA-DRB1 HAAO NT5E PGLS NUDT1 ALDH16A1 A2ML1 A4GALT APP SLC1A5 PRKAG1 ABCB6 ABCB11 ABCC11 ABHD6 ABHD8 ABHD14A ABHD14B ABI1 ACACA ACADM DBI ACADSB ACE ACLY ACMSD ACOT11 ACOT13 ACO1 ACOT2 ACSL4 ACSM1 ACTR1B ACTR1A ACVR1B ACY1 ASPA ACY3 ACYP1 ADAM10 ADAM15 ADAM9 ADCY1 ADH6 ADH5 ADIRF AASDHPPT SCIN SLC25A5 MLLT3 GLA AGAP2 AGRP AHNAK AHSA1 AIF1L AKR1A1 AKR1C1 AKR1C3 A…
11	103	KRT14;KRT16;KRT18;KRT7;KRT71;KRT73;KRT74;KRT75;KRT79;KRT84;KRT87P	5.55112e-16	keratin_filament	0.106796	15.2556	103	31	11	0	20	72	CASP14 GPER1 KRT10 KRT13 KRT14 KRT18 KRT2 KRT76 KRT77 KRT1 KRT3 KRT4 KRT5 KRT6A KRT6B KRT6C KRT71 KRT72 KRT73 KRT74 KRT75 KRT78 KRT79 KRT7 KRT80 KRT8 KRTAP10-1 KRTAP10-2 KRTAP10-3 KRTAP10-4 KRTAP10-5 KRTAP10-6 KRTAP10-7 KRTAP10-8 KRTAP10-9 KRTAP10-10 KRTAP10-11 KRTAP10-12 KRTAP11-1 KRTAP12-1 KRTAP12-2 KRTAP12-3 KRTAP12-4 KRTAP16-1 KRTAP24-1 KRTAP29-1 KRTAP4-11 KRTAP4-12 KRTAP5-10 KRTAP5-11 KRT87P…	KRT1 KRT10 KRT13 KRT14 KRT16 KRT18 KRT2 KRT3 KRT4 KRT5 KRT6A KRT6B KRT6C KRT7 KRT71 KRT72 KRT73 KRT74 KRT75 KRT76 KRT77 KRT78 KRT79 KRT8 KRT81 KRT82 KRT83 KRT84 KRT85 KRT86 KRT87P	KRT14 KRT16 KRT18 KRT7 KRT71 KRT73 KRT74 KRT75 KRT79 KRT84 KRT87P		KRT1 KRT10 KRT13 KRT2 KRT3 KRT4 KRT5 KRT6A KRT6B KRT6C KRT72 KRT76 KRT77 KRT78 KRT8 KRT81 KRT82 KRT83 KRT85 KRT86	CASP14 GPER1 KRT80 KRTAP10-1 KRTAP10-2 KRTAP10-3 KRTAP10-4 KRTAP10-5 KRTAP10-6 KRTAP10-7 KRTAP10-8 KRTAP10-9 KRTAP10-10 KRTAP10-11 KRTAP10-12 KRTAP11-1 KRTAP12-1 KRTAP12-2 KRTAP12-3 KRTAP12-4 KRTAP16-1 KRTAP24-1 KRTAP29-1 KRTAP4-11 KRTAP4-12 KRTAP5-10 KRTAP5-11 KRTAP1-1 KRTAP1-3 KRTAP1-4 KRTAP1-5 KRTAP2-1 KRTAP2-2 KRTAP2-3 KRTAP2-4 KRTAP3-1 KRTAP3-2 KRTAP3-3 KRTAP4-1 KRTAP4-2 KRTAP4-3 KRTAP4-4 KR…
11	121	KRT14;KRT16;KRT17;KRT18;KRT19;KRT24;KRT31;KRT7;KRT73;KRT79;LMNA	4.21885e-15	intermediate_filament	0.0909091	14.3748	121	45	11	0	34	78	BFSP1 BFSP2 CLIP1 GJA1 DES DSP DST FLG GFAP IFFO1 IFFO2 KRT10 KRT12 KRT14 KRT15 KRT16 KRT17 KRT18 KRT19 KRT20 KRT23 KRT24 KRT25 KRT26 KRT27 KRT28 KRT39 KRT40 KRT9 KRT31 KRT32 KRT2 KRT76 KRT3 KRT4 KRT5 KRT6C KRT7 KRT80 KRT8 KRTAP13-1 KRTAP13-2 KRTAP13-3 KRTAP13-4 KRTAP15-1 KRTAP17-1 KRTAP19-1 KRTAP19-2 KRTAP19-3 KRTAP19-4 KRTAP19-5 KRTAP19-6 KRTAP19-7 KRTAP19-8 KRTAP20-1 KRTAP20-2 KRTAP20-3 KRTAP2…	DSP JUP KRT10 KRT13 KRT14 KRT15 KRT16 KRT17 KRT18 KRT19 KRT2 KRT20 KRT222 KRT24 KRT25 KRT27 KRT28 KRT3 KRT31 KRT32 KRT33A KRT33B KRT34 KRT35 KRT36 KRT37 KRT38 KRT4 KRT5 KRT6C KRT7 KRT72 KRT73 KRT76 KRT77 KRT78 KRT79 KRT8 KRT85 KRT86 KRT9 LMNA NME1-NME2 NME2 VIM	KRT14 KRT16 KRT17 KRT18 KRT19 KRT24 KRT31 KRT7 KRT73 KRT79 LMNA		DSP JUP KRT10 KRT13 KRT15 KRT2 KRT20 KRT222 KRT25 KRT27 KRT28 KRT3 KRT32 KRT33A KRT33B KRT34 KRT35 KRT36 KRT37 KRT38 KRT4 KRT5 KRT6C KRT72 KRT76 KRT77 KRT78 KRT8 KRT85 KRT86 KRT9 NME1-NME2 NME2 VIM	BFSP1 BFSP2 CLIP1 GJA1 DES DST FLG GFAP IFFO1 IFFO2 KRT12 KRT23 KRT26 KRT39 KRT40 KRT80 KRTAP13-1 KRTAP13-2 KRTAP13-3 KRTAP13-4 KRTAP15-1 KRTAP17-1 KRTAP19-1 KRTAP19-2 KRTAP19-3 KRTAP19-4 KRTAP19-5 KRTAP19-6 KRTAP19-7 KRTAP19-8 KRTAP20-1 KRTAP20-2 KRTAP20-3 KRTAP20-4 KRTAP21-1 KRTAP21-2 KRTAP21-3 KRTAP22-1 KRTAP22-2 KRTAP23-1 KRTAP25-1 KRTAP26-1 KRTAP27-1 KRTAP6-1 KRTAP6-2 KRTAP6-3 KRTAP7-1 KRTAP…
5	31	KRT14;KRT16;KRT17;KRT18;KRT19	6.42691e-10	cell_periphery	0.16129	9.192	31	10	5	0	5	21	ACTG2 AGAP3 AXIN1 BCAS3 C2orf82 CIB1 CTNNB1 FUT4 ITGA3 ITGB1BP1 KRT14 KRT17 KRT18 KRT19 PRKCE MYO1B NME2 SLC9A3R1 NID1 NKD2 PANK1 PDE4B RAC3 TUBB3 THSD1 CDH5 ACT NA CENTG3 MBP KRT16	ACTG2 CDH5 CTNNB1 KRT14 KRT16 KRT17 KRT18 KRT19 NME2 TUBB3	KRT14 KRT16 KRT17 KRT18 KRT19		ACTG2 CDH5 CTNNB1 NME2 TUBB3	AGAP3 AXIN1 BCAS3 C2orf82 CIB1 FUT4 ITGA3 ITGB1BP1 PRKCE MYO1B SLC9A3R1 NID1 NKD2 PANK1 PDE4B RAC3 THSD1 ACT NA CENTG3 MBP
5	102	HSP90AA1;HSP90AB1;HSP90B1;P4HB;RAC1	9.82061e-07	melanosome	0.0490196	6.00786	102	32	4	1	27	70	YWHAB YWHAE YWHAZ SLC3A2 SLC1A5 ANXA11 ANXA2 ANXA6 ATP1A1 ATP1B3 ANXA2P2 BSG CALU CANX CAPG CTSB CTSD CD63 CLTC CNP CTNS DNAJC5 HSP90B1 ERP29 FASN FLOT1 GANAB GCHFR GGH GNA13 GPR143 GPNMB HSPA5 SLC2A1 HPS4 HSP90AA1 HSP90AB1 HSPA8 ITGB1 ITGB3 LAMP1 MLANA MMP14 MYH11 MYO5A MYO7A MYRIP SLC24A5 NCSTN NAP1L1 PDCD6IP P4HB PDIA3 PDIA4 PDIA6 SERPINF1 PMEL PPIB PRDX1 RAB17 RAB1A RAB2A RAB32 RAB35 RAB38 RA…	AHCY ANXA11 ANXA2 ANXA2P2 ANXA6 CD63 CLTC CTSD FASN GGH HSP90AA1 HSP90AB1 HSP90B1 HSPA5 HSPA8 NCSTN P4HB PDIA3 PDIA4 PDIA6 PMEL PPIB PRDX1 RAC1 RAN SERPINF1 SLC3A2 STOM TFRC YWHAB YWHAE YWHAZ	HSP90AA1 HSP90AB1 P4HB RAC1	HSP90B1	AHCY ANXA11 ANXA2 ANXA2P2 ANXA6 CD63 CLTC CTSD FASN GGH HSPA5 HSPA8 NCSTN PDIA3 PDIA4 PDIA6 PMEL PPIB PRDX1 RAN SERPINF1 SLC3A2 STOM TFRC YWHAB YWHAE YWHAZ	SLC1A5 ATP1A1 ATP1B3 BSG CALU CANX CAPG CTSB CNP CTNS DNAJC5 ERP29 FLOT1 GANAB GCHFR GNA13 GPR143 GPNMB SLC2A1 HPS4 ITGB1 ITGB3 LAMP1 MLANA MMP14 MYH11 MYO5A MYO7A MYRIP SLC24A5 NAP1L1 PDCD6IP RAB17 RAB1A RAB2A RAB32 RAB35 RAB38 RAB5A RAB5B RAB5C RAB7A RAB27A RAB27B RPN1 SLC1A4 SEC22B SDCBP SND1 SYNGR1 SYPL1 SYTL1 SYTL2 CCT4 TMED10 TMEM33 TPP1 TRPV2 TYR TYRP1 DCT ATP6V1B2 ATP6V1G2 ATP6V0A1 HEL-S-…
15	1201	AHSG;APOC3;C1QC;CHI3L1;EFEMP1;F12;FGB;GSN;GSTP1;IGFBP2;IGFBP6;KRT31;KRT87P;LGALS3BP;SERPINB1	1.02373e-06	extracellular_space	0.0124896	5.98982	1212	266	8	7	251	953	SFN YWHAZ HLA-DRB1 ORM1 ORM2 SERPINA2 SERPINA1 A1BG SERPINF2 LRG1 A2ML1 APP SERPINA3 PRKAG2 PRKAG3 ABCA3 ACE2 ACHE ACE ACTA2 ACTBL2 ACTB ACTC1 ACTG1 ACTG2 ACTN1 ACTN4 ACTA1 ADAM9 ADA FAM132A ADIPOQ ADM ADNP AEBP1 AFM AGRN AGRP AIFM2 AIMP1 INA AKR1A1 ALDH3A1 ALB ALDOA AKR1B1 IGFALS AMBP AMN RNPEP ANPEP AMY1A AMY1B AMY1C AMY2A NPPB NPPC NPPA ANG ANGPTL1 ANGPTL2 ANGPTL3 ANGPTL4 ANGPT1 ANGPT2 ANGPT4 …	A1BG ABI3BP ACE2 ACTA1 ACTA2 ACTB ACTBL2 ACTC1 ACTG1 ACTG2 ACTN1 ACTN4 ADIPOQ AEBP1 AFM AFP AGRN AGT AHSG ALB ALDOA AMBP ANPEP ANXA1 ANXA2 APCS APOA1 APOA2 APOA4 APOB APOC3 APOD APOE APOH APOL1 ARG1 ATRN AZGP1 B2M BCHE BTD C1QC C1RL C2 C3 C4A C4B C4BPA C4BPB C5 C8A C8B CA2 CALR CAMP CD14 CD5L CEACAM8 CECR1 CFB CFD CFH CFHR1 CFHR3 CFI CFL1 CFP CHI3L1 CHIT1 CLEC3B CLIC1 CLU COL18A1 COL1A1 COL1A2 CO…	AHSG F12 FGB GSN IGFBP2 KRT31 KRT87P LGALS3BP	APOC3 C1QC CHI3L1 EFEMP1 GSTP1 IGFBP6 SERPINB1	A1BG ABI3BP ACE2 ACTA1 ACTA2 ACTB ACTBL2 ACTC1 ACTG1 ACTG2 ACTN1 ACTN4 ADIPOQ AEBP1 AFM AFP AGRN AGT ALB ALDOA AMBP ANPEP ANXA1 ANXA2 APCS APOA1 APOA2 APOA4 APOB APOD APOE APOH APOL1 ARG1 ATRN AZGP1 B2M BCHE BTD C1RL C2 C3 C4A C4B C4BPA C4BPB C5 C8A C8B CA2 CALR CAMP CD14 CD5L CEACAM8 CECR1 CFB CFD CFH CFHR1 CFHR3 CFI CFL1 CFP CHIT1 CLEC3B CLIC1 CLU COL18A1 COL1A1 COL1A2 COL3A1 COL6A3 COMP CP CPB…	HLA-DRB1 A2ML1 APP PRKAG2 PRKAG3 ABCA3 ACHE ACE ADAM9 ADA FAM132A ADM ADNP AGRP AIFM2 AIMP1 INA AKR1A1 ALDH3A1 AKR1B1 AMN RNPEP AMY1A AMY1B AMY1C AMY2A NPPB NPPC NPPA ANG ANGPTL1 ANGPTL2 ANGPTL3 ANGPTL4 ANGPT1 ANGPT2 ANGPT4 ANXA13 AOC1 APOA5 APOC2 APOL4 APOO AREG AREGB ARSA ARSG ARTN ASIP SMPDL3A SMPDL3B SMPD1 ATP4A ADAMTS13 ADAMTS20 ADAMTS3 ADAMTS4 ADAMTS9 ATXN10 C2orf40 B4GALT1 BDNF BIVM BLOC1S…
3	26	APOC1;APOF;SAA4	1.43928e-06	high-density_lipoprotein_particle	0.115385	5.84185	26	14	2	1	11	12	ABCA1 APOA1 APOA2 APOA4 APOA5 APOC1 APOC4 APOE APOF APOH APOL1 APOM APOO CETP GPIHBP1 LCAT LIPC PON1 SAA1 SAA2 SAA4 HDLBP ABC1 NA ABC-1 HuSAA1g	APOA1 APOA2 APOA4 APOC1 APOE APOF APOH APOL1 APOM LCAT PON1 SAA1 SAA2 SAA4	APOF SAA4	APOC1	APOA1 APOA2 APOA4 APOE APOH APOL1 APOM LCAT PON1 SAA1 SAA2	ABCA1 APOA5 APOC4 APOO CETP GPIHBP1 LIPC HDLBP ABC1 NA ABC-1 HuSAA1g
5	124	AHSG;C1QC;FGB;GSN;LGALS3BP	3.08046e-06	blood_microparticle	0.0403226	5.51138	127	101	4	1	96	27	YWHAZ ORM1 ORM2 A1BG SERPINF2 A2M SERPINA3 ACSM1 ACTB ACTC1 ACTG1 ACTG2 ACTA1 AFM ALB AMBP ANGPTL4 AGT SERPINC1 APOA1 APOA2 APOA4 APOE APOL1 SLC4A1 C1QB C1QC C1R C1S C4BPA CD5L CP CFB CFH BCHE CIB2 CLIC1 CLU C3 C4A C4B C4B_2 C8A C8G C9 CPN2 DNPEP EIF2A F13A1 FCN2 FCN3 AHSG CFHR1 CFHR3 FGA FGB FGG FN1 GSN GRIPAP1 SLC2A1 HBA1 HBA2 HBB HBD HBE1 HBG2 HPX HPR HP HRG HSPA1L HSPA1A HSPA1B HSPA2 HSPA6 HS…	A1BG A2M ACTA1 ACTB ACTC1 ACTG1 ACTG2 AFM AGT AHSG ALB AMBP APCS APOA1 APOA2 APOA4 APOE APOL1 BCHE C1QB C1QC C1R C1S C3 C4A C4B C4BPA C8A C8G C9 CD5L CFB CFH CFHR1 CFHR3 CLIC1 CLU CP CPN2 F13A1 F2 FCN3 FGA FGB FGG FN1 GC GSN HBA1 HBB HBD HBG2 HP HPR HPX HRG HSPA1A HSPA1L HSPA2 HSPA6 HSPA8 IGHA1 IGHA2 IGHD IGHG1 IGHG2 IGHG3 IGHG4 IGHM IGKC IGKV1-5 IGKV4-1 IGLC1 IGLC2 ITIH1 ITIH2 ITIH4 KNG1 KRT1 LG…	AHSG FGB GSN LGALS3BP	C1QC	A1BG A2M ACTA1 ACTB ACTC1 ACTG1 ACTG2 AFM AGT ALB AMBP APCS APOA1 APOA2 APOA4 APOE APOL1 BCHE C1QB C1R C1S C3 C4A C4B C4BPA C8A C8G C9 CD5L CFB CFH CFHR1 CFHR3 CLIC1 CLU CP CPN2 F13A1 F2 FCN3 FGA FGG FN1 GC HBA1 HBB HBD HBG2 HP HPR HPX HRG HSPA1A HSPA1L HSPA2 HSPA6 HSPA8 IGHA1 IGHA2 IGHD IGHG1 IGHG2 IGHG3 IGHG4 IGHM IGKC IGKV1-5 IGKV4-1 IGLC1 IGLC2 ITIH1 ITIH2 ITIH4 KNG1 KRT1 MSN ORM1 ORM2 PFN1 P…	ACSM1 ANGPTL4 CIB2 C4B_2 DNPEP EIF2A FCN2 GRIPAP1 SLC2A1 HBA2 HBE1 HSPA1B HSPA7 NA IGJ CPSF3L ITGA2B KDM4D OAZ3 PSMC5 SDCBP TGFB1 TMPRSS13 ZBTB38 ZNF177 HEL-S-78p
16	1551	AHSG;APOC1;APOC3;APOF;BGN;C1QC;EFEMP1;F12;FGB;GSN;HSP90AA1;HSP90B1;IGFBP2;IGFBP6;P4HB;SAA4	6.29078e-06	extracellular_region	0.0103159	5.2013	1595	231	10	6	215	1367	HLA-C SCG5 ORM1 SERPINA2 SERPINA1 A1BG SERPINF2 LRG1 A2M APP SERPINA3 ABHD17A ABHD17B ABHD15 ACE2 ACHE ACE ACRBP ACR POTEKP ACTN1 ACTN2 ACTN4 ADAM12 ADAM23 ADAM28 ADCK1 AADACL2 ADAMDEC1 ADH7 FAM132A ADIPOQ ADM2 ADM5 ADM ADPGK AFM GLA AGGF1 AGR2 AGR3 AGRN AGTR2 ALB ALDOA GFER IGFALS AMBP RNPEP LRPAP1 AMY2A NPPB NPPA ANGPTL4 ANGPTL5 ANGPTL7 ANGPT1 ANGPT2 ANGPT4 AGT SERPINC1 ANTXR2 ANXA1 AOAH APLN A…	A1BG A2M ACE2 ACTN1 ACTN2 ACTN4 ADIPOQ AFM AGR2 AGRN AGT AHSG ALB ALDOA AMBP ANXA1 APCS APOA1 APOA2 APOA4 APOB APOC1 APOC3 APOD APOE APOF APOL1 AZGP1 AZU1 B2M BCHE BGN BTD C1QA C1QB C1QC C1R C1S C2 C3 C4A C4B C4BPA C4BPB C5 C6 C7 C8A C8B C8G C9 CALM1 CALR CD14 CD163 CD5L CDA CFB CFD CFH CFHR2 CFHR4 CFHR5 CFI CFP CHGA CLEC3B CLU CNDP1 COL18A1 COL1A1 COL1A2 COL3A1 COL6A1 COL6A3 COMP CP CPN2 CRP CST…	AHSG APOF BGN F12 FGB GSN HSP90AA1 IGFBP2 P4HB SAA4	APOC1 APOC3 C1QC EFEMP1 HSP90B1 IGFBP6	A1BG A2M ACE2 ACTN1 ACTN2 ACTN4 ADIPOQ AFM AGR2 AGRN AGT ALB ALDOA AMBP ANXA1 APCS APOA1 APOA2 APOA4 APOB APOD APOE APOL1 AZGP1 AZU1 B2M BCHE BTD C1QA C1QB C1R C1S C2 C3 C4A C4B C4BPA C4BPB C5 C6 C7 C8A C8B C8G C9 CALM1 CALR CD14 CD163 CD5L CDA CFB CFD CFH CFHR2 CFHR4 CFHR5 CFI CFP CHGA CLEC3B CLU CNDP1 COL18A1 COL1A1 COL1A2 COL3A1 COL6A1 COL6A3 COMP CP CPN2 CRP CST3 CTSD CTSG CTSS DBH DCD DEFA1 …	HLA-C SCG5 APP ABHD17A ABHD17B ABHD15 ACHE ACE ACRBP ACR ADAM12 ADAM23 ADAM28 ADCK1 AADACL2 ADAMDEC1 ADH7 FAM132A ADM2 ADM5 ADM ADPGK GLA AGGF1 AGR3 AGTR2 GFER RNPEP LRPAP1 AMY2A NPPB NPPA ANGPTL4 ANGPTL5 ANGPTL7 ANGPT1 ANGPT2 ANGPT4 ANTXR2 AOAH APLN APOLD1 APOA5 APOC2 APOL2 APOL3 APOL5 APOL6 ARSI ARSJ ARSK ASGR1 ATG4C ADAMTSL5 ADAMTS14 ADAMTS2 ADAMTS3 ADAMTS4 ADAMTS5 BAGE BAGE2 BAGE3 BAGE4 BAGE5…
2	12	LDHA;PGK2	7.05889e-06	sperm_fibrous_sheath	0.166667	5.15126	12	2	2	0	0	10	AKAP14 AKAP3 AKAP4 ALS2CR12 CABYR FSCB GAPDHS GSTM3 LDHA PGK2 HEL159 HEL-S-133P	LDHA PGK2	LDHA PGK2			AKAP14 AKAP3 AKAP4 ALS2CR12 CABYR FSCB GAPDHS GSTM3 HEL159 HEL-S-133P
2	13	APOC1;APOC3	9.15524e-06	chylomicron	0.153846	5.03833	13	7	0	2	5	6	APOA2 APOA4 APOA5 APOBR APOB APOC1 APOC2 APOC3 APOE APOH LPL LSR APOC4-APOC2	APOA2 APOA4 APOB APOC1 APOC3 APOE APOH		APOC1 APOC3	APOA2 APOA4 APOB APOE APOH	APOA5 APOBR APOC2 LPL LSR APOC4-APOC2
2	15	HSP90AA1;HSP90B1	1.44976e-05	endocytic_vesicle_lumen	0.133333	4.8387	16	12	1	1	10	5	APOA1 APOB APOE CALR HSP90B1 HBA1 HBA2 HBB HPX HP HSPH1 HSP90AA1 HYOU1 SAA1 SCGB3A2 SPARC	APOA1 APOB APOE CALR HBA1 HBB HP HPX HSP90AA1 HSP90B1 SAA1 SPARC	HSP90AA1	HSP90B1	APOA1 APOB APOE CALR HBA1 HBB HP HPX SAA1 SPARC	HBA2 HSPH1 HYOU1 SCGB3A2
2	21	APOC1;APOC3	4.17907e-05	very-low-density_lipoprotein_particle	0.0952381	4.37892	21	10	0	2	8	11	APOA1 APOA2 APOA4 APOA5 APOBR APOB APOC1 APOC2 APOC3 APOC4 APOE APOH APOL1 APOM APOO LPL LSR PCYOX1 VIMP VLDLR NA	APOA1 APOA2 APOA4 APOB APOC1 APOC3 APOE APOH APOL1 APOM		APOC1 APOC3	APOA1 APOA2 APOA4 APOB APOE APOH APOL1 APOM	APOA5 APOBR APOC2 APOC4 APOO LPL LSR PCYOX1 VIMP VLDLR NA
28	4730	ALDH9A1;CAPN1;CHI3L1;FBP1;GOT1;GSTP1;HSP90AA1;HSP90AA4P;HSP90AA5P;HSP90AB1;HSP90AB2P;HSP90AB3P;ILF2;KPRP;KRT14;KRT17;KRT18;KRT24;KRT7;KRT71;KRT74;LDHAL6B;LDHB;LMNA;NEFH;PGK2;RAC1;SERPINB1	0.000160122	cytoplasm	0.00591966	3.79555	4751	178	23	5	150	4574	YWHAB YWHAH SFN YWHAQ YWHAZ PPP2R5A PPP2R5B PPP2R5E PPP2R2D SH3BP1 SH3BP5 EIF4EBP1 EIF4ENIF1 SLC3A2 HTR1B HTR2B HTR3A HTR4 NT5C3A NT5C3B NT5E NUDT1 ATG16L2 A1CF APP AAAS AAGAB AAMDC AAMP PRKAA1 AARSD1 GOT1L1 GOT1 AATF APOBEC3A APOBEC3C APOBEC3D APOBEC3F APOBEC3G APOBEC3H ABCA7 ABCA12 ABCD1 ABCE1 ABCF1 APOBEC1 ABHD5 ABHD14A ABHD14B ABI2 ABI3 ABL1 ABLIM1 ABLIM3 ABTB1 ACADL ACADVL ACBD6 ACSBG1 ACSBG…	ACADVL ACE2 ACTA1 ACTA2 ACTB ACTBL2 ACTC1 ACTG1 ACTN1 ACTN4 ACTR2 AEBP1 AFP AGRN AGT AHCY ALDH1A1 ALDH9A1 ANXA1 ANXA11 ANXA3 ANXA4 ANXA5 APEH API5 APOB APOE ARG1 ARPC2 ATRN B2M BLMH BLVRB BPI C9 CA1 CA2 CALM1 CALM3 CALR CAND1 CAPN1 CCT8 CD44 CFL1 CHI3L1 CLEC3B CLIC1 CLU CORO1A CPNE3 CPPED1 CTNNB1 DBH EEF1A1 EEF1A1P5 ELANE ENO1 ENO3 ERN1 EZR FASN FBP1 GAPDH GCA GDI1 GDI2 GOT1 GPI GPLD1 GSTP1 HPRT1…	ALDH9A1 FBP1 HSP90AA1 HSP90AA4P HSP90AA5P HSP90AB1 HSP90AB2P HSP90AB3P ILF2 KPRP KRT14 KRT17 KRT18 KRT24 KRT7 KRT71 KRT74 LDHAL6B LDHB LMNA NEFH PGK2 RAC1	CAPN1 CHI3L1 GOT1 GSTP1 SERPINB1	ACADVL ACE2 ACTA1 ACTA2 ACTB ACTBL2 ACTC1 ACTG1 ACTN1 ACTN4 ACTR2 AEBP1 AFP AGRN AGT AHCY ALDH1A1 ANXA1 ANXA11 ANXA3 ANXA4 ANXA5 APEH API5 APOB APOE ARG1 ARPC2 ATRN B2M BLMH BLVRB BPI C9 CA1 CA2 CALM1 CALM3 CALR CAND1 CCT8 CD44 CFL1 CLEC3B CLIC1 CLU CORO1A CPNE3 CPPED1 CTNNB1 DBH EEF1A1 EEF1A1P5 ELANE ENO1 ENO3 ERN1 EZR FASN GAPDH GCA GDI1 GDI2 GPI GPLD1 HPRT1 HSPA1A HSPA6 IMPA1 ITIH4 JUP KPNB1 K…	PPP2R5A PPP2R5B PPP2R5E PPP2R2D SH3BP1 SH3BP5 EIF4EBP1 EIF4ENIF1 HTR1B HTR2B HTR3A HTR4 NT5C3A NT5C3B NT5E NUDT1 ATG16L2 A1CF APP AAAS AAGAB AAMDC AAMP PRKAA1 AARSD1 GOT1L1 AATF APOBEC3A APOBEC3C APOBEC3D APOBEC3F APOBEC3G APOBEC3H ABCA7 ABCA12 ABCD1 ABCE1 ABCF1 APOBEC1 ABHD5 ABHD14A ABHD14B ABI2 ABI3 ABL1 ABLIM1 ABLIM3 ABTB1 ACADL ACBD6 ACSBG1 ACSBG2 ACIN1 TNK2 ACTL7A ACTL7B ACLY ACOT11 ACO1 ACS…
19	2707	ALDH9A1;AP1B1;CAPN1;EEF1G;FBP1;FTL;GOT1;GSN;GSTP1;HSP90AA1;HSP90AB1;HSP90B1;KRT14;LDHA;LDHB;LMNA;MAT2A;MYH2;RAC1	0.000250678	cytosol	0.00701884	3.60088	2715	171	15	4	152	2549	YWHAB YWHAE YWHAH YWHAG SFN YWHAQ YWHAZ PPP2R5D PPP2R1A PPP2R5B PPP2R2A HAAO EIF4EBP1 EIF4ENIF1 HTR2A NT5C1A NT5C1B NT5C3A NT5C2 PGD PGLS NUDT1 A2M APP AACS AAGAB PRKAB1 PRKAB2 PRKAG1 PRKAG2 PRKAG3 PRKAA1 PRKAA2 GOT1 APBB1IP APOBEC3G ABCA12 ABCD1 ABCD2 ABCD3 ABHD5 ABHD10 ABHD14B ABI1 ABI2 ABL1 ABL2 ABR ACACA ACACB ACSBG2 ACIN1 ACLY ACMSD ACOT12 ACOT13 ACO1 ACOT1 ACOT6 ACSS2 ACTA2 POTEKP ACTB ACTC…	A2M ACTA1 ACTA2 ACTB ACTC1 ACTG1 ACTG2 ACTN1 ACTN2 ACTN3 ACTR2 ACTR3 AHCY AKR1B10 ALAD ALDH1A1 ALDH9A1 ALDOA ALDOC ANPEP AP1B1 APOA1 APOA2 APOA4 APOB ARG1 ARPC2 ARPC4 BLMH BLVRB CA1 CA2 CALM1 CALR CAMP CAPN1 CAT CCT8 CDA CLTC CLU CNDP2 CPNE3 CTNNB1 CTSH DSG1 EEF1A1 EEF1G EEF2 ENO1 ENO2 ENO3 EZR FAH FASN FBP1 FTH1 FTL GAPDH GC GDI1 GDI2 GGCT GGH GOT1 GPI GSN GSR GSS GSTP1 HBA1 HBB HBD HBG1 HBG2 HP…	ALDH9A1 AP1B1 EEF1G FBP1 FTL GSN HSP90AA1 HSP90AB1 KRT14 LDHA LDHB LMNA MAT2A MYH2 RAC1	CAPN1 GOT1 GSTP1 HSP90B1	A2M ACTA1 ACTA2 ACTB ACTC1 ACTG1 ACTG2 ACTN1 ACTN2 ACTN3 ACTR2 ACTR3 AHCY AKR1B10 ALAD ALDH1A1 ALDOA ALDOC ANPEP APOA1 APOA2 APOA4 APOB ARG1 ARPC2 ARPC4 BLMH BLVRB CA1 CA2 CALM1 CALR CAMP CAT CCT8 CDA CLTC CLU CNDP2 CPNE3 CTNNB1 CTSH DSG1 EEF1A1 EEF2 ENO1 ENO2 ENO3 EZR FAH FASN FTH1 GAPDH GC GDI1 GDI2 GGCT GGH GPI GSR GSS HBA1 HBB HBD HBG1 HBG2 HPRT1 HSPA1A HSPA1L HSPA2 HSPA6 HSPA8 IMPA1 JUP KPNB…	PPP2R5D PPP2R1A PPP2R5B PPP2R2A HAAO EIF4EBP1 EIF4ENIF1 HTR2A NT5C1A NT5C1B NT5C3A NT5C2 PGLS NUDT1 APP AACS AAGAB PRKAB1 PRKAB2 PRKAG1 PRKAG2 PRKAG3 PRKAA1 PRKAA2 APBB1IP APOBEC3G ABCA12 ABCD1 ABCD2 ABCD3 ABHD5 ABHD10 ABHD14B ABI1 ABI2 ABL1 ABL2 ABR ACACA ACACB ACSBG2 ACIN1 ACLY ACMSD ACOT12 ACOT13 ACO1 ACOT1 ACOT6 ACSS2 ACTR1B ACTR1A ACY1 ADAL ADA ADCK4 ADCY10 ADD1 ADH1A ADH1B ADH1C ADH4 ADH6 A…
4	236	BGN;CHI3L1;EFEMP1;LGALS3BP	0.00101822	proteinaceous_extracellular_matrix	0.0169492	2.99216	237	27	2	2	23	212	SERPINA1 AMBN AMELX AMELY AMTN ANGPTL4 ASPN ADAMTSL1 ADAMTSL2 ADAMTSL3 ADAMTSL4 ADAMTSL5 ADAMTS12 ADAMTS13 ADAMTS14 ADAMTS15 ADAMTS16 ADAMTS17 ADAMTS18 ADAMTS19 ADAMTS20 ADAMTS2 ADAMTS3 ADAMTS4 ADAMTS5 ADAMTS6 ADAMTS7 ADAMTS8 ADAMTS9 BMP1 BMP4 CALR CPA6 CPZ CD248 CHI3L1 CHADL CHAD CILP CILP2 COL6A1 COL6A2 COL6A3 COL6A5 COL6A6 COL8A2 COL9A1 COL9A2 COL9A3 COL10A1 COCH COL14A1 COL16A1 COL19A1 COL21A…	BGN CALR CHI3L1 COL6A1 COL6A3 COMP CRTAC1 ECM1 EFEMP1 FBLN1 GPLD1 LGALS3BP LUM MMP2 MMP8 MMP9 OGN POSTN SERPINA1 SFTPA1 SFTPA2 SFTPD SPARC SPARCL1 VCAN VTN VWF	BGN LGALS3BP	CHI3L1 EFEMP1	CALR COL6A1 COL6A3 COMP CRTAC1 ECM1 FBLN1 GPLD1 LUM MMP2 MMP8 MMP9 OGN POSTN SERPINA1 SFTPA1 SFTPA2 SFTPD SPARC SPARCL1 VCAN VTN VWF	AMBN AMELX AMELY AMTN ANGPTL4 ASPN ADAMTSL1 ADAMTSL2 ADAMTSL3 ADAMTSL4 ADAMTSL5 ADAMTS12 ADAMTS13 ADAMTS14 ADAMTS15 ADAMTS16 ADAMTS17 ADAMTS18 ADAMTS19 ADAMTS20 ADAMTS2 ADAMTS3 ADAMTS4 ADAMTS5 ADAMTS6 ADAMTS7 ADAMTS8 ADAMTS9 BMP1 BMP4 CPA6 CPZ CD248 CHADL CHAD CILP CILP2 COL6A2 COL6A5 COL6A6 COL8A2 COL9A1 COL9A2 COL9A3 COL10A1 COCH COL14A1 COL16A1 COL19A1 COL21A1 COL22A1 COL24A1 COL26A1 CRISP3 CR…
5	377	CAPN1;GSN;HSP90B1;P4HB;RAC1	0.00139563	focal_adhesion	0.0132626	2.85523	381	53	3	2	48	329	YWHAB YWHAE YWHAG YWHAQ YWHAZ AATF APBB1IP ACTB ACTC1 ACTN1 ACTN2 ACTN3 ACTN4 ADAM10 ADAM9 ADD1 AFAP1 AHNAK AIF1L AJUBA AKAP12 LAP3 ANXA1 ANXA5 ANXA6 ARPC1B ARF1 ARF6 ARHGEF2 ARHGEF7 ACTR2 ACTR3 ARPC5L ARPC2 ARPC3 ARPC5 ASAP3 ATAT1 B2M SLC4A2 BSG BCAR1 CDC42EP1 C2CD4B CD99L2 CDH13 CDH1 CDH2 CALR CAPN1 CAPN2 CAPN5 CAP1 NEDD9 CASS4 CAT CAV1 CD151 ALCAM CD44 CD59 CD81 CD97 CD99 CD9 CDC42 CHP1 CLTC C…	ACTB ACTC1 ACTN1 ACTN2 ACTN3 ACTN4 ACTR2 ACTR3 ANXA1 ANXA5 ANXA6 ARPC2 B2M CALR CAPN1 CAT CD44 CFL1 CLTC CTNNB1 EZR GDI2 GSN HSP90B1 HSPA1A HSPA5 HSPA8 HSPG2 ICAM1 JUP LCP1 MSN NCSTN NPM1 P4HB PDIA3 PFN1 PLEC PPIA PPIB PROCR RAC1 RDX S100A7 TNC TPM4 VCL VIM YWHAB YWHAE YWHAG YWHAQ YWHAZ	GSN P4HB RAC1	CAPN1 HSP90B1	ACTB ACTC1 ACTN1 ACTN2 ACTN3 ACTN4 ACTR2 ACTR3 ANXA1 ANXA5 ANXA6 ARPC2 B2M CALR CAT CD44 CFL1 CLTC CTNNB1 EZR GDI2 HSPA1A HSPA5 HSPA8 HSPG2 ICAM1 JUP LCP1 MSN NCSTN NPM1 PDIA3 PFN1 PLEC PPIA PPIB PROCR RDX S100A7 TNC TPM4 VCL VIM YWHAB YWHAE YWHAG YWHAQ YWHAZ	AATF APBB1IP ADAM10 ADAM9 ADD1 AFAP1 AHNAK AIF1L AJUBA AKAP12 LAP3 ARPC1B ARF1 ARF6 ARHGEF2 ARHGEF7 ARPC5L ARPC3 ARPC5 ASAP3 ATAT1 SLC4A2 BSG BCAR1 CDC42EP1 C2CD4B CD99L2 CDH13 CDH1 CDH2 CAPN2 CAPN5 CAP1 NEDD9 CASS4 CAV1 CD151 ALCAM CD59 CD81 CD97 CD99 CD9 CDC42 CHP1 CNN1 CNN2 CNN3 CORO1B CORO1C CASK CSPG4 CSRP1 CSRP2 CTNNA1 GJA1 CYFIP1 DAB2 DAG1 DDR2 DIXDC1 LIG4 DOCK7 DPP4 DNM2 DST EPB41L2 EPB41…
2	79	BGN;KRT19	0.00217255	sarcolemma	0.0253165	2.66303	79	9	2	0	7	70	ABCC9 AHNAK2 AHNAK ANK1 ANK2 ANK3 ANXA1 ANXA2 AQP1 ATP1A1 ATP1B1 BSG CACNA1H CACNB2 CA4 PPP3R1 CAV3 CCDC78 CD59 CIB1 CIB2 CLCN1 COL6A1 COL6A2 COL6A3 DAG1 DES DLG1 DMD DTNBP1 DTNA DYSF FGF6 FKRP FLNC FLOT1 ITGA7 ITGB1 KRT19 KRT8 CAMK2D KCND3 KCNJ8 LAMA2 LAMP1 ALOX12 MYOT SLC8A1 SLC8A3 SLC8B1 NOS1 OPRM1 PGM5 BGN PLEC FXYD1 PPP3CA SLC27A6 SCN5A SGCA SGCB SGCD SGCE SGCG SGCZ SLMAP SNTA1 SNTB1 SNTG2 S…	ANXA1 ANXA2 BGN COL6A1 COL6A3 KRT19 KRT8 PLEC VCAM1	BGN KRT19		ANXA1 ANXA2 COL6A1 COL6A3 KRT8 PLEC VCAM1	ABCC9 AHNAK2 AHNAK ANK1 ANK2 ANK3 AQP1 ATP1A1 ATP1B1 BSG CACNA1H CACNB2 CA4 PPP3R1 CAV3 CCDC78 CD59 CIB1 CIB2 CLCN1 COL6A2 DAG1 DES DLG1 DMD DTNBP1 DTNA DYSF FGF6 FKRP FLNC FLOT1 ITGA7 ITGB1 CAMK2D KCND3 KCNJ8 LAMA2 LAMP1 ALOX12 MYOT SLC8A1 SLC8A3 SLC8B1 NOS1 OPRM1 PGM5 FXYD1 PPP3CA SLC27A6 SCN5A SGCA SGCB SGCD SGCE SGCG SGCZ SLMAP SNTA1 SNTB1 SNTG2 SSPN SYNC TRIM72 tmp_locus_29 NA OPRMI hANK1 DK…
2	116	BST1;FCGR3B	0.0063949	anchored_component_of_membrane	0.0172414	2.19417	116	11	1	1	9	105	NT5E ACHE BST1 BST2 CDH13 CPM CD109 CD14 CD177 CD24 CD48 CD52 CEACAM5 CEACAM6 CEACAM7 CEACAM8 CFC1 CNTFR CNTN1 CNTN2 CNTN3 CNTN4 CNTN5 CNTN6 CD55 GAD2 DPEP1 DPEP2 DPEP3 EFNA2 EFNA3 EFNA4 ENPP6 FCGR3B GFRA1 GFRA2 GFRA4 GFRA3 GML GP2 GPC1 GPC2 GPC4 GPC5 GPC6 SPAM1 ITLN1 IZUMO1R CD58 LPL LYPD6B LSAMP LY6G6C LY6G6D LY6D LY6E LY6H LY6K LYNX1 LYPD1 LYPD2 LYPD4 LYPD5 LYPD8 MDGA2 MMP17 MMP25 MSLN ART1 AR…	BST1 CD14 CD177 CEACAM5 CEACAM6 CEACAM8 FCGR3B ITLN1 MSLN VNN1 VNN3	BST1	FCGR3B	CD14 CD177 CEACAM5 CEACAM6 CEACAM8 ITLN1 MSLN VNN1 VNN3	NT5E ACHE BST2 CDH13 CPM CD109 CD24 CD48 CD52 CEACAM7 CFC1 CNTFR CNTN1 CNTN2 CNTN3 CNTN4 CNTN5 CNTN6 CD55 GAD2 DPEP1 DPEP2 DPEP3 EFNA2 EFNA3 EFNA4 ENPP6 GFRA1 GFRA2 GFRA4 GFRA3 GML GP2 GPC1 GPC2 GPC4 GPC5 GPC6 SPAM1 IZUMO1R CD58 LPL LYPD6B LSAMP LY6G6C LY6G6D LY6D LY6E LY6H LY6K LYNX1 LYPD1 LYPD2 LYPD4 LYPD5 LYPD8 MDGA2 MMP17 MMP25 ART1 ART3 ART4 NCAM1 NEGR1 NRN1L NRN1 NTM OMG OPCML OTOA BCAN PLE…
2	139	GSN;RAC1	0.010483	lamellipodium	0.0143885	1.97951	139	8	2	0	6	131	APBB1IP ABI1 ABI2 ABI3 ABLIM1 ABLIM3 AIF1 AJUBA ALS2 AMOTL1 AMOT APBB1 APBB2 APC ARAP3 ARHGEF6 ARHGEF7 ACTR3 ARPC3 ARPIN BCAR1 BRK1 CDH2 NEDD9 CDK5 TESC CIB1 CLRN1 CORO1A CORO1B CORO1C MCC CTNNA1 CTNNA2 CTNNA3 CTNNB1 CTNND1 CYFIP1 DAG1 DBNL DGKZ DPP4 DPYSL3 DYSF ENAH EVL PTK2 PTK2B FAT1 FGD1 FGD2 FGD3 FGD4 FGD5 FGD6 GSN CCDC88A HAX1 IGF2BP1 ILK IQGAP2 ITGB1 ITGB1BP1 ITSN1 KLHL2 LRRC16A MCF2L MEFV…	ACTR3 CORO1A CTNNB1 GSN NME2 RAC1 RDX VIL1	GSN RAC1		ACTR3 CORO1A CTNNB1 NME2 RDX VIL1	APBB1IP ABI1 ABI2 ABI3 ABLIM1 ABLIM3 AIF1 AJUBA ALS2 AMOTL1 AMOT APBB1 APBB2 APC ARAP3 ARHGEF6 ARHGEF7 ARPC3 ARPIN BCAR1 BRK1 CDH2 NEDD9 CDK5 TESC CIB1 CLRN1 CORO1B CORO1C MCC CTNNA1 CTNNA2 CTNNA3 CTNND1 CYFIP1 DAG1 DBNL DGKZ DPP4 DPYSL3 DYSF ENAH EVL PTK2 PTK2B FAT1 FGD1 FGD2 FGD3 FGD4 FGD5 FGD6 CCDC88A HAX1 IGF2BP1 ILK IQGAP2 ITGB1 ITGB1BP1 ITSN1 KLHL2 LRRC16A MCF2L MEFV NF2 MYH10 MYLK MYO10 MY…
5	575	CHI3L1;GSN;HSP90B1;KRT18;LMNA	0.0108341	perinuclear_region_of_cytoplasm	0.00869565	1.96521	576	28	3	2	23	555	YWHAB YWHAZ APP ABCA1 ABCD1 ABL1 ACHE ACKR3 ACSL3 ACTN4 ADCY10 ADD1 AGGF1 AGTR2 AIF1 AIFM1 AKAP4 AKAP6 AKAP13 ALDH1A2 ALG2 AMFR ANKRD13C ANP32A NPPA ANK2 ANXA2 ANXA4 ANXA6 AP1G1 APBA1 APBA3 APC2 APEX1 APLP1 APOD ATRAID ARF1 ARF3 ARF5 ASPSCR1 TP53BP2 ATP2A1 ATN1 ATP7A ATP9A ATP9B ATXN10 ATXN2 AURKA AXIN1 AZIN2 BAG5 BCL10 BCL3 BDNF GLB1 BICD1 ARFGEF1 ARFGEF2 BIRC8 BNIP2 BRSK2 BSPRY BUB1B CABP1 CABP…	ACTN4 ANXA2 ANXA4 ANXA6 APOD CALR CHGA CHI3L1 CLIC1 CLU CTNNB1 GAPDH GSN HSP90B1 HSPA1A KRT18 LMNA NME1-NME2 NME2 OLFM4 PTGDS S100A6 SERPINF1 SPP1 TF TFRC YWHAB YWHAZ	GSN KRT18 LMNA	CHI3L1 HSP90B1	ACTN4 ANXA2 ANXA4 ANXA6 APOD CALR CHGA CLIC1 CLU CTNNB1 GAPDH HSPA1A NME1-NME2 NME2 OLFM4 PTGDS S100A6 SERPINF1 SPP1 TF TFRC YWHAB YWHAZ	APP ABCA1 ABCD1 ABL1 ACHE ACKR3 ACSL3 ADCY10 ADD1 AGGF1 AGTR2 AIF1 AIFM1 AKAP4 AKAP6 AKAP13 ALDH1A2 ALG2 AMFR ANKRD13C ANP32A NPPA ANK2 AP1G1 APBA1 APBA3 APC2 APEX1 APLP1 ATRAID ARF1 ARF3 ARF5 ASPSCR1 TP53BP2 ATP2A1 ATN1 ATP7A ATP9A ATP9B ATXN10 ATXN2 AURKA AXIN1 AZIN2 BAG5 BCL10 BCL3 BDNF GLB1 BICD1 ARFGEF1 ARFGEF2 BIRC8 BNIP2 BRSK2 BSPRY BUB1B CABP1 CABP2 CABP7 CALN1 CALCOCO2 CDH1 CA4 CAPN6 CAS…
2	144	FGB;GSTP1	0.0115316	vesicle	0.0138889	1.93811	147	34	1	1	32	114	AHNAK ALDH3B1 ALS2 LRPAP1 ANO5 ANXA1 ANXA2 APOA1 APOE ARHGEF2 ATP1A1 ATP1A2 ATP1A3 ATP1B1 ATP2B3 BASP1 CALM1 CALM2 CALM3 CTSF CAV3 CAPS CBR1 CD59 CD81 CD9 CETP CIB1 CLTC CLIC1 COL6A2 COL6A3 C8B COL12A1 CFL1 CRHR1 DYNC1I1 DYNC1I2 DCTN2 DNAJC3 ECE1 EDIL3 EPS8 EPS8L2 EZR F5 F7 FBLN2 EFEMP2 FGA FGB FLOT2 GAPDH GNB1 GNB2 GDI2 SERPINE2 GNAI2 GPRC5C GPM6A GRIA4 GSTP1 HSPA1A HSPA1B IFT172 IFNGR1 ITGB2 KI…	ANXA1 ANXA2 APOA1 APOE C8B CALM1 CFL1 CLIC1 CLTC COL6A3 EZR FGA FGB GAPDH GDI2 GSTP1 HSPA1A ITGB2 MSN MUC1 MYL6 OGN PKM PROM1 SPTAN1 STOM TAGLN2 TF TFRC TKT TUBA1C TUBB2A TUBB4B VCL	FGB	GSTP1	ANXA1 ANXA2 APOA1 APOE C8B CALM1 CFL1 CLIC1 CLTC COL6A3 EZR FGA GAPDH GDI2 HSPA1A ITGB2 MSN MUC1 MYL6 OGN PKM PROM1 SPTAN1 STOM TAGLN2 TF TFRC TKT TUBA1C TUBB2A TUBB4B VCL	AHNAK ALDH3B1 ALS2 LRPAP1 ANO5 ARHGEF2 ATP1A1 ATP1A2 ATP1A3 ATP1B1 ATP2B3 BASP1 CALM2 CALM3 CTSF CAV3 CAPS CBR1 CD59 CD81 CD9 CETP CIB1 COL6A2 COL12A1 CRHR1 DYNC1I1 DYNC1I2 DCTN2 DNAJC3 ECE1 EDIL3 EPS8 EPS8L2 F5 F7 FBLN2 EFEMP2 FLOT2 GNB1 GNB2 SERPINE2 GNAI2 GPRC5C GPM6A GRIA4 HSPA1B IFT172 IFNGR1 KIF9 KIF5B LFNG LGR6 LIM2 MAN1B1 MVB12A MVB12B MFGE8 MGAT1 MIF MUC16 MUC4 SLC9A3R1 NOD2 NPFF SLC34A2…
2	179	HSP90B1;P4HB	0.0205331	endoplasmic_reticulum_lumen	0.0111732	1.68754	179	26	1	1	24	153	ACHE APOA1 APOA2 APOA4 APOB ARSA ARSB ARSE ARSD ARSF ARSG ARSH ARSI ARSJ ARSK B2M CALR3 CALR CANX CD4 BCHE CLN6 CNPY3 COL1A1 COL1A2 COL2A1 COL3A1 COL4A1 COL4A2 COL4A3 COL4A4 COL4A5 COL4A6 COL5A1 COL5A2 COL5A3 COL6A1 COL6A2 COL6A3 COL7A1 COL8A1 COL8A2 COL9A1 COL9A2 COL9A3 COL10A1 COL11A1 COL11A2 COL12A1 COL13A1 COL14A1 COL15A1 COL16A1 COL17A1 COL18A1 COL19A1 COL20A1 COL21A1 COL22A1 COL23A1 COL24A1…	APOA1 APOA2 APOA4 APOB B2M BCHE CALR COL18A1 COL1A1 COL1A2 COL3A1 COL6A1 COL6A3 F10 F2 F9 HSP90B1 HSPA5 MINPP1 P4HB PDIA3 PDIA4 PDIA6 PPIB PRKCSH PROZ	P4HB	HSP90B1	APOA1 APOA2 APOA4 APOB B2M BCHE CALR COL18A1 COL1A1 COL1A2 COL3A1 COL6A1 COL6A3 F10 F2 F9 HSPA5 MINPP1 PDIA3 PDIA4 PDIA6 PPIB PRKCSH PROZ	ACHE ARSA ARSB ARSE ARSD ARSF ARSG ARSH ARSI ARSJ ARSK CALR3 CANX CD4 CLN6 CNPY3 COL2A1 COL4A1 COL4A2 COL4A3 COL4A4 COL4A5 COL4A6 COL5A1 COL5A2 COL5A3 COL6A2 COL7A1 COL8A1 COL8A2 COL9A1 COL9A2 COL9A3 COL10A1 COL11A1 COL11A2 COL12A1 COL13A1 COL14A1 COL15A1 COL16A1 COL17A1 COL19A1 COL20A1 COL21A1 COL22A1 COL23A1 COL24A1 COL25A1 COL26A1 COL27A1 COL28A1 CRTAP C19orf10 DNAJB11 DNAJC10 DNAJB9 DNAJC3 ED…

## Sheet: d) MF
Nmatch	Ncat	genes	Pvalue	Des	Relative	Pvalue2	Nall	Nid	Nup	Ndown	Neq	Nnot	gnAll	gnId	gnUp	gnDown	gnEq	gnNot
15	242	FGB;KRT14;KRT17;KRT18;KRT19;KRT24;KRT7;KRT71;KRT73;KRT74;KRT75;KRT79;KRT87P;LMNA;NEFH	0	structural_molecule_activity	0.0619835	20	242	58	15	0	43	187	ADD1 ADD2 ANK1 ANXA1 ASPH BFAR CDC42SE2 CAV1 CCDC108 CLTA CLTB CLDN10 CLDN11 CLDN12 CLDN14 CLDN15 CLDN16 CLDN17 CLDN18 CLDN19 CLDN1 CLDN20 CLDN22 CLDN23 CLDN24 CLDN25 CLDN2 CLDN3 CLDN4 CLDN5 CLDN6 CLDN7 CLDN8 CLDN9 CLTC CLTCL1 COL4A3 COL18A1 COPA COPB2 COPB1 COPE COPG1 COPG2 CRYBB2 CROCC CTNNA1 CTNNA3 CTNNB1 CTNNAL1 CYLC1 CSTA DCTN3 DSP EPB41L1 EPB41L2 EIF3A HERVK_113 ERVK13-1 ERVK-18 ERVK-19 ERV…	ANXA1 CLTC COL18A1 CTNNB1 CYLC1 DSP FGA FGB FGG JUP KRT1 KRT13 KRT14 KRT15 KRT17 KRT18 KRT19 KRT222 KRT24 KRT25 KRT27 KRT28 KRT3 KRT32 KRT33A KRT33B KRT34 KRT35 KRT37 KRT38 KRT4 KRT5 KRT6C KRT7 KRT71 KRT72 KRT73 KRT74 KRT75 KRT76 KRT77 KRT78 KRT79 KRT8 KRT81 KRT83 KRT85 KRT86 KRT87P KRT9 LMNA NEFH TUBA1A TUBA1B TUBA1C TUBB VCL VIM	FGB KRT14 KRT17 KRT18 KRT19 KRT24 KRT7 KRT71 KRT73 KRT74 KRT75 KRT79 KRT87P LMNA NEFH		ANXA1 CLTC COL18A1 CTNNB1 CYLC1 DSP FGA FGG JUP KRT1 KRT13 KRT15 KRT222 KRT25 KRT27 KRT28 KRT3 KRT32 KRT33A KRT33B KRT34 KRT35 KRT37 KRT38 KRT4 KRT5 KRT6C KRT72 KRT76 KRT77 KRT78 KRT8 KRT81 KRT83 KRT85 KRT86 KRT9 TUBA1A TUBA1B TUBA1C TUBB VCL VIM	ADD1 ADD2 ANK1 ASPH BFAR CDC42SE2 CAV1 CCDC108 CLTA CLTB CLDN10 CLDN11 CLDN12 CLDN14 CLDN15 CLDN16 CLDN17 CLDN18 CLDN19 CLDN1 CLDN20 CLDN22 CLDN23 CLDN24 CLDN25 CLDN2 CLDN3 CLDN4 CLDN5 CLDN6 CLDN7 CLDN8 CLDN9 CLTCL1 COL4A3 COPA COPB2 COPB1 COPE COPG1 COPG2 CRYBB2 CROCC CTNNA1 CTNNA3 CTNNAL1 CSTA DCTN3 EPB41L1 EPB41L2 EIF3A HERVK_113 ERVK13-1 ERVK-18 ERVK-19 ERVK-21 ERVK-24 ERVK-25 ERVK-6 ERVK-7 E…
7	106	KRT14;KRT16;KRT17;KRT19;KRT31;KRT84;NEFH	1.87193e-09	structural_constituent_of_cytoskeleton	0.0660377	8.72771	107	40	7	0	33	68	EPB41 ACTL6B ACTL7A ACTL7B ACTB ACTG1 ACTA1 ADD3 AGRN INA ANK1 ANK2 ANK3 ARPC1B ACTR2 ACTR3 ARPC2 ARPC3 ARPC4 ARPC5 BFSP1 BFSP2 BICD1 CCDC6 CD2AP CTNNA2 CYLC1 CYLC2 DES DSP DMD EPB41L3 EPB41L4B EPB42 TUBGCP3 TUBGCP4 GFAP HIP1 KRT14 KRT15 KRT16 KRT17 KRT19 KRT20 KRT9 KRT31 KRT2 KRT5 KRT6A KRT6B KRT84 ERBB2IP LOR MSN NEFH NEFL NEFM PPL PLS1 SPTA1 SPTB SPTBN1 SPTAN1 SPTBN2 SPTBN4 SORBS2 SYNM MAPT TU…	ACTA1 ACTB ACTG1 ACTR2 ACTR3 AGRN ARPC2 ARPC4 CYLC1 DSP KRT14 KRT15 KRT16 KRT17 KRT19 KRT2 KRT20 KRT31 KRT5 KRT6A KRT6B KRT84 KRT9 MSN NEFH PLS1 SPTAN1 SPTBN1 TPM1 TUBA1A TUBA1B TUBA1C TUBA3C TUBA3E TUBB TUBB2A TUBB2B TUBB3 TUBB4B VIM	KRT14 KRT16 KRT17 KRT19 KRT31 KRT84 NEFH		ACTA1 ACTB ACTG1 ACTR2 ACTR3 AGRN ARPC2 ARPC4 CYLC1 DSP KRT15 KRT2 KRT20 KRT5 KRT6A KRT6B KRT9 MSN PLS1 SPTAN1 SPTBN1 TPM1 TUBA1A TUBA1B TUBA1C TUBA3C TUBA3E TUBB TUBB2A TUBB2B TUBB3 TUBB4B VIM	EPB41 ACTL6B ACTL7A ACTL7B ADD3 INA ANK1 ANK2 ANK3 ARPC1B ARPC3 ARPC5 BFSP1 BFSP2 BICD1 CCDC6 CD2AP CTNNA2 CYLC2 DES DMD EPB41L3 EPB41L4B EPB42 TUBGCP3 TUBGCP4 GFAP HIP1 ERBB2IP LOR NEFL NEFM PPL SPTA1 SPTB SPTBN2 SPTBN4 SORBS2 SYNM MAPT TUBA3D TUBA4A TUBA4B TUBA8 TUBAL3 TUBB1 TUBB4A TUBB6 NA TUBB8 TUBD1 TUBE1 TUBG1 TLN1 TLN2 VILL SORBS3 YEATS4 ACT TUBA2 TNNT2 TUBB2C DKFZp566F223 XTP3TPATP1 DKFZp…
3	7	LDHA;LDHAL6B;LDHB	3.52956e-09	L-lactate_dehydrogenase_activity	0.428571	8.45228	7	5	3	0	2	2	LDHAL6A LDHAL6B LDHA LDHB LDHC NA HEL-S-133P	LDHA LDHAL6A LDHAL6B LDHB LDHC	LDHA LDHAL6B LDHB		LDHAL6A LDHC	NA HEL-S-133P
2	3	KRT14;KRT74	3.27649e-08	keratin_filament_binding	0.666667	7.48459	3	2	2	0	0	1	KRT14 KRT74 SIRT1	KRT14 KRT74	KRT14 KRT74			SIRT1
2	4	HSP90AA1;HSP90AB1	1.30755e-07	TPR_domain_binding	0.5	6.88354	4	2	2	0	0	2	STUB1 HSP90AA1 HSP90AB1 PDE2A	HSP90AA1 HSP90AB1	HSP90AA1 HSP90AB1			STUB1 PDE2A
2	6	APOC1;APOC3	6.50738e-07	lipase_inhibitor_activity	0.333333	6.18659	6	4	0	2	2	2	APOA1 APOA2 APOC1 APOC2 APOC3 FAF2	APOA1 APOA2 APOC1 APOC3		APOC1 APOC3	APOA1 APOA2	APOC2 FAF2
2	9	HSP90AA1;HSP90AB1	2.71409e-06	nitric-oxide_synthase_regulator_activity	0.222222	5.56638	10	4	2	0	2	6	AKT1 CALM1 CALM2 CALM3 DYNLL1 ESR1 HSP90AA1 HSP90AB1 CALM3 DNCL1	CALM1 CALM3 HSP90AA1 HSP90AB1	HSP90AA1 HSP90AB1		CALM1 CALM3	AKT1 CALM2 DYNLL1 ESR1 DNCL1
2	16	HSP90AA1;HSP90AB1	1.78017e-05	MHC_class_II_protein_complex_binding	0.125	4.74954	16	6	2	0	4	10	YWHAE HLA-DRB1 ANXA11 ATP1B1 MS4A1 CD81 HLA-DMA HLA-DMB HLA-DOA HLA-DOB HLA-DRA CD74 HSP90AA1 HSP90AB1 HSPA8 PKM	ANXA11 HSP90AA1 HSP90AB1 HSPA8 PKM YWHAE	HSP90AA1 HSP90AB1		ANXA11 HSPA8 PKM YWHAE	HLA-DRB1 ATP1B1 MS4A1 CD81 HLA-DMA HLA-DMB HLA-DOA HLA-DOB HLA-DRA CD74
2	34	APOC3;APOF	0.000182437	cholesterol_binding	0.0588235	3.73889	34	7	1	1	5	27	ABCA1 ABCG1 ANXA6 APOA1 APOA2 APOC3 APOD APOF CAV1 CETP CYP11A1 CRP PMP2 SCP2 NPC1 NPC2 NR1H3 OSBPL10 OSBPL1A OSBPL2 OSBPL3 OSBPL5 OSBPL7 OSBPL8 OSBP2 PROM2 PTCH1 SOAT1 SOAT2 STARD3 STAR SYP TSPO2 TSPO	ANXA6 APOA1 APOA2 APOC3 APOD APOF CRP	APOF	APOC3	ANXA6 APOA1 APOA2 APOD CRP	ABCA1 ABCG1 CAV1 CETP CYP11A1 PMP2 SCP2 NPC1 NPC2 NR1H3 OSBPL10 OSBPL1A OSBPL2 OSBPL3 OSBPL5 OSBPL7 OSBPL8 OSBP2 PROM2 PTCH1 SOAT1 SOAT2 STARD3 STAR SYP TSPO2 TSPO
3	92	BST1;GSTP1;ILF2	0.000229063	transferase_activity	0.0326087	3.64004	92	3	2	1	0	89	BST1 CD38 CDK5RAP1 ELOVL3 ELOVL4 ELOVL7 MCAT FKRP FKTN FTCDNL1 GPHN HRASLS ILF2 ILVBL MOCOS NDUFAF6 OASL PIGN PIGO PTDSS1 SAMD8 SCLY TAOK1 TAOK3 THAP9 TRMT12 UHMK1 CDIPT C8orf38 GATM GSTT2 ELOVL5 GTDC1 CHURC1-FNTB FTCD FDPS MGST3 GATB LOC51064 TRIT1 ABO LARGE PFAS DLST B4GALNT1 GALNT11 GALNTL5 UMPS CAS1 ZDHHC14 Em:AP000351.3 OGT OAS2 GLT25D2 APRT NA SPTLC2 SRM GLRX SEPSECS OAS1 SPTLC1 ELOVL6 PDSS…	BST1 GSTP1 ILF2	BST1 ILF2	GSTP1		CD38 CDK5RAP1 ELOVL3 ELOVL4 ELOVL7 MCAT FKRP FKTN FTCDNL1 GPHN HRASLS ILVBL MOCOS NDUFAF6 OASL PIGN PIGO PTDSS1 SAMD8 SCLY TAOK1 TAOK3 THAP9 TRMT12 UHMK1 CDIPT C8orf38 GATM GSTT2 ELOVL5 GTDC1 CHURC1-FNTB FTCD FDPS MGST3 GATB LOC51064 TRIT1 ABO LARGE PFAS DLST B4GALNT1 GALNT11 GALNTL5 UMPS CAS1 ZDHHC14 Em:AP000351.3 OGT OAS2 GLT25D2 APRT NA SPTLC2 SRM GLRX SEPSECS OAS1 SPTLC1 ELOVL6 PDSS1 GALNT13 …
2	45	ALDH9A1;LDHB	0.000421724	NAD_binding	0.0444444	3.37497	45	4	2	0	2	41	HIBADH ADH4 ALDH9A1 AOX1 BDH2 CTBP1 CTBP2 HSD11B2 SORD HADHA HADHB GAPDHS GAPDH GLYR1 GPD1L GPD1 GRHPR IDH3A IDH3B IDH3G IDH1 IDH2 LDHB ME2 ME3 ME1 MDH1 CYB5R3 NDUFS2 NDUFV1 NNT PARP1 HPGD PHGDH UGDH HEL-S-26 N-PAC NA HEL-S-162eP HEL-216 GDH PGDH3 IDH3GL HEL-S-113 ugd	ALDH9A1 GAPDH LDHB MDH1	ALDH9A1 LDHB		GAPDH MDH1	HIBADH ADH4 AOX1 BDH2 CTBP1 CTBP2 HSD11B2 SORD HADHA HADHB GAPDHS GLYR1 GPD1L GPD1 GRHPR IDH3A IDH3B IDH3G IDH1 IDH2 ME2 ME3 ME1 CYB5R3 NDUFS2 NDUFV1 NNT PARP1 HPGD PHGDH UGDH HEL-S-26 N-PAC NA HEL-S-162eP HEL-216 GDH PGDH3 IDH3GL HEL-S-113 ugd
2	55	HSP90AB1;ILF2	0.000761855	double-stranded_RNA_binding	0.0363636	3.11813	56	12	2	0	10	45	SLC3A2 ACTN1 APTX HSPD1 CLTC DDX1 DDX21 DDX58 DDX60 DGCR8 DHX15 DHX30 DHX36 DHX58 DICER1 DUS2 EIF2AK2 ELAVL1 HSP90AB1 HSPA1A HSPA1B EIF4A1 IFIH1 ILF2 ILF3 LRRFIP1 LSM14A MTDH MBNL1 MSN MYH4 OAS1 OAS2 OAS3 OASL PRKRIP1 ADARB1 ADARB2 RFTN1 STAU1 STAU2 STRBP SUPV3L1 TUBA1B TUBB4B TFRC TLR3 TLR7 TLR8 TARBP2 VIM YRDC ZNF346 NA HEL162 OK/SW-cl.65	ACTN1 CLTC HSP90AB1 HSPA1A ILF2 MSN MYH4 SLC3A2 TFRC TUBA1B TUBB4B VIM	HSP90AB1 ILF2		ACTN1 CLTC HSPA1A MSN MYH4 SLC3A2 TFRC TUBA1B TUBB4B VIM	APTX HSPD1 DDX1 DDX21 DDX58 DDX60 DGCR8 DHX15 DHX30 DHX36 DHX58 DICER1 DUS2 EIF2AK2 ELAVL1 HSPA1B EIF4A1 IFIH1 ILF3 LRRFIP1 LSM14A MTDH MBNL1 OAS1 OAS2 OAS3 OASL PRKRIP1 ADARB1 ADARB2 RFTN1 STAU1 STAU2 STRBP SUPV3L1 TLR3 TLR7 TLR8 TARBP2 YRDC ZNF346 NA HEL162 OK/SW-cl.65
2	60	BGN;CHI3L1	0.000982309	extracellular_matrix_structural_constituent	0.0333333	3.00775	60	10	1	1	8	50	CD4 CHI3L1 COL1A1 COL1A2 COL3A1 COL4A1 COL4A2 COL4A3 COL4A4 COL4A5 COL4A6 COL5A1 COL5A2 COL5A3 COL8A2 COL11A1 COL14A1 COL15A1 COL19A1 COMP COL24A1 COL27A1 DSPP ELN FBLN1 FBLN2 EFEMP2 FBN1 FBN2 FBN3 IMPG1 IMPG2 KAL1 LAMA1 LAMA4 LAMB1 LAMC1 LUM MATN1 MATN3 MEPE MFAP5 MGP MUC3A MUC5AC MUC6 OPTC ACAN BGN PRELP PXDN TFPI2 TINAGL1 COL11A2 XB NA PP187 COL2A1 MUC5B MST161	BGN CHI3L1 COL1A1 COL1A2 COL3A1 COMP FBLN1 LUM MUC5AC MUC5B	BGN	CHI3L1	COL1A1 COL1A2 COL3A1 COMP FBLN1 LUM MUC5AC MUC5B	CD4 COL4A1 COL4A2 COL4A3 COL4A4 COL4A5 COL4A6 COL5A1 COL5A2 COL5A3 COL8A2 COL11A1 COL14A1 COL15A1 COL19A1 COL24A1 COL27A1 DSPP ELN FBLN2 EFEMP2 FBN1 FBN2 FBN3 IMPG1 IMPG2 KAL1 LAMA1 LAMA4 LAMB1 LAMC1 MATN1 MATN3 MEPE MFAP5 MGP MUC3A MUC6 OPTC ACAN PRELP PXDN TFPI2 TINAGL1 COL11A2 XB NA PP187 COL2A1 MST161
11	1782	HSP90AA1;HSP90AA4P;HSP90AA5P;HSP90AB1;HSP90AB2P;HSP90AB3P;HSP90B1;ILF2;MAT2A;MYH2;PGK2	0.0114322	ATP_binding	0.00617284	1.94187	1787	46	10	1	35	1742	AACS AAK1 PRKAG1 PRKAG2 PRKAG3 PRKAA1 PRKAA2 AARSD1 ABCA1 ABCA2 ABCA3 ABCA4 ABCA5 ABCA6 ABCA7 ABCA8 ABCA9 ABCA10 ABCA11P ABCA12 ABCA13 ABCB5 ABCB6 ABCB7 ABCB8 ABCB9 ABCB10 ABCB11 ABCC8 ABCC9 ABCC11 ABCC13 ABCD1 ABCD2 ABCD3 ABCD4 ABCE1 ABCF1 ABCF2 ABCF3 ABCG1 ABCG2 ABCG4 ABCG5 ABCG8 ABL1 ABL2 ACACA ACACB ACSBG1 ACSBG2 TNK2 ACLY ACOT12 ACSM2A ACSM2B ACSS1 ACSS2 ACSF2 ACSF3 AASDH ACSL1 ACSL3 ACSL4 A…	ACTA1 ACTA2 ACTB ACTBL2 ACTC1 ACTG1 ACTG2 ACTR2 ACTR3 ATP5B CCT8 ERN1 GSS HSP90AA1 HSP90AA4P HSP90AA5P HSP90AB1 HSP90AB2P HSP90AB3P HSP90B1 HSPA1A HSPA1L HSPA2 HSPA5 HSPA6 HSPA8 ILF2 MAT2A MYH1 MYH2 MYH3 MYH4 MYH8 MYH9 NME1-NME2 NME2 NME2P1 PGK1 PGK2 PKM POTEKP PYGL UBA1 WARS XRCC5 XRCC6	HSP90AA1 HSP90AA4P HSP90AA5P HSP90AB1 HSP90AB2P HSP90AB3P ILF2 MAT2A MYH2 PGK2	HSP90B1	ACTA1 ACTA2 ACTB ACTBL2 ACTC1 ACTG1 ACTG2 ACTR2 ACTR3 ATP5B CCT8 ERN1 GSS HSPA1A HSPA1L HSPA2 HSPA5 HSPA6 HSPA8 MYH1 MYH3 MYH4 MYH8 MYH9 NME1-NME2 NME2 NME2P1 PGK1 PKM POTEKP PYGL UBA1 WARS XRCC5 XRCC6	AACS AAK1 PRKAG1 PRKAG2 PRKAG3 PRKAA1 PRKAA2 AARSD1 ABCA1 ABCA2 ABCA3 ABCA4 ABCA5 ABCA6 ABCA7 ABCA8 ABCA9 ABCA10 ABCA11P ABCA12 ABCA13 ABCB5 ABCB6 ABCB7 ABCB8 ABCB9 ABCB10 ABCB11 ABCC8 ABCC9 ABCC11 ABCC13 ABCD1 ABCD2 ABCD3 ABCD4 ABCE1 ABCF1 ABCF2 ABCF3 ABCG1 ABCG2 ABCG4 ABCG5 ABCG8 ABL1 ABL2 ACACA ACACB ACSBG1 ACSBG2 TNK2 ACLY ACOT12 ACSM2A ACSM2B ACSS1 ACSS2 ACSF2 ACSF3 AASDH ACSL1 ACSL3 ACSL4 A…
2	244	AP1B1;NEFH	0.0450856	protein_kinase_binding	0.00819672	1.34596	246	13	2	0	11	234	YWHAZ PRKAG1 PRKAG2 PRKAG3 ACSL3 ACTA2 ACVRL1 ADAM10 ADRA2A ADCY6 ADIPOR1 ANK2 SNAP91 AP1B1 AP2A1 AP2A2 APC ARHGEF7 ATF2 ATG13 AURKA AXIN1 AXIN2 BCL2L1 BCL2L14 BAD BAG5 BCAR1 BCL10 BORA CACUL1 CALM1 CALM2 CALM3 CADPS CASP9 CCNB1 CCND1 CCND2 CCND3 CCNK CD226 CD24 CDKN2A CD3E CD4 CDK5R1 CDC42 CDKN2B CDKN2C CDKN2D CEP152 CENPJ CEP68 CHEK2 CDK5RAP1 CDK5RAP2 CDK5RAP3 CLTC CNTLN CEP250 CSPG4 CTNNB1 CYL…	ACTA2 AP1B1 CALM1 CLTC CTNNB1 EEF1A1 EEF2 ITGB2 JUP MSN NEFH NPM1 YWHAZ	AP1B1 NEFH		ACTA2 CALM1 CLTC CTNNB1 EEF1A1 EEF2 ITGB2 JUP MSN NPM1 YWHAZ	PRKAG1 PRKAG2 PRKAG3 ACSL3 ACVRL1 ADAM10 ADRA2A ADCY6 ADIPOR1 ANK2 SNAP91 AP2A1 AP2A2 APC ARHGEF7 ATF2 ATG13 AURKA AXIN1 AXIN2 BCL2L1 BCL2L14 BAD BAG5 BCAR1 BCL10 BORA CACUL1 CALM2 CALM3 CADPS CASP9 CCNB1 CCND1 CCND2 CCND3 CCNK CD226 CD24 CDKN2A CD3E CD4 CDK5R1 CDC42 CDKN2B CDKN2C CDKN2D CEP152 CENPJ CEP68 CHEK2 CDK5RAP1 CDK5RAP2 CDK5RAP3 CNTLN CEP250 CSPG4 CYLD DAB2IP DAXX DBF4B DCX DLG1 DNAJA3 …

## Sheet: e) BP
Nmatch	Ncat	genes	Pvalue	Des	Relative	Pvalue2	Nall	Nid	Nup	Ndown	Neq	Nnot	gnAll	gnId	gnUp	gnDown	gnEq	gnNot
7	71	HSP90AA1;HSP90AA4P;HSP90AA5P;HSP90AB1;HSP90AB2P;HSP90AB3P;HSP90B1	7.21778e-11	response_to_stress	0.0985915	10.1416	71	9	6	1	2	62	PRKAA2 AHSA1 AKR1B1 ATF6 CGREF1 CGRRF1 C5 DUSP10 EIF2AK1 EGFR EIF1 HSP90B2P ERRFI1 PTK2B GADD45B GADD45G GLP1R HSP90AB2P HSP90AB3P HSP90AB4P HILPDA HSP90AA2 HSP90AA4P HSP90AA5P HYOU1 JADE1 MAP4K1 MAPKAPK2 MAPKAPK3 MINK1 MAPK1 MAPK8 MAPK9 MAPK11 MAPK13 ZAK MTOR NDRG4 NPM1 OMA1 PRKRIR TP53I11 PINK1 SERP1 SGK1 SGK3 SMG1 SNN SQSTM1 STIP1 STK39 TP53TG1 TP53INP1 TAOK2 TRAP1 UCN2 ZNF443 HEL-S-125m HSP90…	C5 HSP90AA1 HSP90AA4P HSP90AA5P HSP90AB1 HSP90AB2P HSP90AB3P HSP90B1 NPM1	HSP90AA1 HSP90AA4P HSP90AA5P HSP90AB1 HSP90AB2P HSP90AB3P	HSP90B1	C5 NPM1	PRKAA2 AHSA1 AKR1B1 ATF6 CGREF1 CGRRF1 DUSP10 EIF2AK1 EGFR EIF1 HSP90B2P ERRFI1 PTK2B GADD45B GADD45G GLP1R HSP90AB4P HILPDA HSP90AA2 HYOU1 JADE1 MAP4K1 MAPKAPK2 MAPKAPK3 MINK1 MAPK1 MAPK8 MAPK9 MAPK11 MAPK13 ZAK MTOR NDRG4 OMA1 PRKRIR TP53I11 PINK1 SERP1 SGK1 SGK3 SMG1 SNN SQSTM1 STIP1 STK39 TP53TG1 TP53INP1 TAOK2 TRAP1 UCN2 ZNF443 HEL-S-125m EL52 GADD45A NA GRP94c HSP90Af DKFZp686O088 HSP90Bf H…
3	7	LDHA;LDHAL6B;LDHB	3.52956e-09	L-lactate_dehydrogenase_activity	0.428571	8.45228	7	5	3	0	2	2	LDHAL6A LDHAL6B LDHA LDHB LDHC NA HEL-S-133P	LDHA LDHAL6A LDHAL6B LDHB LDHC	LDHA LDHAL6B LDHB		LDHAL6A LDHC	NA HEL-S-133P
3	8	APOC1;APOC3;RAC1	7.0419e-09	negative_regulation_of_receptor-mediated_endocytosis	0.375	8.15231	8	3	1	2	0	5	APOC1 APOC2 APOC3 ARF6 PICALM RAC1 RABGEF1 NA	APOC1 APOC3 RAC1	RAC1	APOC1 APOC3		APOC2 ARF6 PICALM RABGEF1 NA
8	202	HSP90AA1;HSP90AA4P;HSP90AA5P;HSP90AB1;HSP90AB2P;HSP90AB3P;HSP90B1;P4HB	1.79428e-08	protein_folding	0.039604	7.74611	205	28	7	1	20	178	ACTB AHSP AIPL1 ALG12 LRPAP1 APOA2 ATF6 BAG2 BAG3 BAG4 BAG5 CALR3 CALR CANX HSPE1 CLGN CLPX CRYAB CWC27 DNAJB11 DNAJB13 DNAJC21 DNAJA1 DNAJA3 DNAJB2 DNAJB4 DNAJB5 DNAJB6 DNAJC1 DNAJC4 DNAJC7 EDEM1 EDEM2 EDEM3 HSP90B2P HSP90B1 ERO1L ERO1LB ERP29 ERP44 ST13 FKBP15 FKBP1A FKBP9P1 FKBP4 FKBP5 FKBP6 FKBP9 FUT10 GANAB GLRX2 PRKCSH PIGK HSPA9 GRPEL1 GRPEL2 HSP90AB2P HSP90AB3P HSP90AB4P HSPBP1 HSPA4L HSP…	ACTB APCS APOA2 CALR CCT8 HSP90AA1 HSP90AA4P HSP90AA5P HSP90AB1 HSP90AB2P HSP90AB3P HSP90B1 HSPA8 P4HB PDIA3 PDIA4 PDIA6 PPIA PRKCSH QSOX1 TUBA1A TUBA1B TUBA1C TUBA3C TUBB2A TUBB2B TUBB3 TUBB4B	HSP90AA1 HSP90AA4P HSP90AA5P HSP90AB1 HSP90AB2P HSP90AB3P P4HB	HSP90B1	ACTB APCS APOA2 CALR CCT8 HSPA8 PDIA3 PDIA4 PDIA6 PPIA PRKCSH QSOX1 TUBA1A TUBA1B TUBA1C TUBA3C TUBB2A TUBB2B TUBB3 TUBB4B	AHSP AIPL1 ALG12 LRPAP1 ATF6 BAG2 BAG3 BAG4 BAG5 CALR3 CANX HSPE1 CLGN CLPX CRYAB CWC27 DNAJB11 DNAJB13 DNAJC21 DNAJA1 DNAJA3 DNAJB2 DNAJB4 DNAJB5 DNAJB6 DNAJC1 DNAJC4 DNAJC7 EDEM1 EDEM2 EDEM3 HSP90B2P ERO1L ERO1LB ERP29 ERP44 ST13 FKBP15 FKBP1A FKBP9P1 FKBP4 FKBP5 FKBP6 FKBP9 FUT10 GANAB GLRX2 PIGK HSPA9 GRPEL1 GRPEL2 HSP90AB4P HSPBP1 HSPA4L HSP90AA2 HSCB ITGB3 LMAN2L LMAN1 LTBP4 MAN1B1 MESDC2 M…
3	13	KRT16;KRT18;KRT74	7.10548e-08	intermediate_filament_cytoskeleton_organization	0.230769	7.14841	13	5	3	0	2	8	ATXN3 BFSP2 DST KRT16 KRT18 KRT3 KRT6C KRT74 ERBB2IP PRPH RAF1 SYNM TOR1A	KRT16 KRT18 KRT3 KRT6C KRT74	KRT16 KRT18 KRT74		KRT3 KRT6C	ATXN3 BFSP2 DST ERBB2IP PRPH RAF1 SYNM TOR1A
2	4	APOC1;APOC3	1.30755e-07	negative_regulation_of_very-low-density_lipoprotein_particle_clearance	0.5	6.88354	4	2	0	2	0	2	LRPAP1 APOC1 APOC2 APOC3	APOC1 APOC3		APOC1 APOC3		LRPAP1 APOC2
2	4	APOC1;APOC3	1.30755e-07	negative_regulation_of_lipid_metabolic_process	0.5	6.88354	4	2	0	2	0	2	APOC1 APOC2 APOC3 IL1B	APOC1 APOC3		APOC1 APOC3		APOC2 IL1B
3	15	LDHA;LDHAL6B;LDHB	1.34989e-07	cellular_carbohydrate_metabolic_process	0.2	6.8697	15	7	3	0	4	9	ACLY CS DAK LDHAL6A LDHAL6B LDHA LDHB LDHC MDH1 MDH2 UEVLD NA HEL-S-133P ACLY variant protein HEL-S-32	LDHA LDHAL6A LDHAL6B LDHB LDHC MDH1 MDH2	LDHA LDHAL6B LDHB		LDHAL6A LDHC MDH1 MDH2	ACLY CS DAK UEVLD NA HEL-S-133P variant protein HEL-S-32
2	5	APOC1;APOC3	3.26127e-07	negative_regulation_of_lipoprotein_lipase_activity	0.4	6.48661	5	2	0	2	0	3	ANGPTL3 ANGPTL4 APOC1 APOC3 SORT1	APOC1 APOC3		APOC1 APOC3		ANGPTL3 ANGPTL4 SORT1
2	6	APOC1;APOC3	6.50738e-07	lipase_inhibitor_activity	0.333333	6.18659	6	4	0	2	2	2	APOA1 APOA2 APOC1 APOC2 APOC3 FAF2	APOA1 APOA2 APOC1 APOC3		APOC1 APOC3	APOA1 APOA2	APOC2 FAF2
2	7	APOC1;APOC3	1.13614e-06	chylomicron_remnant_clearance	0.285714	5.94457	7	3	0	2	1	4	APOC1 APOC2 APOC3 APOE LIPC LMF1 LA16c-360B4.1	APOC1 APOC3 APOE		APOC1 APOC3	APOE	APOC2 LIPC LMF1 LA16c-360B4.1
3	27	APOC1;APOC3;APOF	1.68547e-06	cholesterol_efflux	0.111111	5.77328	27	9	1	2	6	18	ABCA1 ABCA5 ABCA7 ABCG1 ABCG4 ABCG5 ABCG8 APOA1 APOA2 APOA4 APOB APOC1 APOC2 APOC3 APOE APOF APOM NPC1 NPC2 SCARB1 SOAT1 SOAT2 STX12 ABC1 NA ABC-1 white	APOA1 APOA2 APOA4 APOB APOC1 APOC3 APOE APOF APOM	APOF	APOC1 APOC3	APOA1 APOA2 APOA4 APOB APOE APOM	ABCA1 ABCA5 ABCA7 ABCG1 ABCG4 ABCG5 ABCG8 APOC2 NPC1 NPC2 SCARB1 SOAT1 SOAT2 STX12 ABC1 NA ABC-1 white
2	9	APOC1;APOC3	2.71409e-06	very-low-density_lipoprotein_particle_assembly	0.222222	5.56638	9	3	0	2	1	6	ACSL3 APOB APOC1 APOC3 DGAT1 FECH SOAT1 SOAT2 NA	APOB APOC1 APOC3		APOC1 APOC3	APOB	ACSL3 DGAT1 FECH SOAT1 SOAT2 NA
2	9	HSP90AA1;HSP90AB1	2.71409e-06	nitric-oxide_synthase_regulator_activity	0.222222	5.56638	10	4	2	0	2	6	AKT1 CALM1 CALM2 CALM3 DYNLL1 ESR1 HSP90AA1 HSP90AB1 CALM3 DNCL1	CALM1 CALM3 HSP90AA1 HSP90AB1	HSP90AA1 HSP90AB1		CALM1 CALM3	AKT1 CALM2 DYNLL1 ESR1 DNCL1
2	10	APOC1;APOC3	3.86826e-06	negative_regulation_of_fatty_acid_biosynthetic_process	0.2	5.41248	10	3	0	2	1	7	ACADL ACADVL APOC1 APOC3 BRCA1 INSIG1 INSIG2 TRIB3 WDTC1 NA	ACADVL APOC1 APOC3		APOC1 APOC3	ACADVL	ACADL BRCA1 INSIG1 INSIG2 TRIB3 WDTC1 NA
3	35	APOC1;APOC3;APOF	4.93138e-06	triglyceride_metabolic_process	0.0857143	5.30703	35	7	1	2	4	28	DBI APOA2 APOA5 APOBR APOC1 APOC3 APOE APOF APOH CAT CAV1 CAV3 CEL CETP CYP2E1 CPT1A DGAT1 G6PC GK GPX1 INSIG1 INSIG2 LIPF LPL PNLIPRP2 NKX2-3 PCSK9 PTPN11 SLC22A4 TNXB ACSL1 NA ACSL6 MTTP ACSL4	APOA2 APOC1 APOC3 APOE APOF APOH CAT	APOF	APOC1 APOC3	APOA2 APOE APOH CAT	DBI APOA5 APOBR CAV1 CAV3 CEL CETP CYP2E1 CPT1A DGAT1 G6PC GK GPX1 INSIG1 INSIG2 LIPF LPL PNLIPRP2 NKX2-3 PCSK9 PTPN11 SLC22A4 TNXB ACSL1 NA ACSL6 MTTP ACSL4
2	13	APOC1;APOC3	9.15524e-06	phospholipid_efflux	0.153846	5.03833	13	6	0	2	4	7	ABCA1 ABCA7 ABCA12 ABCG1 APOA1 APOA2 APOA4 APOC1 APOC2 APOC3 APOE ABC1 ABC-1	APOA1 APOA2 APOA4 APOC1 APOC3 APOE		APOC1 APOC3	APOA1 APOA2 APOA4 APOE	ABCA1 ABCA7 ABCA12 ABCG1 APOC2 ABC1 ABC-1
3	42	APOC1;APOC3;P4HB	1.03634e-05	lipoprotein_metabolic_process	0.0714286	4.9845	42	14	1	2	11	28	ABCA1 ABCG1 ALB AMN APOLD1 APOA1 APOA2 APOA4 APOA5 LPA APOB APOC1 APOC2 APOC3 APOE APOL1 APOL2 APOL3 APOL4 APOL5 APOL6 APOM BMP1 CETP CUBN LCAT LDLR LPL LRP1 MTTP NPC1L1 OLR1 PCSK9 P4HB HSPG2 PPARA SCARB1 SDC1 ApoL6 NR1C1 NA LRP	ALB APOA1 APOA2 APOA4 APOB APOC1 APOC3 APOE APOL1 APOM HSPG2 LCAT LPA P4HB	P4HB	APOC1 APOC3	ALB APOA1 APOA2 APOA4 APOB APOE APOL1 APOM HSPG2 LCAT LPA	ABCA1 ABCG1 AMN APOLD1 APOA5 APOC2 APOL2 APOL3 APOL4 APOL5 APOL6 BMP1 CETP CUBN LDLR LPL LRP1 MTTP NPC1L1 OLR1 PCSK9 PPARA SCARB1 SDC1 ApoL6 NR1C1 NA LRP
2	14	KRT17;KRT71	1.16251e-05	intermediate_filament_organization	0.142857	4.9346	14	7	2	0	5	7	DSP DNAJB6 GFAP KRT17 KRT20 KRT25 KRT9 KRT71 MTM1 NEFL SHH VIM HEL113 NA	DSP KRT17 KRT20 KRT25 KRT71 KRT9 VIM	KRT17 KRT71		DSP KRT20 KRT25 KRT9 VIM	DNAJB6 GFAP MTM1 NEFL SHH HEL113 NA
4	92	KRT14;KRT16;KRT17;KRT31	1.22605e-05	epidermis_development	0.0434783	4.91149	92	15	4	0	11	77	ACER1 ALDH3A2 ATP2A2 ATP2C1 BNC1 BTD CALML5 CASP14 CDSN UGCG COL7A1 COL17A1 CTGF GJB5 CST6 DSP EDAR ELF3 EMP1 EVPL FABP5 FGF7 FLOT2 FOXN1 GAB1 GRHL3 HOXB13 IFT172 IFT88 IGF1R INSR KRT14 KRT15 KRT16 KRT17 KRT9 KRT31 KRT32 KRT2 KRT5 KLK5 KLK7 KRTAP5-9 KRT34 KRT83 KRT85 LAMA3 LAMB3 LAMC2 LCE2B NTF3 NTF4 AGPAT2 PLOD1 POU2F3 POU3F2 PPARA PTCH1 PTCH2 PTHLH CRABP2 RBP2 S100A7 SATB1 SCEL SPRR1A SPRR1B SP…	BTD DSP KRT14 KRT15 KRT16 KRT17 KRT2 KRT31 KRT32 KRT34 KRT5 KRT83 KRT85 KRT9 S100A7	KRT14 KRT16 KRT17 KRT31		BTD DSP KRT15 KRT2 KRT32 KRT34 KRT5 KRT83 KRT85 KRT9 S100A7	ACER1 ALDH3A2 ATP2A2 ATP2C1 BNC1 CALML5 CASP14 CDSN UGCG COL7A1 COL17A1 CTGF GJB5 CST6 EDAR ELF3 EMP1 EVPL FABP5 FGF7 FLOT2 FOXN1 GAB1 GRHL3 HOXB13 IFT172 IFT88 IGF1R INSR KLK5 KLK7 KRTAP5-9 LAMA3 LAMB3 LAMC2 LCE2B NTF3 NTF4 AGPAT2 PLOD1 POU2F3 POU3F2 PPARA PTCH1 PTCH2 PTHLH CRABP2 RBP2 SATB1 SCEL SPRR1A SPRR1B SPRR2A SPRR2B SPRR2D SPRR2E SPRR2F SPRR2G SPRR3 STS TFDP1 TGM5 EDA2R DCT WAS XP32 ZNF7…
2	15	APOC1;APOC3	1.44976e-05	negative_regulation_of_lipid_catabolic_process	0.133333	4.8387	15	3	0	2	1	12	ADORA1 PRKAA1 ADRA2A APOA2 APOC1 APOC3 BSCL2 CIDEA CRTC3 HCAR2 IL1B INS PDE3B TNF NA	APOA2 APOC1 APOC3		APOC1 APOC3	APOA2	ADORA1 PRKAA1 ADRA2A BSCL2 CIDEA CRTC3 HCAR2 IL1B INS PDE3B TNF NA
2	15	APOC1;APOC3	1.44976e-05	high-density_lipoprotein_particle_remodeling	0.133333	4.8387	15	8	0	2	6	7	ABCA5 ABCG1 APOA1 APOA2 APOA4 APOC1 APOC3 APOE APOM CETP LCAT LIPC LIPG SCARB1 white	APOA1 APOA2 APOA4 APOC1 APOC3 APOE APOM LCAT		APOC1 APOC3	APOA1 APOA2 APOA4 APOE APOM LCAT	ABCA5 ABCG1 CETP LIPC LIPG SCARB1 white
2	15	KRT14;KRT16	1.44976e-05	hair_cycle	0.133333	4.8387	15	5	2	0	3	10	PPP1R13L KRT14 KRT16 KRT25 KRTAP4-3 KRTAP4-5 KRTAP4-7 KRTAP4-8 KRTAP4-9 KRT83 KRT33B MPZL3 PTGS2 PTCH2 SNRPE	KRT14 KRT16 KRT25 KRT33B KRT83	KRT14 KRT16		KRT25 KRT33B KRT83	PPP1R13L KRTAP4-3 KRTAP4-5 KRTAP4-7 KRTAP4-8 KRTAP4-9 MPZL3 PTGS2 PTCH2 SNRPE
4	110	HSP90AA1;HSP90AB1;MYH2;RAC1	2.9173e-05	Fc-gamma_receptor_signaling_pathway_involved_in_phagocytosis	0.0363636	4.53502	110	24	4	0	20	87	ABI1 ABL1 ACTB ACTG1 ARPC1A ACTR2 ACTR3 ARPC2 ARPC3 ARPC4 ARPC5 BAIAP2 BRK1 CD3G CD247 CDC42 CFL1 CRK CYFIP2 DOCK1 ELMO1 ELMO2 PTK2 FCGR2A FCGR3A FCGR1A FGR FYN GRB2 HCK HSP90AA1 HSP90AB1 NA IGHG1 IGHG2 IGHG3 IGHG4 IGKC ITPR1 ITPR2 ITPR3 PRKCD PRKCE SYK IGKV1-5 IGKV4-1 IGLC1 IGLC2 IGLC3 IGLC6 IGLC7 LIMK1 LYN MAPK1 MAPK3 MYH2 MYO10 MYO1C MYO1G NCK1 NCKAP1 PIK3R1 PIK3R2 PAK1 PIK3CA PIK3CB PLCG1 PLC…	ACTB ACTG1 ACTR2 ACTR3 ARPC2 ARPC4 CFL1 FCGR3A HSP90AA1 HSP90AB1 IGHG1 IGHG2 IGHG3 IGHG4 IGKC IGKV1-5 IGKV4-1 IGLC1 IGLC2 IGLC3 IGLC6 IGLC7 MYH2 RAC1	HSP90AA1 HSP90AB1 MYH2 RAC1		ACTB ACTG1 ACTR2 ACTR3 ARPC2 ARPC4 CFL1 FCGR3A IGHG1 IGHG2 IGHG3 IGHG4 IGKC IGKV1-5 IGKV4-1 IGLC1 IGLC2 IGLC3 IGLC6 IGLC7	ABI1 ABL1 ARPC1A ARPC3 ARPC5 BAIAP2 BRK1 CD3G CD247 CDC42 CRK CYFIP2 DOCK1 ELMO1 ELMO2 PTK2 FCGR2A FCGR1A FGR FYN GRB2 HCK NA ITPR1 ITPR2 ITPR3 PRKCD PRKCE SYK LIMK1 LYN MAPK1 MAPK3 MYO10 MYO1C MYO1G NCK1 NCKAP1 PIK3R1 PIK3R2 PAK1 PIK3CA PIK3CB PLCG1 PLCG2 PLD2 PLA2G6 PPAPDC1A NCKIPSD SRC VAV2 VAV3 VAV1 WASF2 WASL WAS WIPF1 WIPF2 WIPF3 YES1 V4-1 V1-5 IGLV V5-4 V1-9 V5-6 V2-8 V1-16 V2-19 V1-11 V3-…
[truncated: 47 more rows]

## Sheet: f) KEGG_up
Nmatch	Ncat	genes	Pvalue	Des	Relative	Pvalue2	Nall	Nid	Nup	Ndown	Neq	Nnot	gnAll	gnId	gnUp	gnDown	gnEq	gnNot
[truncated: 19 more rows]

## Sheet: g) CC_up
Nmatch	Ncat	genes	Pvalue	Des	Relative	Pvalue2	Nall	Nid	Nup	Ndown	Neq	Nnot	gnAll	gnId	gnUp	gnDown	gnEq	gnNot
[truncated: 18 more rows]

[truncated: 6 more sheets: h) MF_up, i) BP_up, j) KEGG_down, k) CC_down, l) MF_down, m) BP_down]
